# Supplementary material for: Assembling bacterial puzzles: piecing together functions into microbial pathways
Source: NAR Genom Bioinform. 2024 Aug 24;6(3):lqae109. doi: 10.1093/nargab/lqae109 (PMC11344244; doi:10.1093/nargab/lqae109)
Supplement: lqae109_Supplemental_Files [file lqae109_supplemental_files.zip]

Archive with 6 entries (6 files):
- pamfun_SOM.pdf
- SuppData1.txt
- SuppData2.csv
- SuppData3.csv
- SuppData4.txt
- SuppData5.csv
