# Supplementary material for: Assembling bacterial puzzles: piecing together functions into microbial pathways
Source: NAR Genom Bioinform. 2024 Aug 24;6(3):lqae109. doi: 10.1093/nargab/lqae109 (PMC11344244; doi:10.1093/nargab/lqae109)
Supplement: lqae109_Supplemental_Files [file lqae109_supplemental_files.zip › SuppData1.txt]

GCA_000005825
GCA_000006605
GCA_000006685
GCA_000007085
GCA_000007205
GCA_000007365
GCA_000007485
GCA_000007625
GCA_000007665
GCA_000007725
GCA_000007745
GCA_000007905
GCA_000008205
GCA_000008325
GCA_000008365
GCA_000008385
GCA_000008465
GCA_000008485
GCA_000008545
GCA_000008885
GCA_000009365
GCA_000009825
GCA_000009905
GCA_000009985
GCA_000010065
GCA_000010085
GCA_000010185
GCA_000010285
GCA_000010325
GCA_000010405
GCA_000010425
GCA_000010505
GCA_000010525
GCA_000010565
GCA_000010585
GCA_000010645
GCA_000010665
GCA_000010785
GCA_000010985
GCA_000011145
GCA_000011225
GCA_000011245
GCA_000011385
GCA_000011465
GCA_000011485
GCA_000011745
GCA_000011805
GCA_000011965
GCA_000012225
GCA_000012325
GCA_000012345
GCA_000012385
GCA_000012465
GCA_000012485
GCA_000012665
GCA_000012725
GCA_000012745
GCA_000012765
GCA_000012805
GCA_000012825
GCA_000012845
GCA_000012865
GCA_000012965
GCA_000012985
GCA_000013005
GCA_000013025
GCA_000013045
GCA_000013085
GCA_000013165
GCA_000013185
GCA_000013225
GCA_000013285
GCA_000013325
GCA_000013405
GCA_000013565
GCA_000013605
GCA_000013665
GCA_000013765
GCA_000013985
GCA_000014005
GCA_000014065
GCA_000014125
GCA_000014145
GCA_000014185
GCA_000014225
GCA_000014285
GCA_000014385
GCA_000014425
GCA_000014725
GCA_000014745
GCA_000014765
GCA_000014785
GCA_000014865
GCA_000014965
GCA_000015025
GCA_000015045
GCA_000015125
GCA_000015165
GCA_000015245
GCA_000015265
GCA_000015285
GCA_000015325
GCA_000015345
GCA_000015505
GCA_000015565
GCA_000015585
GCA_000015725
GCA_000015865
GCA_000016165
GCA_000016185
GCA_000016265
GCA_000016285
GCA_000016505
GCA_000016545
GCA_000016665
GCA_000016745
GCA_000016825
GCA_000016985
GCA_000017265
GCA_000017305
GCA_000017505
GCA_000017545
GCA_000017565
GCA_000017585
GCA_000017645
GCA_000017685
GCA_000017845
GCA_000017865
GCA_000018105
GCA_000018145
GCA_000018325
GCA_000018405
GCA_000018425
GCA_000018565
GCA_000018605
GCA_000018685
GCA_000018785
GCA_000018865
GCA_000018885
GCA_000019165
GCA_000019185
GCA_000019345
GCA_000019665
GCA_000019785
GCA_000019845
GCA_000019885
GCA_000019965
GCA_000020005
GCA_000020065
GCA_000020145
GCA_000020225
GCA_000020365
GCA_000020385
GCA_000020465
GCA_000020485
GCA_000020505
GCA_000020525
GCA_000020565
GCA_000020605
GCA_000020625
GCA_000020645
GCA_000020685
GCA_000020725
GCA_000020945
GCA_000020965
GCA_000020985
GCA_000021285
GCA_000021325
GCA_000021545
GCA_000021565
GCA_000021685
GCA_000021725
GCA_000021745
GCA_000021805
GCA_000021825
GCA_000021905
GCA_000021985
GCA_000022065
GCA_000022085
GCA_000022565
GCA_000022605
GCA_000022725
GCA_000022765
GCA_000023025
GCA_000023045
GCA_000023065
GCA_000023105
GCA_000023125
GCA_000023145
GCA_000023205
GCA_000023225
GCA_000023245
GCA_000023265
GCA_000023325
GCA_000023445
GCA_000023465
GCA_000023725
GCA_000023745
GCA_000023785
GCA_000023825
GCA_000023845
GCA_000023865
GCA_000023885
GCA_000023925
GCA_000024005
GCA_000024025
GCA_000024065
GCA_000024085
GCA_000024105
GCA_000024125
GCA_000024205
GCA_000024225
GCA_000024325
GCA_000024345
GCA_000024365
GCA_000024385
GCA_000024405
GCA_000024425
GCA_000024465
GCA_000024505
GCA_000024545
GCA_000024565
GCA_000024605
GCA_000024765
GCA_000024785
GCA_000024805
GCA_000024845
GCA_000024865
GCA_000024905
GCA_000024925
GCA_000024965
GCA_000024985
GCA_000025005
GCA_000025085
GCA_000025125
GCA_000025185
GCA_000025225
GCA_000025265
GCA_000025305
GCA_000025345
GCA_000025485
GCA_000025605
GCA_000025705
GCA_000025725
GCA_000025845
GCA_000025885
GCA_000025905
GCA_000025925
GCA_000025945
GCA_000026005
GCA_000026205
GCA_000027325
GCA_000043285
GCA_000046845
GCA_000055785
GCA_000055945
GCA_000058485
GCA_000062885
GCA_000063505
GCA_000063525
GCA_000063545
GCA_000067165
GCA_000069925
GCA_000069945
GCA_000085865
GCA_000090965
GCA_000091165
GCA_000091985
GCA_000092105
GCA_000092125
GCA_000092205
GCA_000092245
GCA_000092365
GCA_000092405
GCA_000092425
GCA_000092645
GCA_000092785
GCA_000092825
GCA_000092865
GCA_000092925
GCA_000092945
GCA_000093025
GCA_000093065
GCA_000143165
GCA_000143685
GCA_000143845
GCA_000143965
GCA_000143985
GCA_000144605
GCA_000144625
GCA_000144645
GCA_000144695
GCA_000145035
GCA_000145255
GCA_000145275
GCA_000146065
GCA_000146185
GCA_000146505
GCA_000147015
GCA_000147075
GCA_000147355
GCA_000147715
GCA_000148405
GCA_000148645
GCA_000152825
GCA_000153165
GCA_000153405
GCA_000153485
GCA_000154785
GCA_000155735
GCA_000163055
GCA_000163895
GCA_000165465
GCA_000165485
GCA_000165505
GCA_000165715
GCA_000166055
GCA_000166135
GCA_000166395
GCA_000166415
GCA_000175215
GCA_000175255
GCA_000175575
GCA_000176915
GCA_000177235
GCA_000177535
GCA_000177615
GCA_000177635
GCA_000178115
GCA_000178835
GCA_000178955
GCA_000178975
GCA_000179035
GCA_000179395
GCA_000179635
GCA_000179915
GCA_000183135
GCA_000183385
GCA_000183405
GCA_000183425
GCA_000183665
GCA_000183725
GCA_000183745
GCA_000184685
GCA_000184705
GCA_000185805
GCA_000185965
GCA_000185985
GCA_000186005
GCA_000186245
GCA_000186345
GCA_000186385
GCA_000186885
GCA_000187705
GCA_000189295
GCA_000189415
GCA_000189775
GCA_000190435
GCA_000190535
GCA_000190555
GCA_000190575
GCA_000190595
GCA_000190635
GCA_000190735
GCA_000191045
GCA_000192745
GCA_000192865
GCA_000193205
GCA_000194135
GCA_000194605
GCA_000195085
GCA_000195275
GCA_000195295
GCA_000195315
GCA_000195335
GCA_000195755
GCA_000195875
GCA_000195975
GCA_000196115
GCA_000196135
GCA_000196275
GCA_000196315
GCA_000196355
GCA_000196455
GCA_000196535
GCA_000196675
GCA_000196815
GCA_000197735
GCA_000198515
GCA_000198775
GCA_000199675
GCA_000200595
GCA_000202835
GCA_000203895
GCA_000204135
GCA_000204155
GCA_000204255
GCA_000204645
GCA_000208385
GCA_000208405
GCA_000209655
GCA_000209675
GCA_000210895
GCA_000210915
GCA_000211375
GCA_000212375
GCA_000212395
GCA_000212415
GCA_000212675
GCA_000212695
GCA_000212735
GCA_000213255
GCA_000214095
GCA_000214155
GCA_000214175
GCA_000214355
GCA_000214375
GCA_000214435
GCA_000214705
GCA_000215085
GCA_000215705
GCA_000215975
GCA_000217635
GCA_000217795
GCA_000217815
GCA_000218565
GCA_000218625
GCA_000218895
GCA_000219355
GCA_000219535
GCA_000219725
GCA_000219805
GCA_000219875
GCA_000219915
GCA_000222485
GCA_000224005
GCA_000224085
GCA_000224985
GCA_000225325
GCA_000225345
GCA_000225445
GCA_000225465
GCA_000226295
GCA_000226565
GCA_000227665
GCA_000227685
GCA_000227705
GCA_000227745
GCA_000230275
GCA_000230555
GCA_000230695
GCA_000230975
GCA_000231405
GCA_000233435
GCA_000233715
GCA_000233775
GCA_000233915
GCA_000235605
GCA_000236405
GCA_000236665
GCA_000236685
GCA_000236705
GCA_000237085
GCA_000237205
GCA_000237975
GCA_000237995
GCA_000238215
GCA_000238975
GCA_000238995
GCA_000240165
GCA_000242255
GCA_000242335
GCA_000242455
GCA_000242595
GCA_000242635
GCA_000242895
GCA_000242935
GCA_000243075
GCA_000243155
GCA_000246855
GCA_000247565
GCA_000247605
GCA_000248095
GCA_000250635
GCA_000252445
GCA_000252855
GCA_000253035
GCA_000253275
GCA_000255115
GCA_000255135
GCA_000255295
GCA_000258405
GCA_000260715
GCA_000260965
GCA_000260985
GCA_000262715
GCA_000263195
GCA_000263795
GCA_000264455
GCA_000265365
GCA_000265385
GCA_000265405
GCA_000265425
GCA_000265465
GCA_000265505
GCA_000266885
GCA_000266925
GCA_000266945
GCA_000270085
GCA_000270245
GCA_000270285
GCA_000270305
GCA_000271665
GCA_000276685
GCA_000277715
GCA_000277795
GCA_000279145
GCA_000280925
GCA_000281175
GCA_000281235
GCA_000283515
GCA_000283535
GCA_000283555
GCA_000283575
GCA_000284095
GCA_000284115
GCA_000284255
GCA_000284315
GCA_000284335
GCA_000284415
GCA_000286815
GCA_000287335
GCA_000287355
GCA_000294495
GCA_000294515
GCA_000297055
GCA_000299095
GCA_000299115
GCA_000299235
GCA_000299335
GCA_000299355
GCA_000299435
GCA_000300005
GCA_000300075
GCA_000300295
GCA_000304315
GCA_000304455
GCA_000305785
GCA_000305935
GCA_000306785
GCA_000306885
GCA_000307105
GCA_000307165
GCA_000309885
GCA_000311765
GCA_000316515
GCA_000316605
GCA_000316665
GCA_000316685
GCA_000317025
GCA_000317045
GCA_000317065
GCA_000317085
GCA_000317105
GCA_000317125
GCA_000317435
GCA_000317475
GCA_000317495
GCA_000317515
GCA_000317555
GCA_000317575
GCA_000317615
GCA_000317655
GCA_000317675
GCA_000317835
GCA_000317895
GCA_000317975
GCA_000319225
GCA_000319385
GCA_000319575
GCA_000325665
GCA_000325705
GCA_000325745
GCA_000327045
GCA_000328625
GCA_000328725
GCA_000328765
GCA_000331975
GCA_000331995
GCA_000332115
GCA_000334405
GCA_000340795
GCA_000340865
GCA_000341345
GCA_000341395
GCA_000344785
GCA_000347635
GCA_000347695
GCA_000348725
GCA_000348745
GCA_000348785
GCA_000349845
GCA_000349945
GCA_000349975
GCA_000355675
GCA_000355765
GCA_000364725
GCA_000392435
GCA_000400935
GCA_000408885
GCA_000439435
GCA_000439455
GCA_000439775
GCA_000441555
GCA_000442595
GCA_000442645
GCA_000444995
GCA_000447675
GCA_000455605
GCA_000473245
GCA_000473305
GCA_000473995
GCA_000477035
GCA_000477415
GCA_000477435
GCA_000478825
GCA_000478885
GCA_000479335
GCA_000485905
GCA_000493735
GCA_000496595
GCA_000500935
GCA_000503835
GCA_000503875
GCA_000503895
GCA_000503915
GCA_000507245
GCA_000508245
GCA_000511385
GCA_000512205
GCA_000512355
GCA_000512735
GCA_000512895
GCA_000512915
GCA_000513295
GCA_000513475
GCA_000517565
GCA_000521565
GCA_000521745
GCA_000522985
GCA_000523235
GCA_000524555
GCA_000525635
GCA_000525675
GCA_000550785
GCA_000550805
GCA_000565175
GCA_000565215
GCA_000577895
GCA_000582535
GCA_000583775
GCA_000583875
GCA_000590555
GCA_000590925
GCA_000597865
GCA_000597885
GCA_000597985
GCA_000599985
GCA_000600005
GCA_000604125
GCA_000612685
GCA_000626635
GCA_000632845
GCA_000632985
GCA_000635915
GCA_000661895
GCA_000695095
GCA_000695835
GCA_000696485
GCA_000696505
GCA_000699505
GCA_000706725
GCA_000706765
GCA_000709555
GCA_000723465
GCA_000723505
GCA_000724485
GCA_000724605
GCA_000724625
GCA_000725285
GCA_000725365
GCA_000725385
GCA_000725405
GCA_000730165
GCA_000730245
GCA_000732945
GCA_000734015
GCA_000734895
GCA_000736415
GCA_000737325
GCA_000738435
GCA_000739085
GCA_000742835
GCA_000742855
GCA_000743035
GCA_000743945
GCA_000746585
GCA_000747315
GCA_000747345
GCA_000747525
GCA_000750535
GCA_000754265
GCA_000755185
GCA_000755705
GCA_000757845
GCA_000758365
GCA_000758545
GCA_000761135
GCA_000761155
GCA_000763495
GCA_000767055
GCA_000767275
GCA_000772085
GCA_000775995
GCA_000785105
GCA_000785495
GCA_000785515
GCA_000785705
GCA_000788395
GCA_000789395
GCA_000800295
GCA_000800395
GCA_000801295
GCA_000801315
GCA_000803625
GCA_000807255
GCA_000807275
GCA_000807675
GCA_000808095
GCA_000812665
GCA_000814825
GCA_000815025
GCA_000815225
GCA_000816085
GCA_000816145
GCA_000816185
GCA_000817955
GCA_000817975
GCA_000818035
GCA_000818095
GCA_000819565
GCA_000827125
GCA_000828475
GCA_000828515
GCA_000828615
GCA_000828635
GCA_000828815
GCA_000828835
GCA_000828915
GCA_000828975
GCA_000829155
GCA_000829195
GCA_000829235
GCA_000829395
GCA_000830885
GCA_000831005
GCA_000831225
GCA_000832905
GCA_000875755
GCA_000934545
GCA_000934625
GCA_000935025
GCA_000940805
GCA_000940845
GCA_000940995
GCA_000941075
GCA_000952975
GCA_000953015
GCA_000953135
GCA_000953195
GCA_000953215
GCA_000953435
GCA_000953535
GCA_000953635
GCA_000953715
GCA_000953735
GCA_000954115
GCA_000958465
GCA_000961095
GCA_000963865
GCA_000965765
GCA_000967425
GCA_000967895
GCA_000967915
GCA_000968055
GCA_000968135
GCA_000968375
GCA_000968535
GCA_000969645
GCA_000969765
GCA_000971765
GCA_000972245
GCA_000972765
GCA_000973085
GCA_000973105
GCA_000973125
GCA_000973505
GCA_000973545
GCA_000973725
GCA_000980815
GCA_000980835
GCA_000981505
GCA_000981565
GCA_000981765
GCA_000987835
GCA_000993785
GCA_001005265
GCA_001005905
GCA_001007875
GCA_001007935
GCA_001007975
GCA_001008165
GCA_001010805
GCA_001011155
GCA_001017435
GCA_001017655
GCA_001020955
GCA_001020985
GCA_001021025
GCA_001021065
GCA_001021975
GCA_001023575
GCA_001025155
GCA_001026985
GCA_001027025
GCA_001027545
GCA_001028625
GCA_001028705
GCA_001029265
GCA_001029635
GCA_001029675
GCA_001029695
GCA_001029715
GCA_001029735
GCA_001029755
GCA_001029775
GCA_001029795
GCA_001042635
GCA_001042675
GCA_001043175
GCA_001046955
GCA_001050115
GCA_001050435
GCA_001050475
GCA_001077715
GCA_001077815
GCA_001078055
GCA_001183865
GCA_001185205
GCA_001187785
GCA_001189295
GCA_001189495
GCA_001189515
GCA_001189535
GCA_001190745
GCA_001190755
GCA_001190945
GCA_001191005
GCA_001262055
GCA_001262075
GCA_001262715
GCA_001263175
GCA_001263205
GCA_001263395
GCA_001267175
GCA_001267405
GCA_001269425
GCA_001271345
GCA_001273775
GCA_001274535
GCA_001275345
GCA_001278055
GCA_001278715
GCA_001278845
GCA_001280225
GCA_001281385
GCA_001281405
GCA_001281485
GCA_001293165
GCA_001298465
GCA_001302585
GCA_001304795
GCA_001305575
GCA_001305595
GCA_001305615
GCA_001307805
GCA_001308265
GCA_001310225
GCA_001310255
GCA_001314225
GCA_001314305
GCA_001314945
GCA_001318295
GCA_001318345
GCA_001402875
GCA_001412535
GCA_001412575
GCA_001412595
GCA_001414055
GCA_001420995
GCA_001421015
GCA_001430865
GCA_001431725
GCA_001439585
GCA_001441165
GCA_001442755
GCA_001443605
GCA_001443645
GCA_001444425
GCA_001444445
GCA_001447335
GCA_001447805
GCA_001454945
GCA_001455145
GCA_001455205
GCA_001456115
GCA_001457455
GCA_001458475
GCA_001458695
GCA_001460635
GCA_001465115
GCA_001465255
GCA_001465275
GCA_001465545
GCA_001466725
GCA_001477625
GCA_001482365
GCA_001483385
GCA_001483865
GCA_001484045
GCA_001484565
GCA_001499655
GCA_001507665
GCA_001509405
GCA_001513675
GCA_001518995
GCA_001534645
GCA_001534665
GCA_001534765
GCA_001535545
GCA_001542775
GCA_001542815
GCA_001543105
GCA_001543145
GCA_001543245
GCA_001543325
GCA_001543345
GCA_001544015
GCA_001545095
GCA_001545155
GCA_001547735
GCA_001547755
GCA_001547975
GCA_001548095
GCA_001548275
GCA_001548395
GCA_001548435
GCA_001549895
GCA_001553195
GCA_001553545
GCA_001553565
GCA_001553605
GCA_001553625
GCA_001553915
GCA_001553935
GCA_001557535
GCA_001558255
GCA_001559255
GCA_001561955
GCA_001562275
GCA_001564455
GCA_001577265
GCA_001577305
GCA_001577365
GCA_001578105
GCA_001578185
GCA_001579845
GCA_001579945
GCA_001583415
GCA_001584725
GCA_001586195
GCA_001586255
GCA_001586275
GCA_001593285
GCA_001593605
GCA_001596135
GCA_001596155
GCA_001602415
GCA_001602435
GCA_001602455
GCA_001610835
GCA_001610855
GCA_001610875
GCA_001611275
GCA_001611975
GCA_001617605
GCA_001618865
GCA_001620025
GCA_001620265
GCA_001632775
GCA_001632805
GCA_001632845
GCA_001634285
GCA_001636295
GCA_001638925
GCA_001641005
GCA_001641285
GCA_001642085
GCA_001642935
GCA_001643775
GCA_001644565
GCA_001644605
GCA_001644645
GCA_001648175
GCA_001651805
GCA_001652465
GCA_001652565
GCA_001653335
GCA_001653755
GCA_001654455
GCA_001659705
GCA_001659785
GCA_001660485
GCA_001661675
GCA_001663175
GCA_001664005
GCA_001676705
GCA_001677275
GCA_001677435
GCA_001678905
GCA_001679665
GCA_001682135
GCA_001682195
GCA_001685395
GCA_001685415
GCA_001685435
GCA_001686985
GCA_001687065
GCA_001687545
GCA_001687625
GCA_001688625
GCA_001688665
GCA_001688705
GCA_001688845
GCA_001688905
GCA_001688965
GCA_001689125
GCA_001693335
GCA_001693385
GCA_001697185
GCA_001697225
GCA_001698205
GCA_001701045
GCA_001704115
GCA_001705175
GCA_001713355
GCA_001713435
GCA_001713455
GCA_001715535
GCA_001717505
GCA_001717525
GCA_001717545
GCA_001717585
GCA_001717955
GCA_001719165
GCA_001720485
GCA_001721685
GCA_001723605
GCA_001729245
GCA_001729525
GCA_001735715
GCA_001735745
GCA_001735765
GCA_001742225
GCA_001746835
GCA_001750685
GCA_001753205
GCA_001753245
GCA_001761325
GCA_001761385
GCA_001761465
GCA_001765415
GCA_001767235
GCA_001767295
GCA_001787335
GCA_001792815
GCA_001808185
GCA_001854185
GCA_001854225
GCA_001854245
GCA_001856665
GCA_001856685
GCA_001857945
GCA_001857965
GCA_001865655
GCA_001865835
GCA_001870205
GCA_001870665
GCA_001877035
GCA_001880225
GCA_001880285
GCA_001885215
GCA_001886495
GCA_001886695
GCA_001886735
GCA_001886815
GCA_001887245
GCA_001887285
GCA_001887595
GCA_001887775
GCA_001888165
GCA_001888205
GCA_001889005
GCA_001889025
GCA_001889125
GCA_001889165
GCA_001889605
GCA_001890385
GCA_001891125
GCA_001895285
GCA_001895305
GCA_001900245
GCA_001908275
GCA_001913135
GCA_001922385
GCA_001931535
GCA_001936175
GCA_001936235
GCA_001936255
GCA_001936335
GCA_001940525
GCA_001941445
GCA_001941505
GCA_001941565
GCA_001953175
GCA_001953215
GCA_001955695
GCA_001955715
GCA_001955735
GCA_001956695
GCA_001956985
GCA_001969365
GCA_001969445
GCA_001971605
GCA_001971685
GCA_001971725
GCA_001971745
GCA_001974985
GCA_001975665
GCA_001975685
GCA_001975705
GCA_001983935
GCA_001983975
GCA_001983995
GCA_001988955
GCA_001989575
GCA_001997295
GCA_001997345
GCA_001998885
GCA_001999905
GCA_001999945
GCA_001999965
GCA_001999985
GCA_002002905
GCA_002005165
GCA_002005205
GCA_002005325
GCA_002005365
GCA_002005405
GCA_002005445
GCA_002006565
GCA_002007565
GCA_002007645
GCA_002009295
GCA_002022505
GCA_002022585
GCA_002024265
GCA_002056295
GCA_002056725
GCA_002057455
GCA_002073975
GCA_002074035
GCA_002074155
GCA_002075285
GCA_002076895
GCA_002076915
GCA_002080395
GCA_002080415
GCA_002082195
GCA_002082605
GCA_002096055
GCA_002097535
GCA_002104335
GCA_002105555
GCA_002105775
GCA_002108455
GCA_002109325
GCA_002109385
GCA_002113825
GCA_002116905
GCA_002117005
GCA_002117105
GCA_002117145
GCA_002117405
GCA_002117445
GCA_002119605
GCA_002119765
GCA_002127965
GCA_002139855
GCA_002151445
GCA_002151545
GCA_002155145
GCA_002157855
GCA_002157875
GCA_002158865
GCA_002158905
GCA_002162035
GCA_002162135
GCA_002162355
GCA_002162375
GCA_002163975
GCA_002196515
GCA_002201795
GCA_002205495
GCA_002208805
GCA_002209385
GCA_002215075
GCA_002215215
GCA_002216855
GCA_002220735
GCA_002222595
GCA_002222635
GCA_002222655
GCA_002224365
GCA_002234495
GCA_002234535
GCA_002237535
GCA_002237555
GCA_002237575
GCA_002237595
GCA_002237615
GCA_002238335
GCA_002240035
GCA_002240055
GCA_002240205
GCA_002240355
GCA_002240375
GCA_002243285
GCA_002243605
GCA_002243625
GCA_002257585
GCA_002263495
GCA_002263515
GCA_002269385
GCA_002271215
GCA_002276165
GCA_002277955
GCA_002278035
GCA_002285715
GCA_002285795
GCA_002287925
GCA_002288065
GCA_002288185
GCA_002288285
GCA_002288305
GCA_002288365
GCA_002290025
GCA_002302415
GCA_002302515
GCA_002302615
GCA_002305855
GCA_002310475
GCA_002310495
GCA_002310815
GCA_002310835
GCA_002354895
GCA_002355215
GCA_002355275
GCA_002355335
GCA_002355395
GCA_002355415
GCA_002355475
GCA_002355535
GCA_002355595
GCA_002355735
GCA_002355835
GCA_002355955
GCA_002356075
GCA_002356115
GCA_002356295
GCA_002356355
GCA_002356455
GCA_002368175
GCA_002368355
GCA_002369955
GCA_002381265
GCA_002386265
GCA_002407485
GCA_002441935
GCA_002442895
GCA_002504165
GCA_002557795
GCA_002688685
GCA_002734145
GCA_002736145
GCA_002741015
GCA_002741055
GCA_002749615
GCA_002752655
GCA_002754815
GCA_002754935
GCA_002764115
GCA_002776555
GCA_002795805
GCA_002795845
GCA_002803845
GCA_002803985
GCA_002804005
GCA_002804025
GCA_002804065
GCA_002804205
GCA_002813775
GCA_002814095
GCA_002831645
GCA_002838185
GCA_002843565
GCA_002844375
GCA_002844395
GCA_002847015
GCA_002847305
GCA_002848345
GCA_002848365
GCA_002848445
GCA_002849715
GCA_002849735
GCA_002849795
GCA_002849895
GCA_002850435
GCA_002863805
GCA_002863865
GCA_002865605
GCA_002865995
GCA_002868735
GCA_002869785
GCA_002872415
GCA_002872475
GCA_002892535
GCA_002893785
GCA_002895405
GCA_002896375
GCA_002896855
GCA_900039485
GCA_900044015
GCA_900048035
GCA_900048045
GCA_900066015
GCA_900070325
GCA_900070365
GCA_900087055
GCA_900088535
GCA_900089455
GCA_900095135
GCA_900097105
GCA_900116045
GCA_900116935
GCA_900119795
GCA_900161835
GCA_900169565
GCA_900184705
GCA_900186975
GCA_900187045
GCA_900187065
GCA_900187085
GCA_900187105
GCA_900187125
GCA_900187185
GCA_900187285
GCA_900187295
GCA_900198195
GCA_900209925
GCA_900217235
GCA_900231165
GCA_900232105
