# Supplementary material for: Assembling bacterial puzzles: piecing together functions into microbial pathways
Source: NAR Genom Bioinform. 2024 Aug 24;6(3):lqae109. doi: 10.1093/nargab/lqae109 (PMC11344244; doi:10.1093/nargab/lqae109)
Supplement: lqae109_Supplemental_Files [file lqae109_supplemental_files.zip › SuppData2.csv]

EC1	EC2	Jaccard	EC1_description	EC2_description
1.1.1.1	1.1.1.127	0.993630573248408	alcohol dehydrogenase;	2-dehydro-3-deoxy-D-gluconate 5-dehydrogenase;
1.1.1.1	1.1.1.136	0.959660297239915	alcohol dehydrogenase;	UDP-N-acetylglucosamine 6-dehydrogenase;
1.1.1.127	1.1.1.136	0.966029723991507	2-dehydro-3-deoxy-D-gluconate 5-dehydrogenase;	UDP-N-acetylglucosamine 6-dehydrogenase;
1.1.1.1	1.1.1.205	0.993630573248408	alcohol dehydrogenase;	IMP dehydrogenase;
1.1.1.127	1.1.1.205	1	2-dehydro-3-deoxy-D-gluconate 5-dehydrogenase;	IMP dehydrogenase;
1.1.1.136	1.1.1.205	0.966029723991507	UDP-N-acetylglucosamine 6-dehydrogenase;	IMP dehydrogenase;
1.1.1.1	1.1.1.267	0.993630573248408	alcohol dehydrogenase;	1-deoxy-D-xylulose-5-phosphate reductoisomerase;
1.1.1.127	1.1.1.267	1	2-dehydro-3-deoxy-D-gluconate 5-dehydrogenase;	1-deoxy-D-xylulose-5-phosphate reductoisomerase;
1.1.1.136	1.1.1.267	0.966029723991507	UDP-N-acetylglucosamine 6-dehydrogenase;	1-deoxy-D-xylulose-5-phosphate reductoisomerase;
1.1.1.1	1.1.1.313	0.991507430997877	alcohol dehydrogenase;	sulfoacetaldehyde reductase (NADPH);
1.1.1.127	1.1.1.313	0.997876857749469	2-dehydro-3-deoxy-D-gluconate 5-dehydrogenase;	sulfoacetaldehyde reductase (NADPH);
1.1.1.136	1.1.1.313	0.968085106382979	UDP-N-acetylglucosamine 6-dehydrogenase;	sulfoacetaldehyde reductase (NADPH);
1.1.1.205	1.1.1.313	0.997876857749469	IMP dehydrogenase;	sulfoacetaldehyde reductase (NADPH);
1.1.1.267	1.1.1.313	0.997876857749469	1-deoxy-D-xylulose-5-phosphate reductoisomerase;	sulfoacetaldehyde reductase (NADPH);
1.1.1.1	1.1.1.343	0.993630573248408	alcohol dehydrogenase;	phosphogluconate dehydrogenase (NAD+-dependent, decarboxylating);
1.1.1.127	1.1.1.343	1	2-dehydro-3-deoxy-D-gluconate 5-dehydrogenase;	phosphogluconate dehydrogenase (NAD+-dependent, decarboxylating);
1.1.1.136	1.1.1.343	0.966029723991507	UDP-N-acetylglucosamine 6-dehydrogenase;	phosphogluconate dehydrogenase (NAD+-dependent, decarboxylating);
1.1.1.313	1.1.1.343	0.997876857749469	sulfoacetaldehyde reductase (NADPH);	phosphogluconate dehydrogenase (NAD+-dependent, decarboxylating);
1.1.1.1	1.1.1.37	0.993630573248408	alcohol dehydrogenase;	malate dehydrogenase;
1.1.1.127	1.1.1.37	1	2-dehydro-3-deoxy-D-gluconate 5-dehydrogenase;	malate dehydrogenase;
1.1.1.136	1.1.1.37	0.966029723991507	UDP-N-acetylglucosamine 6-dehydrogenase;	malate dehydrogenase;
1.1.1.313	1.1.1.37	0.997876857749469	sulfoacetaldehyde reductase (NADPH);	malate dehydrogenase;
1.1.1.1	1.1.1.39	0.993630573248408	alcohol dehydrogenase;	malate dehydrogenase (decarboxylating);
1.1.1.127	1.1.1.39	1	2-dehydro-3-deoxy-D-gluconate 5-dehydrogenase;	malate dehydrogenase (decarboxylating);
1.1.1.136	1.1.1.39	0.966029723991507	UDP-N-acetylglucosamine 6-dehydrogenase;	malate dehydrogenase (decarboxylating);
1.1.1.205	1.1.1.39	1	IMP dehydrogenase;	malate dehydrogenase (decarboxylating);
1.1.1.267	1.1.1.39	1	1-deoxy-D-xylulose-5-phosphate reductoisomerase;	malate dehydrogenase (decarboxylating);
1.1.1.313	1.1.1.39	0.997876857749469	sulfoacetaldehyde reductase (NADPH);	malate dehydrogenase (decarboxylating);
1.1.1.343	1.1.1.39	1	phosphogluconate dehydrogenase (NAD+-dependent, decarboxylating);	malate dehydrogenase (decarboxylating);
1.1.1.37	1.1.1.39	1	malate dehydrogenase;	malate dehydrogenase (decarboxylating);
1.1.1.1	1.1.1.408	0.993630573248408	alcohol dehydrogenase;	4-phospho-D-threonate 3-dehydrogenase;
1.1.1.127	1.1.1.408	1	2-dehydro-3-deoxy-D-gluconate 5-dehydrogenase;	4-phospho-D-threonate 3-dehydrogenase;
1.1.1.136	1.1.1.408	0.966029723991507	UDP-N-acetylglucosamine 6-dehydrogenase;	4-phospho-D-threonate 3-dehydrogenase;
1.1.1.205	1.1.1.408	1	IMP dehydrogenase;	4-phospho-D-threonate 3-dehydrogenase;
1.1.1.267	1.1.1.408	1	1-deoxy-D-xylulose-5-phosphate reductoisomerase;	4-phospho-D-threonate 3-dehydrogenase;
1.1.1.313	1.1.1.408	0.997876857749469	sulfoacetaldehyde reductase (NADPH);	4-phospho-D-threonate 3-dehydrogenase;
1.1.1.343	1.1.1.408	1	phosphogluconate dehydrogenase (NAD+-dependent, decarboxylating);	4-phospho-D-threonate 3-dehydrogenase;
1.1.1.37	1.1.1.408	1	malate dehydrogenase;	4-phospho-D-threonate 3-dehydrogenase;
1.1.1.39	1.1.1.408	1	malate dehydrogenase (decarboxylating);	4-phospho-D-threonate 3-dehydrogenase;
1.1.1.1	1.1.1.85	0.993630573248408	alcohol dehydrogenase;	3-isopropylmalate dehydrogenase;
1.1.1.127	1.1.1.85	1	2-dehydro-3-deoxy-D-gluconate 5-dehydrogenase;	3-isopropylmalate dehydrogenase;
1.1.1.136	1.1.1.85	0.966029723991507	UDP-N-acetylglucosamine 6-dehydrogenase;	3-isopropylmalate dehydrogenase;
1.1.1.313	1.1.1.85	0.997876857749469	sulfoacetaldehyde reductase (NADPH);	3-isopropylmalate dehydrogenase;
1.1.1.39	1.1.1.85	1	malate dehydrogenase (decarboxylating);	3-isopropylmalate dehydrogenase;
1.1.1.408	1.1.1.85	1	4-phospho-D-threonate 3-dehydrogenase;	3-isopropylmalate dehydrogenase;
1.1.1.1	1.1.1.86	0.993630573248408	alcohol dehydrogenase;	ketol-acid reductoisomerase (NADP+);
1.1.1.127	1.1.1.86	1	2-dehydro-3-deoxy-D-gluconate 5-dehydrogenase;	ketol-acid reductoisomerase (NADP+);
1.1.1.136	1.1.1.86	0.966029723991507	UDP-N-acetylglucosamine 6-dehydrogenase;	ketol-acid reductoisomerase (NADP+);
1.1.1.313	1.1.1.86	0.997876857749469	sulfoacetaldehyde reductase (NADPH);	ketol-acid reductoisomerase (NADP+);
1.1.1.39	1.1.1.86	1	malate dehydrogenase (decarboxylating);	ketol-acid reductoisomerase (NADP+);
1.1.1.408	1.1.1.86	1	4-phospho-D-threonate 3-dehydrogenase;	ketol-acid reductoisomerase (NADP+);
1.1.1.1	1.11.1.21	0.993630573248408	alcohol dehydrogenase;	catalase-peroxidase;
1.1.1.127	1.11.1.21	1	2-dehydro-3-deoxy-D-gluconate 5-dehydrogenase;	catalase-peroxidase;
1.1.1.136	1.11.1.21	0.966029723991507	UDP-N-acetylglucosamine 6-dehydrogenase;	catalase-peroxidase;
1.1.1.205	1.11.1.21	1	IMP dehydrogenase;	catalase-peroxidase;
1.1.1.267	1.11.1.21	1	1-deoxy-D-xylulose-5-phosphate reductoisomerase;	catalase-peroxidase;
1.1.1.313	1.11.1.21	0.997876857749469	sulfoacetaldehyde reductase (NADPH);	catalase-peroxidase;
1.1.1.343	1.11.1.21	1	phosphogluconate dehydrogenase (NAD+-dependent, decarboxylating);	catalase-peroxidase;
1.1.1.37	1.11.1.21	1	malate dehydrogenase;	catalase-peroxidase;
1.1.1.39	1.11.1.21	1	malate dehydrogenase (decarboxylating);	catalase-peroxidase;
1.1.1.408	1.11.1.21	1	4-phospho-D-threonate 3-dehydrogenase;	catalase-peroxidase;
1.1.1.85	1.11.1.21	1	3-isopropylmalate dehydrogenase;	catalase-peroxidase;
1.1.1.86	1.11.1.21	1	ketol-acid reductoisomerase (NADP+);	catalase-peroxidase;
1.1.1.1	1.11.1.24	0.993630573248408	alcohol dehydrogenase;	thioredoxin-dependent peroxiredoxin;
1.1.1.127	1.11.1.24	1	2-dehydro-3-deoxy-D-gluconate 5-dehydrogenase;	thioredoxin-dependent peroxiredoxin;
1.1.1.136	1.11.1.24	0.966029723991507	UDP-N-acetylglucosamine 6-dehydrogenase;	thioredoxin-dependent peroxiredoxin;
1.1.1.205	1.11.1.24	1	IMP dehydrogenase;	thioredoxin-dependent peroxiredoxin;
1.1.1.267	1.11.1.24	1	1-deoxy-D-xylulose-5-phosphate reductoisomerase;	thioredoxin-dependent peroxiredoxin;
1.1.1.313	1.11.1.24	0.997876857749469	sulfoacetaldehyde reductase (NADPH);	thioredoxin-dependent peroxiredoxin;
1.1.1.343	1.11.1.24	1	phosphogluconate dehydrogenase (NAD+-dependent, decarboxylating);	thioredoxin-dependent peroxiredoxin;
1.1.1.37	1.11.1.24	1	malate dehydrogenase;	thioredoxin-dependent peroxiredoxin;
1.1.1.39	1.11.1.24	1	malate dehydrogenase (decarboxylating);	thioredoxin-dependent peroxiredoxin;
1.1.1.408	1.11.1.24	1	4-phospho-D-threonate 3-dehydrogenase;	thioredoxin-dependent peroxiredoxin;
1.1.1.85	1.11.1.24	1	3-isopropylmalate dehydrogenase;	thioredoxin-dependent peroxiredoxin;
1.1.1.86	1.11.1.24	1	ketol-acid reductoisomerase (NADP+);	thioredoxin-dependent peroxiredoxin;
1.11.1.21	1.11.1.24	1	catalase-peroxidase;	thioredoxin-dependent peroxiredoxin;
1.1.1.1	1.11.1.6	0.993630573248408	alcohol dehydrogenase;	catalase;
1.1.1.127	1.11.1.6	1	2-dehydro-3-deoxy-D-gluconate 5-dehydrogenase;	catalase;
1.1.1.136	1.11.1.6	0.966029723991507	UDP-N-acetylglucosamine 6-dehydrogenase;	catalase;
1.1.1.205	1.11.1.6	1	IMP dehydrogenase;	catalase;
1.1.1.267	1.11.1.6	1	1-deoxy-D-xylulose-5-phosphate reductoisomerase;	catalase;
1.1.1.313	1.11.1.6	0.997876857749469	sulfoacetaldehyde reductase (NADPH);	catalase;
1.1.1.343	1.11.1.6	1	phosphogluconate dehydrogenase (NAD+-dependent, decarboxylating);	catalase;
1.1.1.37	1.11.1.6	1	malate dehydrogenase;	catalase;
1.1.1.39	1.11.1.6	1	malate dehydrogenase (decarboxylating);	catalase;
1.1.1.408	1.11.1.6	1	4-phospho-D-threonate 3-dehydrogenase;	catalase;
1.1.1.85	1.11.1.6	1	3-isopropylmalate dehydrogenase;	catalase;
1.1.1.86	1.11.1.6	1	ketol-acid reductoisomerase (NADP+);	catalase;
1.11.1.21	1.11.1.6	1	catalase-peroxidase;	catalase;
1.11.1.24	1.11.1.6	1	thioredoxin-dependent peroxiredoxin;	catalase;
1.1.1.1	1.12.99.6	0.993630573248408	alcohol dehydrogenase;	hydrogenase (acceptor);
1.1.1.127	1.12.99.6	1	2-dehydro-3-deoxy-D-gluconate 5-dehydrogenase;	hydrogenase (acceptor);
1.1.1.136	1.12.99.6	0.966029723991507	UDP-N-acetylglucosamine 6-dehydrogenase;	hydrogenase (acceptor);
1.1.1.205	1.12.99.6	1	IMP dehydrogenase;	hydrogenase (acceptor);
1.1.1.267	1.12.99.6	1	1-deoxy-D-xylulose-5-phosphate reductoisomerase;	hydrogenase (acceptor);
1.1.1.313	1.12.99.6	0.997876857749469	sulfoacetaldehyde reductase (NADPH);	hydrogenase (acceptor);
1.1.1.343	1.12.99.6	1	phosphogluconate dehydrogenase (NAD+-dependent, decarboxylating);	hydrogenase (acceptor);
1.1.1.37	1.12.99.6	1	malate dehydrogenase;	hydrogenase (acceptor);
1.1.1.39	1.12.99.6	1	malate dehydrogenase (decarboxylating);	hydrogenase (acceptor);
1.1.1.408	1.12.99.6	1	4-phospho-D-threonate 3-dehydrogenase;	hydrogenase (acceptor);
1.1.1.85	1.12.99.6	1	3-isopropylmalate dehydrogenase;	hydrogenase (acceptor);
1.1.1.86	1.12.99.6	1	ketol-acid reductoisomerase (NADP+);	hydrogenase (acceptor);
1.11.1.21	1.12.99.6	1	catalase-peroxidase;	hydrogenase (acceptor);
1.11.1.24	1.12.99.6	1	thioredoxin-dependent peroxiredoxin;	hydrogenase (acceptor);
1.11.1.6	1.12.99.6	1	catalase;	hydrogenase (acceptor);
1.1.1.1	1.14.13.149	0.978768577494692	alcohol dehydrogenase;	phenylacetyl-CoA 1,2-epoxidase;
1.1.1.127	1.14.13.149	0.985138004246284	2-dehydro-3-deoxy-D-gluconate 5-dehydrogenase;	phenylacetyl-CoA 1,2-epoxidase;
1.1.1.136	1.14.13.149	0.963675213675214	UDP-N-acetylglucosamine 6-dehydrogenase;	phenylacetyl-CoA 1,2-epoxidase;
1.1.1.205	1.14.13.149	0.985138004246284	IMP dehydrogenase;	phenylacetyl-CoA 1,2-epoxidase;
1.1.1.267	1.14.13.149	0.985138004246284	1-deoxy-D-xylulose-5-phosphate reductoisomerase;	phenylacetyl-CoA 1,2-epoxidase;
1.1.1.313	1.14.13.149	0.987234042553191	sulfoacetaldehyde reductase (NADPH);	phenylacetyl-CoA 1,2-epoxidase;
1.1.1.343	1.14.13.149	0.985138004246284	phosphogluconate dehydrogenase (NAD+-dependent, decarboxylating);	phenylacetyl-CoA 1,2-epoxidase;
1.1.1.37	1.14.13.149	0.985138004246284	malate dehydrogenase;	phenylacetyl-CoA 1,2-epoxidase;
1.1.1.39	1.14.13.149	0.985138004246284	malate dehydrogenase (decarboxylating);	phenylacetyl-CoA 1,2-epoxidase;
1.1.1.408	1.14.13.149	0.985138004246284	4-phospho-D-threonate 3-dehydrogenase;	phenylacetyl-CoA 1,2-epoxidase;
1.1.1.85	1.14.13.149	0.985138004246284	3-isopropylmalate dehydrogenase;	phenylacetyl-CoA 1,2-epoxidase;
1.1.1.86	1.14.13.149	0.985138004246284	ketol-acid reductoisomerase (NADP+);	phenylacetyl-CoA 1,2-epoxidase;
1.11.1.21	1.14.13.149	0.985138004246284	catalase-peroxidase;	phenylacetyl-CoA 1,2-epoxidase;
1.11.1.24	1.14.13.149	0.985138004246284	thioredoxin-dependent peroxiredoxin;	phenylacetyl-CoA 1,2-epoxidase;
1.11.1.6	1.14.13.149	0.985138004246284	catalase;	phenylacetyl-CoA 1,2-epoxidase;
1.12.99.6	1.14.13.149	0.985138004246284	hydrogenase (acceptor);	phenylacetyl-CoA 1,2-epoxidase;
1.1.1.1	1.15.1.1	0.993630573248408	alcohol dehydrogenase;	superoxide dismutase;
1.1.1.127	1.15.1.1	1	2-dehydro-3-deoxy-D-gluconate 5-dehydrogenase;	superoxide dismutase;
1.1.1.136	1.15.1.1	0.966029723991507	UDP-N-acetylglucosamine 6-dehydrogenase;	superoxide dismutase;
1.1.1.205	1.15.1.1	1	IMP dehydrogenase;	superoxide dismutase;
1.1.1.267	1.15.1.1	1	1-deoxy-D-xylulose-5-phosphate reductoisomerase;	superoxide dismutase;
1.1.1.313	1.15.1.1	0.997876857749469	sulfoacetaldehyde reductase (NADPH);	superoxide dismutase;
1.1.1.343	1.15.1.1	1	phosphogluconate dehydrogenase (NAD+-dependent, decarboxylating);	superoxide dismutase;
1.1.1.37	1.15.1.1	1	malate dehydrogenase;	superoxide dismutase;
1.1.1.39	1.15.1.1	1	malate dehydrogenase (decarboxylating);	superoxide dismutase;
1.1.1.408	1.15.1.1	1	4-phospho-D-threonate 3-dehydrogenase;	superoxide dismutase;
1.1.1.85	1.15.1.1	1	3-isopropylmalate dehydrogenase;	superoxide dismutase;
1.1.1.86	1.15.1.1	1	ketol-acid reductoisomerase (NADP+);	superoxide dismutase;
1.11.1.21	1.15.1.1	1	catalase-peroxidase;	superoxide dismutase;
1.11.1.24	1.15.1.1	1	thioredoxin-dependent peroxiredoxin;	superoxide dismutase;
1.11.1.6	1.15.1.1	1	catalase;	superoxide dismutase;
1.12.99.6	1.15.1.1	1	hydrogenase (acceptor);	superoxide dismutase;
1.14.13.149	1.15.1.1	0.985138004246284	phenylacetyl-CoA 1,2-epoxidase;	superoxide dismutase;
1.1.1.1	1.16.3.1	0.993630573248408	alcohol dehydrogenase;	ferroxidase;
1.1.1.127	1.16.3.1	1	2-dehydro-3-deoxy-D-gluconate 5-dehydrogenase;	ferroxidase;
1.1.1.136	1.16.3.1	0.966029723991507	UDP-N-acetylglucosamine 6-dehydrogenase;	ferroxidase;
1.1.1.205	1.16.3.1	1	IMP dehydrogenase;	ferroxidase;
1.1.1.267	1.16.3.1	1	1-deoxy-D-xylulose-5-phosphate reductoisomerase;	ferroxidase;
1.1.1.313	1.16.3.1	0.997876857749469	sulfoacetaldehyde reductase (NADPH);	ferroxidase;
1.1.1.343	1.16.3.1	1	phosphogluconate dehydrogenase (NAD+-dependent, decarboxylating);	ferroxidase;
1.1.1.37	1.16.3.1	1	malate dehydrogenase;	ferroxidase;
1.1.1.39	1.16.3.1	1	malate dehydrogenase (decarboxylating);	ferroxidase;
1.1.1.408	1.16.3.1	1	4-phospho-D-threonate 3-dehydrogenase;	ferroxidase;
1.1.1.85	1.16.3.1	1	3-isopropylmalate dehydrogenase;	ferroxidase;
1.1.1.86	1.16.3.1	1	ketol-acid reductoisomerase (NADP+);	ferroxidase;
1.11.1.21	1.16.3.1	1	catalase-peroxidase;	ferroxidase;
1.11.1.24	1.16.3.1	1	thioredoxin-dependent peroxiredoxin;	ferroxidase;
1.11.1.6	1.16.3.1	1	catalase;	ferroxidase;
1.12.99.6	1.16.3.1	1	hydrogenase (acceptor);	ferroxidase;
1.14.13.149	1.16.3.1	0.985138004246284	phenylacetyl-CoA 1,2-epoxidase;	ferroxidase;
1.15.1.1	1.16.3.1	1	superoxide dismutase;	ferroxidase;
1.1.1.1	1.17.4.1	0.931769722814499	alcohol dehydrogenase;	ribonucleoside-diphosphate reductase;
1.1.1.127	1.17.4.1	0.929936305732484	2-dehydro-3-deoxy-D-gluconate 5-dehydrogenase;	ribonucleoside-diphosphate reductase;
1.1.1.313	1.17.4.1	0.927813163481953	sulfoacetaldehyde reductase (NADPH);	ribonucleoside-diphosphate reductase;
1.1.1.39	1.17.4.1	0.929936305732484	malate dehydrogenase (decarboxylating);	ribonucleoside-diphosphate reductase;
1.1.1.408	1.17.4.1	0.929936305732484	4-phospho-D-threonate 3-dehydrogenase;	ribonucleoside-diphosphate reductase;
1.11.1.21	1.17.4.1	0.929936305732484	catalase-peroxidase;	ribonucleoside-diphosphate reductase;
1.11.1.24	1.17.4.1	0.929936305732484	thioredoxin-dependent peroxiredoxin;	ribonucleoside-diphosphate reductase;
1.11.1.6	1.17.4.1	0.929936305732484	catalase;	ribonucleoside-diphosphate reductase;
1.12.99.6	1.17.4.1	0.929936305732484	hydrogenase (acceptor);	ribonucleoside-diphosphate reductase;
1.14.13.149	1.17.4.1	0.915074309978769	phenylacetyl-CoA 1,2-epoxidase;	ribonucleoside-diphosphate reductase;
1.15.1.1	1.17.4.1	0.929936305732484	superoxide dismutase;	ribonucleoside-diphosphate reductase;
1.16.3.1	1.17.4.1	0.929936305732484	ferroxidase;	ribonucleoside-diphosphate reductase;
1.1.1.1	1.17.7.3	0.993630573248408	alcohol dehydrogenase;	(E)-4-hydroxy-3-methylbut-2-enyl-diphosphate synthase (flavodoxin);
1.1.1.127	1.17.7.3	1	2-dehydro-3-deoxy-D-gluconate 5-dehydrogenase;	(E)-4-hydroxy-3-methylbut-2-enyl-diphosphate synthase (flavodoxin);
1.1.1.136	1.17.7.3	0.966029723991507	UDP-N-acetylglucosamine 6-dehydrogenase;	(E)-4-hydroxy-3-methylbut-2-enyl-diphosphate synthase (flavodoxin);
1.1.1.313	1.17.7.3	0.997876857749469	sulfoacetaldehyde reductase (NADPH);	(E)-4-hydroxy-3-methylbut-2-enyl-diphosphate synthase (flavodoxin);
1.1.1.39	1.17.7.3	1	malate dehydrogenase (decarboxylating);	(E)-4-hydroxy-3-methylbut-2-enyl-diphosphate synthase (flavodoxin);
1.1.1.408	1.17.7.3	1	4-phospho-D-threonate 3-dehydrogenase;	(E)-4-hydroxy-3-methylbut-2-enyl-diphosphate synthase (flavodoxin);
1.11.1.21	1.17.7.3	1	catalase-peroxidase;	(E)-4-hydroxy-3-methylbut-2-enyl-diphosphate synthase (flavodoxin);
1.11.1.24	1.17.7.3	1	thioredoxin-dependent peroxiredoxin;	(E)-4-hydroxy-3-methylbut-2-enyl-diphosphate synthase (flavodoxin);
1.11.1.6	1.17.7.3	1	catalase;	(E)-4-hydroxy-3-methylbut-2-enyl-diphosphate synthase (flavodoxin);
1.12.99.6	1.17.7.3	1	hydrogenase (acceptor);	(E)-4-hydroxy-3-methylbut-2-enyl-diphosphate synthase (flavodoxin);
1.14.13.149	1.17.7.3	0.985138004246284	phenylacetyl-CoA 1,2-epoxidase;	(E)-4-hydroxy-3-methylbut-2-enyl-diphosphate synthase (flavodoxin);
1.15.1.1	1.17.7.3	1	superoxide dismutase;	(E)-4-hydroxy-3-methylbut-2-enyl-diphosphate synthase (flavodoxin);
1.16.3.1	1.17.7.3	1	ferroxidase;	(E)-4-hydroxy-3-methylbut-2-enyl-diphosphate synthase (flavodoxin);
1.1.1.1	1.17.7.4	0.961783439490446	alcohol dehydrogenase;	4-hydroxy-3-methylbut-2-en-1-yl diphosphate reductase;
1.1.1.127	1.17.7.4	0.968152866242038	2-dehydro-3-deoxy-D-gluconate 5-dehydrogenase;	4-hydroxy-3-methylbut-2-en-1-yl diphosphate reductase;
1.1.1.136	1.17.7.4	0.934182590233546	UDP-N-acetylglucosamine 6-dehydrogenase;	4-hydroxy-3-methylbut-2-en-1-yl diphosphate reductase;
1.1.1.313	1.17.7.4	0.966029723991507	sulfoacetaldehyde reductase (NADPH);	4-hydroxy-3-methylbut-2-en-1-yl diphosphate reductase;
1.1.1.39	1.17.7.4	0.968152866242038	malate dehydrogenase (decarboxylating);	4-hydroxy-3-methylbut-2-en-1-yl diphosphate reductase;
1.1.1.408	1.17.7.4	0.968152866242038	4-phospho-D-threonate 3-dehydrogenase;	4-hydroxy-3-methylbut-2-en-1-yl diphosphate reductase;
1.11.1.21	1.17.7.4	0.968152866242038	catalase-peroxidase;	4-hydroxy-3-methylbut-2-en-1-yl diphosphate reductase;
1.11.1.24	1.17.7.4	0.968152866242038	thioredoxin-dependent peroxiredoxin;	4-hydroxy-3-methylbut-2-en-1-yl diphosphate reductase;
1.11.1.6	1.17.7.4	0.968152866242038	catalase;	4-hydroxy-3-methylbut-2-en-1-yl diphosphate reductase;
1.12.99.6	1.17.7.4	0.968152866242038	hydrogenase (acceptor);	4-hydroxy-3-methylbut-2-en-1-yl diphosphate reductase;
1.14.13.149	1.17.7.4	0.953290870488323	phenylacetyl-CoA 1,2-epoxidase;	4-hydroxy-3-methylbut-2-en-1-yl diphosphate reductase;
1.15.1.1	1.17.7.4	0.968152866242038	superoxide dismutase;	4-hydroxy-3-methylbut-2-en-1-yl diphosphate reductase;
1.16.3.1	1.17.7.4	0.968152866242038	ferroxidase;	4-hydroxy-3-methylbut-2-en-1-yl diphosphate reductase;
1.1.1.1	1.18.6.1	0.940298507462687	alcohol dehydrogenase;	nitrogenase;
1.1.1.127	1.18.6.1	0.938428874734607	2-dehydro-3-deoxy-D-gluconate 5-dehydrogenase;	nitrogenase;
1.1.1.136	1.18.6.1	0.904458598726115	UDP-N-acetylglucosamine 6-dehydrogenase;	nitrogenase;
1.1.1.313	1.18.6.1	0.936305732484076	sulfoacetaldehyde reductase (NADPH);	nitrogenase;
1.1.1.39	1.18.6.1	0.938428874734607	malate dehydrogenase (decarboxylating);	nitrogenase;
1.1.1.408	1.18.6.1	0.938428874734607	4-phospho-D-threonate 3-dehydrogenase;	nitrogenase;
1.11.1.21	1.18.6.1	0.938428874734607	catalase-peroxidase;	nitrogenase;
1.11.1.24	1.18.6.1	0.938428874734607	thioredoxin-dependent peroxiredoxin;	nitrogenase;
1.11.1.6	1.18.6.1	0.938428874734607	catalase;	nitrogenase;
1.12.99.6	1.18.6.1	0.938428874734607	hydrogenase (acceptor);	nitrogenase;
1.14.13.149	1.18.6.1	0.923566878980892	phenylacetyl-CoA 1,2-epoxidase;	nitrogenase;
1.15.1.1	1.18.6.1	0.938428874734607	superoxide dismutase;	nitrogenase;
1.16.3.1	1.18.6.1	0.938428874734607	ferroxidase;	nitrogenase;
1.1.1.1	1.2.1.10	0.991507430997877	alcohol dehydrogenase;	acetaldehyde dehydrogenase (acetylating);
1.1.1.127	1.2.1.10	0.997876857749469	2-dehydro-3-deoxy-D-gluconate 5-dehydrogenase;	acetaldehyde dehydrogenase (acetylating);
1.1.1.136	1.2.1.10	0.968085106382979	UDP-N-acetylglucosamine 6-dehydrogenase;	acetaldehyde dehydrogenase (acetylating);
1.1.1.205	1.2.1.10	0.997876857749469	IMP dehydrogenase;	acetaldehyde dehydrogenase (acetylating);
1.1.1.267	1.2.1.10	0.997876857749469	1-deoxy-D-xylulose-5-phosphate reductoisomerase;	acetaldehyde dehydrogenase (acetylating);
1.1.1.313	1.2.1.10	1	sulfoacetaldehyde reductase (NADPH);	acetaldehyde dehydrogenase (acetylating);
1.1.1.343	1.2.1.10	0.997876857749469	phosphogluconate dehydrogenase (NAD+-dependent, decarboxylating);	acetaldehyde dehydrogenase (acetylating);
1.1.1.37	1.2.1.10	0.997876857749469	malate dehydrogenase;	acetaldehyde dehydrogenase (acetylating);
1.1.1.39	1.2.1.10	0.997876857749469	malate dehydrogenase (decarboxylating);	acetaldehyde dehydrogenase (acetylating);
1.1.1.408	1.2.1.10	0.997876857749469	4-phospho-D-threonate 3-dehydrogenase;	acetaldehyde dehydrogenase (acetylating);
1.1.1.85	1.2.1.10	0.997876857749469	3-isopropylmalate dehydrogenase;	acetaldehyde dehydrogenase (acetylating);
1.1.1.86	1.2.1.10	0.997876857749469	ketol-acid reductoisomerase (NADP+);	acetaldehyde dehydrogenase (acetylating);
1.11.1.21	1.2.1.10	0.997876857749469	catalase-peroxidase;	acetaldehyde dehydrogenase (acetylating);
1.11.1.24	1.2.1.10	0.997876857749469	thioredoxin-dependent peroxiredoxin;	acetaldehyde dehydrogenase (acetylating);
1.11.1.6	1.2.1.10	0.997876857749469	catalase;	acetaldehyde dehydrogenase (acetylating);
1.12.99.6	1.2.1.10	0.997876857749469	hydrogenase (acceptor);	acetaldehyde dehydrogenase (acetylating);
1.14.13.149	1.2.1.10	0.987234042553191	phenylacetyl-CoA 1,2-epoxidase;	acetaldehyde dehydrogenase (acetylating);
1.15.1.1	1.2.1.10	0.997876857749469	superoxide dismutase;	acetaldehyde dehydrogenase (acetylating);
1.16.3.1	1.2.1.10	0.997876857749469	ferroxidase;	acetaldehyde dehydrogenase (acetylating);
1.17.4.1	1.2.1.10	0.927813163481953	ribonucleoside-diphosphate reductase;	acetaldehyde dehydrogenase (acetylating);
1.17.7.3	1.2.1.10	0.997876857749469	(E)-4-hydroxy-3-methylbut-2-enyl-diphosphate synthase (flavodoxin);	acetaldehyde dehydrogenase (acetylating);
1.17.7.4	1.2.1.10	0.966029723991507	4-hydroxy-3-methylbut-2-en-1-yl diphosphate reductase;	acetaldehyde dehydrogenase (acetylating);
1.18.6.1	1.2.1.10	0.936305732484076	nitrogenase;	acetaldehyde dehydrogenase (acetylating);
1.1.1.1	1.2.1.11	0.993630573248408	alcohol dehydrogenase;	aspartate-semialdehyde dehydrogenase;
1.1.1.127	1.2.1.11	1	2-dehydro-3-deoxy-D-gluconate 5-dehydrogenase;	aspartate-semialdehyde dehydrogenase;
1.1.1.136	1.2.1.11	0.966029723991507	UDP-N-acetylglucosamine 6-dehydrogenase;	aspartate-semialdehyde dehydrogenase;
1.1.1.313	1.2.1.11	0.997876857749469	sulfoacetaldehyde reductase (NADPH);	aspartate-semialdehyde dehydrogenase;
1.1.1.39	1.2.1.11	1	malate dehydrogenase (decarboxylating);	aspartate-semialdehyde dehydrogenase;
1.1.1.408	1.2.1.11	1	4-phospho-D-threonate 3-dehydrogenase;	aspartate-semialdehyde dehydrogenase;
1.11.1.21	1.2.1.11	1	catalase-peroxidase;	aspartate-semialdehyde dehydrogenase;
1.11.1.24	1.2.1.11	1	thioredoxin-dependent peroxiredoxin;	aspartate-semialdehyde dehydrogenase;
1.11.1.6	1.2.1.11	1	catalase;	aspartate-semialdehyde dehydrogenase;
1.12.99.6	1.2.1.11	1	hydrogenase (acceptor);	aspartate-semialdehyde dehydrogenase;
1.14.13.149	1.2.1.11	0.985138004246284	phenylacetyl-CoA 1,2-epoxidase;	aspartate-semialdehyde dehydrogenase;
1.15.1.1	1.2.1.11	1	superoxide dismutase;	aspartate-semialdehyde dehydrogenase;
1.16.3.1	1.2.1.11	1	ferroxidase;	aspartate-semialdehyde dehydrogenase;
1.2.1.10	1.2.1.11	0.997876857749469	acetaldehyde dehydrogenase (acetylating);	aspartate-semialdehyde dehydrogenase;
1.1.1.1	1.2.1.12	0.993630573248408	alcohol dehydrogenase;	glyceraldehyde-3-phosphate dehydrogenase (phosphorylating);
1.1.1.127	1.2.1.12	1	2-dehydro-3-deoxy-D-gluconate 5-dehydrogenase;	glyceraldehyde-3-phosphate dehydrogenase (phosphorylating);
1.1.1.136	1.2.1.12	0.966029723991507	UDP-N-acetylglucosamine 6-dehydrogenase;	glyceraldehyde-3-phosphate dehydrogenase (phosphorylating);
1.1.1.313	1.2.1.12	0.997876857749469	sulfoacetaldehyde reductase (NADPH);	glyceraldehyde-3-phosphate dehydrogenase (phosphorylating);
1.1.1.39	1.2.1.12	1	malate dehydrogenase (decarboxylating);	glyceraldehyde-3-phosphate dehydrogenase (phosphorylating);
1.1.1.408	1.2.1.12	1	4-phospho-D-threonate 3-dehydrogenase;	glyceraldehyde-3-phosphate dehydrogenase (phosphorylating);
1.11.1.21	1.2.1.12	1	catalase-peroxidase;	glyceraldehyde-3-phosphate dehydrogenase (phosphorylating);
1.11.1.24	1.2.1.12	1	thioredoxin-dependent peroxiredoxin;	glyceraldehyde-3-phosphate dehydrogenase (phosphorylating);
1.11.1.6	1.2.1.12	1	catalase;	glyceraldehyde-3-phosphate dehydrogenase (phosphorylating);
1.12.99.6	1.2.1.12	1	hydrogenase (acceptor);	glyceraldehyde-3-phosphate dehydrogenase (phosphorylating);
1.14.13.149	1.2.1.12	0.985138004246284	phenylacetyl-CoA 1,2-epoxidase;	glyceraldehyde-3-phosphate dehydrogenase (phosphorylating);
1.15.1.1	1.2.1.12	1	superoxide dismutase;	glyceraldehyde-3-phosphate dehydrogenase (phosphorylating);
1.16.3.1	1.2.1.12	1	ferroxidase;	glyceraldehyde-3-phosphate dehydrogenase (phosphorylating);
1.2.1.10	1.2.1.12	0.997876857749469	acetaldehyde dehydrogenase (acetylating);	glyceraldehyde-3-phosphate dehydrogenase (phosphorylating);
1.1.1.1	1.2.1.3	0.993630573248408	alcohol dehydrogenase;	aldehyde dehydrogenase (NAD+);
1.1.1.127	1.2.1.3	1	2-dehydro-3-deoxy-D-gluconate 5-dehydrogenase;	aldehyde dehydrogenase (NAD+);
1.1.1.136	1.2.1.3	0.966029723991507	UDP-N-acetylglucosamine 6-dehydrogenase;	aldehyde dehydrogenase (NAD+);
1.1.1.313	1.2.1.3	0.997876857749469	sulfoacetaldehyde reductase (NADPH);	aldehyde dehydrogenase (NAD+);
1.1.1.39	1.2.1.3	1	malate dehydrogenase (decarboxylating);	aldehyde dehydrogenase (NAD+);
1.1.1.408	1.2.1.3	1	4-phospho-D-threonate 3-dehydrogenase;	aldehyde dehydrogenase (NAD+);
1.11.1.21	1.2.1.3	1	catalase-peroxidase;	aldehyde dehydrogenase (NAD+);
1.11.1.24	1.2.1.3	1	thioredoxin-dependent peroxiredoxin;	aldehyde dehydrogenase (NAD+);
1.11.1.6	1.2.1.3	1	catalase;	aldehyde dehydrogenase (NAD+);
1.12.99.6	1.2.1.3	1	hydrogenase (acceptor);	aldehyde dehydrogenase (NAD+);
1.14.13.149	1.2.1.3	0.985138004246284	phenylacetyl-CoA 1,2-epoxidase;	aldehyde dehydrogenase (NAD+);
1.15.1.1	1.2.1.3	1	superoxide dismutase;	aldehyde dehydrogenase (NAD+);
1.16.3.1	1.2.1.3	1	ferroxidase;	aldehyde dehydrogenase (NAD+);
1.18.6.1	1.2.1.3	0.938428874734607	nitrogenase;	aldehyde dehydrogenase (NAD+);
1.2.1.10	1.2.1.3	0.997876857749469	acetaldehyde dehydrogenase (acetylating);	aldehyde dehydrogenase (NAD+);
1.1.1.1	1.2.4.4	0.993630573248408	alcohol dehydrogenase;	3-methyl-2-oxobutanoate dehydrogenase (2-methylpropanoyl-transferring);
1.1.1.127	1.2.4.4	1	2-dehydro-3-deoxy-D-gluconate 5-dehydrogenase;	3-methyl-2-oxobutanoate dehydrogenase (2-methylpropanoyl-transferring);
1.1.1.136	1.2.4.4	0.966029723991507	UDP-N-acetylglucosamine 6-dehydrogenase;	3-methyl-2-oxobutanoate dehydrogenase (2-methylpropanoyl-transferring);
1.1.1.313	1.2.4.4	0.997876857749469	sulfoacetaldehyde reductase (NADPH);	3-methyl-2-oxobutanoate dehydrogenase (2-methylpropanoyl-transferring);
1.1.1.39	1.2.4.4	1	malate dehydrogenase (decarboxylating);	3-methyl-2-oxobutanoate dehydrogenase (2-methylpropanoyl-transferring);
1.1.1.408	1.2.4.4	1	4-phospho-D-threonate 3-dehydrogenase;	3-methyl-2-oxobutanoate dehydrogenase (2-methylpropanoyl-transferring);
1.11.1.21	1.2.4.4	1	catalase-peroxidase;	3-methyl-2-oxobutanoate dehydrogenase (2-methylpropanoyl-transferring);
1.11.1.24	1.2.4.4	1	thioredoxin-dependent peroxiredoxin;	3-methyl-2-oxobutanoate dehydrogenase (2-methylpropanoyl-transferring);
1.11.1.6	1.2.4.4	1	catalase;	3-methyl-2-oxobutanoate dehydrogenase (2-methylpropanoyl-transferring);
1.12.99.6	1.2.4.4	1	hydrogenase (acceptor);	3-methyl-2-oxobutanoate dehydrogenase (2-methylpropanoyl-transferring);
1.14.13.149	1.2.4.4	0.985138004246284	phenylacetyl-CoA 1,2-epoxidase;	3-methyl-2-oxobutanoate dehydrogenase (2-methylpropanoyl-transferring);
1.15.1.1	1.2.4.4	1	superoxide dismutase;	3-methyl-2-oxobutanoate dehydrogenase (2-methylpropanoyl-transferring);
1.16.3.1	1.2.4.4	1	ferroxidase;	3-methyl-2-oxobutanoate dehydrogenase (2-methylpropanoyl-transferring);
1.18.6.1	1.2.4.4	0.938428874734607	nitrogenase;	3-methyl-2-oxobutanoate dehydrogenase (2-methylpropanoyl-transferring);
1.2.1.10	1.2.4.4	0.997876857749469	acetaldehyde dehydrogenase (acetylating);	3-methyl-2-oxobutanoate dehydrogenase (2-methylpropanoyl-transferring);
1.1.1.1	1.2.7.3	0.968152866242038	alcohol dehydrogenase;	2-oxoglutarate synthase;
1.1.1.127	1.2.7.3	0.974522292993631	2-dehydro-3-deoxy-D-gluconate 5-dehydrogenase;	2-oxoglutarate synthase;
1.1.1.136	1.2.7.3	0.940552016985138	UDP-N-acetylglucosamine 6-dehydrogenase;	2-oxoglutarate synthase;
1.1.1.313	1.2.7.3	0.9723991507431	sulfoacetaldehyde reductase (NADPH);	2-oxoglutarate synthase;
1.1.1.39	1.2.7.3	0.974522292993631	malate dehydrogenase (decarboxylating);	2-oxoglutarate synthase;
1.1.1.408	1.2.7.3	0.974522292993631	4-phospho-D-threonate 3-dehydrogenase;	2-oxoglutarate synthase;
1.11.1.21	1.2.7.3	0.974522292993631	catalase-peroxidase;	2-oxoglutarate synthase;
1.11.1.24	1.2.7.3	0.974522292993631	thioredoxin-dependent peroxiredoxin;	2-oxoglutarate synthase;
1.11.1.6	1.2.7.3	0.974522292993631	catalase;	2-oxoglutarate synthase;
1.12.99.6	1.2.7.3	0.974522292993631	hydrogenase (acceptor);	2-oxoglutarate synthase;
1.14.13.149	1.2.7.3	0.963829787234043	phenylacetyl-CoA 1,2-epoxidase;	2-oxoglutarate synthase;
1.15.1.1	1.2.7.3	0.974522292993631	superoxide dismutase;	2-oxoglutarate synthase;
1.16.3.1	1.2.7.3	0.974522292993631	ferroxidase;	2-oxoglutarate synthase;
1.2.1.10	1.2.7.3	0.9723991507431	acetaldehyde dehydrogenase (acetylating);	2-oxoglutarate synthase;
1.1.1.1	1.20.4.1	0.993630573248408	alcohol dehydrogenase;	arsenate reductase (glutathione/glutaredoxin);
1.1.1.127	1.20.4.1	1	2-dehydro-3-deoxy-D-gluconate 5-dehydrogenase;	arsenate reductase (glutathione/glutaredoxin);
1.1.1.136	1.20.4.1	0.966029723991507	UDP-N-acetylglucosamine 6-dehydrogenase;	arsenate reductase (glutathione/glutaredoxin);
1.1.1.205	1.20.4.1	1	IMP dehydrogenase;	arsenate reductase (glutathione/glutaredoxin);
1.1.1.267	1.20.4.1	1	1-deoxy-D-xylulose-5-phosphate reductoisomerase;	arsenate reductase (glutathione/glutaredoxin);
1.1.1.313	1.20.4.1	0.997876857749469	sulfoacetaldehyde reductase (NADPH);	arsenate reductase (glutathione/glutaredoxin);
1.1.1.343	1.20.4.1	1	phosphogluconate dehydrogenase (NAD+-dependent, decarboxylating);	arsenate reductase (glutathione/glutaredoxin);
1.1.1.37	1.20.4.1	1	malate dehydrogenase;	arsenate reductase (glutathione/glutaredoxin);
1.1.1.39	1.20.4.1	1	malate dehydrogenase (decarboxylating);	arsenate reductase (glutathione/glutaredoxin);
1.1.1.408	1.20.4.1	1	4-phospho-D-threonate 3-dehydrogenase;	arsenate reductase (glutathione/glutaredoxin);
1.1.1.85	1.20.4.1	1	3-isopropylmalate dehydrogenase;	arsenate reductase (glutathione/glutaredoxin);
1.1.1.86	1.20.4.1	1	ketol-acid reductoisomerase (NADP+);	arsenate reductase (glutathione/glutaredoxin);
1.11.1.21	1.20.4.1	1	catalase-peroxidase;	arsenate reductase (glutathione/glutaredoxin);
1.11.1.24	1.20.4.1	1	thioredoxin-dependent peroxiredoxin;	arsenate reductase (glutathione/glutaredoxin);
1.11.1.6	1.20.4.1	1	catalase;	arsenate reductase (glutathione/glutaredoxin);
1.12.99.6	1.20.4.1	1	hydrogenase (acceptor);	arsenate reductase (glutathione/glutaredoxin);
1.14.13.149	1.20.4.1	0.985138004246284	phenylacetyl-CoA 1,2-epoxidase;	arsenate reductase (glutathione/glutaredoxin);
1.15.1.1	1.20.4.1	1	superoxide dismutase;	arsenate reductase (glutathione/glutaredoxin);
1.16.3.1	1.20.4.1	1	ferroxidase;	arsenate reductase (glutathione/glutaredoxin);
1.17.4.1	1.20.4.1	0.929936305732484	ribonucleoside-diphosphate reductase;	arsenate reductase (glutathione/glutaredoxin);
1.17.7.3	1.20.4.1	1	(E)-4-hydroxy-3-methylbut-2-enyl-diphosphate synthase (flavodoxin);	arsenate reductase (glutathione/glutaredoxin);
1.17.7.4	1.20.4.1	0.968152866242038	4-hydroxy-3-methylbut-2-en-1-yl diphosphate reductase;	arsenate reductase (glutathione/glutaredoxin);
1.18.6.1	1.20.4.1	0.938428874734607	nitrogenase;	arsenate reductase (glutathione/glutaredoxin);
1.2.1.10	1.20.4.1	0.997876857749469	acetaldehyde dehydrogenase (acetylating);	arsenate reductase (glutathione/glutaredoxin);
1.2.1.11	1.20.4.1	1	aspartate-semialdehyde dehydrogenase;	arsenate reductase (glutathione/glutaredoxin);
1.2.1.12	1.20.4.1	1	glyceraldehyde-3-phosphate dehydrogenase (phosphorylating);	arsenate reductase (glutathione/glutaredoxin);
1.2.1.3	1.20.4.1	1	aldehyde dehydrogenase (NAD+);	arsenate reductase (glutathione/glutaredoxin);
1.2.4.4	1.20.4.1	1	3-methyl-2-oxobutanoate dehydrogenase (2-methylpropanoyl-transferring);	arsenate reductase (glutathione/glutaredoxin);
1.2.7.3	1.20.4.1	0.974522292993631	2-oxoglutarate synthase;	arsenate reductase (glutathione/glutaredoxin);
1.1.1.1	1.3.1.14	0.993630573248408	alcohol dehydrogenase;	dihydroorotate dehydrogenase (NAD+);
1.1.1.127	1.3.1.14	1	2-dehydro-3-deoxy-D-gluconate 5-dehydrogenase;	dihydroorotate dehydrogenase (NAD+);
1.1.1.136	1.3.1.14	0.966029723991507	UDP-N-acetylglucosamine 6-dehydrogenase;	dihydroorotate dehydrogenase (NAD+);
1.1.1.313	1.3.1.14	0.997876857749469	sulfoacetaldehyde reductase (NADPH);	dihydroorotate dehydrogenase (NAD+);
1.1.1.39	1.3.1.14	1	malate dehydrogenase (decarboxylating);	dihydroorotate dehydrogenase (NAD+);
1.1.1.408	1.3.1.14	1	4-phospho-D-threonate 3-dehydrogenase;	dihydroorotate dehydrogenase (NAD+);
1.11.1.21	1.3.1.14	1	catalase-peroxidase;	dihydroorotate dehydrogenase (NAD+);
1.11.1.24	1.3.1.14	1	thioredoxin-dependent peroxiredoxin;	dihydroorotate dehydrogenase (NAD+);
1.11.1.6	1.3.1.14	1	catalase;	dihydroorotate dehydrogenase (NAD+);
1.12.99.6	1.3.1.14	1	hydrogenase (acceptor);	dihydroorotate dehydrogenase (NAD+);
1.14.13.149	1.3.1.14	0.985138004246284	phenylacetyl-CoA 1,2-epoxidase;	dihydroorotate dehydrogenase (NAD+);
1.15.1.1	1.3.1.14	1	superoxide dismutase;	dihydroorotate dehydrogenase (NAD+);
1.16.3.1	1.3.1.14	1	ferroxidase;	dihydroorotate dehydrogenase (NAD+);
1.18.6.1	1.3.1.14	0.938428874734607	nitrogenase;	dihydroorotate dehydrogenase (NAD+);
1.2.1.10	1.3.1.14	0.997876857749469	acetaldehyde dehydrogenase (acetylating);	dihydroorotate dehydrogenase (NAD+);
1.20.4.1	1.3.1.14	1	arsenate reductase (glutathione/glutaredoxin);	dihydroorotate dehydrogenase (NAD+);
1.1.1.1	1.3.1.34	0.991507430997877	alcohol dehydrogenase;	2,4-dienoyl-CoA reductase [(2E)-enoyl-CoA-producing];
1.1.1.127	1.3.1.34	0.997876857749469	2-dehydro-3-deoxy-D-gluconate 5-dehydrogenase;	2,4-dienoyl-CoA reductase [(2E)-enoyl-CoA-producing];
1.1.1.136	1.3.1.34	0.963906581740977	UDP-N-acetylglucosamine 6-dehydrogenase;	2,4-dienoyl-CoA reductase [(2E)-enoyl-CoA-producing];
1.1.1.205	1.3.1.34	0.997876857749469	IMP dehydrogenase;	2,4-dienoyl-CoA reductase [(2E)-enoyl-CoA-producing];
1.1.1.267	1.3.1.34	0.997876857749469	1-deoxy-D-xylulose-5-phosphate reductoisomerase;	2,4-dienoyl-CoA reductase [(2E)-enoyl-CoA-producing];
1.1.1.313	1.3.1.34	0.995753715498939	sulfoacetaldehyde reductase (NADPH);	2,4-dienoyl-CoA reductase [(2E)-enoyl-CoA-producing];
1.1.1.343	1.3.1.34	0.997876857749469	phosphogluconate dehydrogenase (NAD+-dependent, decarboxylating);	2,4-dienoyl-CoA reductase [(2E)-enoyl-CoA-producing];
1.1.1.37	1.3.1.34	0.997876857749469	malate dehydrogenase;	2,4-dienoyl-CoA reductase [(2E)-enoyl-CoA-producing];
1.1.1.39	1.3.1.34	0.997876857749469	malate dehydrogenase (decarboxylating);	2,4-dienoyl-CoA reductase [(2E)-enoyl-CoA-producing];
1.1.1.408	1.3.1.34	0.997876857749469	4-phospho-D-threonate 3-dehydrogenase;	2,4-dienoyl-CoA reductase [(2E)-enoyl-CoA-producing];
1.1.1.85	1.3.1.34	0.997876857749469	3-isopropylmalate dehydrogenase;	2,4-dienoyl-CoA reductase [(2E)-enoyl-CoA-producing];
1.1.1.86	1.3.1.34	0.997876857749469	ketol-acid reductoisomerase (NADP+);	2,4-dienoyl-CoA reductase [(2E)-enoyl-CoA-producing];
1.11.1.21	1.3.1.34	0.997876857749469	catalase-peroxidase;	2,4-dienoyl-CoA reductase [(2E)-enoyl-CoA-producing];
1.11.1.24	1.3.1.34	0.997876857749469	thioredoxin-dependent peroxiredoxin;	2,4-dienoyl-CoA reductase [(2E)-enoyl-CoA-producing];
1.11.1.6	1.3.1.34	0.997876857749469	catalase;	2,4-dienoyl-CoA reductase [(2E)-enoyl-CoA-producing];
1.12.99.6	1.3.1.34	0.997876857749469	hydrogenase (acceptor);	2,4-dienoyl-CoA reductase [(2E)-enoyl-CoA-producing];
1.14.13.149	1.3.1.34	0.987234042553191	phenylacetyl-CoA 1,2-epoxidase;	2,4-dienoyl-CoA reductase [(2E)-enoyl-CoA-producing];
1.15.1.1	1.3.1.34	0.997876857749469	superoxide dismutase;	2,4-dienoyl-CoA reductase [(2E)-enoyl-CoA-producing];
1.16.3.1	1.3.1.34	0.997876857749469	ferroxidase;	2,4-dienoyl-CoA reductase [(2E)-enoyl-CoA-producing];
1.17.4.1	1.3.1.34	0.927813163481953	ribonucleoside-diphosphate reductase;	2,4-dienoyl-CoA reductase [(2E)-enoyl-CoA-producing];
1.17.7.3	1.3.1.34	0.997876857749469	(E)-4-hydroxy-3-methylbut-2-enyl-diphosphate synthase (flavodoxin);	2,4-dienoyl-CoA reductase [(2E)-enoyl-CoA-producing];
1.17.7.4	1.3.1.34	0.966029723991507	4-hydroxy-3-methylbut-2-en-1-yl diphosphate reductase;	2,4-dienoyl-CoA reductase [(2E)-enoyl-CoA-producing];
1.18.6.1	1.3.1.34	0.936305732484076	nitrogenase;	2,4-dienoyl-CoA reductase [(2E)-enoyl-CoA-producing];
1.2.1.10	1.3.1.34	0.995753715498939	acetaldehyde dehydrogenase (acetylating);	2,4-dienoyl-CoA reductase [(2E)-enoyl-CoA-producing];
1.2.1.11	1.3.1.34	0.997876857749469	aspartate-semialdehyde dehydrogenase;	2,4-dienoyl-CoA reductase [(2E)-enoyl-CoA-producing];
1.2.1.12	1.3.1.34	0.997876857749469	glyceraldehyde-3-phosphate dehydrogenase (phosphorylating);	2,4-dienoyl-CoA reductase [(2E)-enoyl-CoA-producing];
1.2.1.3	1.3.1.34	0.997876857749469	aldehyde dehydrogenase (NAD+);	2,4-dienoyl-CoA reductase [(2E)-enoyl-CoA-producing];
1.2.4.4	1.3.1.34	0.997876857749469	3-methyl-2-oxobutanoate dehydrogenase (2-methylpropanoyl-transferring);	2,4-dienoyl-CoA reductase [(2E)-enoyl-CoA-producing];
1.2.7.3	1.3.1.34	0.976595744680851	2-oxoglutarate synthase;	2,4-dienoyl-CoA reductase [(2E)-enoyl-CoA-producing];
1.20.4.1	1.3.1.34	0.997876857749469	arsenate reductase (glutathione/glutaredoxin);	2,4-dienoyl-CoA reductase [(2E)-enoyl-CoA-producing];
1.3.1.14	1.3.1.34	0.997876857749469	dihydroorotate dehydrogenase (NAD+);	2,4-dienoyl-CoA reductase [(2E)-enoyl-CoA-producing];
1.1.1.1	1.3.1.85	0.963906581740977	alcohol dehydrogenase;	crotonyl-CoA carboxylase/reductase;
1.1.1.127	1.3.1.85	0.970276008492569	2-dehydro-3-deoxy-D-gluconate 5-dehydrogenase;	crotonyl-CoA carboxylase/reductase;
1.1.1.136	1.3.1.85	0.952890792291221	UDP-N-acetylglucosamine 6-dehydrogenase;	crotonyl-CoA carboxylase/reductase;
1.1.1.205	1.3.1.85	0.970276008492569	IMP dehydrogenase;	crotonyl-CoA carboxylase/reductase;
1.1.1.267	1.3.1.85	0.970276008492569	1-deoxy-D-xylulose-5-phosphate reductoisomerase;	crotonyl-CoA carboxylase/reductase;
1.1.1.313	1.3.1.85	0.972340425531915	sulfoacetaldehyde reductase (NADPH);	crotonyl-CoA carboxylase/reductase;
1.1.1.343	1.3.1.85	0.970276008492569	phosphogluconate dehydrogenase (NAD+-dependent, decarboxylating);	crotonyl-CoA carboxylase/reductase;
1.1.1.37	1.3.1.85	0.970276008492569	malate dehydrogenase;	crotonyl-CoA carboxylase/reductase;
1.1.1.39	1.3.1.85	0.970276008492569	malate dehydrogenase (decarboxylating);	crotonyl-CoA carboxylase/reductase;
1.1.1.408	1.3.1.85	0.970276008492569	4-phospho-D-threonate 3-dehydrogenase;	crotonyl-CoA carboxylase/reductase;
1.1.1.85	1.3.1.85	0.970276008492569	3-isopropylmalate dehydrogenase;	crotonyl-CoA carboxylase/reductase;
1.1.1.86	1.3.1.85	0.970276008492569	ketol-acid reductoisomerase (NADP+);	crotonyl-CoA carboxylase/reductase;
1.11.1.21	1.3.1.85	0.970276008492569	catalase-peroxidase;	crotonyl-CoA carboxylase/reductase;
1.11.1.24	1.3.1.85	0.970276008492569	thioredoxin-dependent peroxiredoxin;	crotonyl-CoA carboxylase/reductase;
1.11.1.6	1.3.1.85	0.970276008492569	catalase;	crotonyl-CoA carboxylase/reductase;
1.12.99.6	1.3.1.85	0.970276008492569	hydrogenase (acceptor);	crotonyl-CoA carboxylase/reductase;
1.14.13.149	1.3.1.85	0.980645161290323	phenylacetyl-CoA 1,2-epoxidase;	crotonyl-CoA carboxylase/reductase;
1.15.1.1	1.3.1.85	0.970276008492569	superoxide dismutase;	crotonyl-CoA carboxylase/reductase;
1.16.3.1	1.3.1.85	0.970276008492569	ferroxidase;	crotonyl-CoA carboxylase/reductase;
1.17.4.1	1.3.1.85	0.904255319148936	ribonucleoside-diphosphate reductase;	crotonyl-CoA carboxylase/reductase;
1.17.7.3	1.3.1.85	0.970276008492569	(E)-4-hydroxy-3-methylbut-2-enyl-diphosphate synthase (flavodoxin);	crotonyl-CoA carboxylase/reductase;
1.17.7.4	1.3.1.85	0.946695095948827	4-hydroxy-3-methylbut-2-en-1-yl diphosphate reductase;	crotonyl-CoA carboxylase/reductase;
1.18.6.1	1.3.1.85	0.908704883227176	nitrogenase;	crotonyl-CoA carboxylase/reductase;
1.2.1.10	1.3.1.85	0.972340425531915	acetaldehyde dehydrogenase (acetylating);	crotonyl-CoA carboxylase/reductase;
1.2.1.11	1.3.1.85	0.970276008492569	aspartate-semialdehyde dehydrogenase;	crotonyl-CoA carboxylase/reductase;
1.2.1.12	1.3.1.85	0.970276008492569	glyceraldehyde-3-phosphate dehydrogenase (phosphorylating);	crotonyl-CoA carboxylase/reductase;
1.2.1.3	1.3.1.85	0.970276008492569	aldehyde dehydrogenase (NAD+);	crotonyl-CoA carboxylase/reductase;
1.2.4.4	1.3.1.85	0.970276008492569	3-methyl-2-oxobutanoate dehydrogenase (2-methylpropanoyl-transferring);	crotonyl-CoA carboxylase/reductase;
1.2.7.3	1.3.1.85	0.948936170212766	2-oxoglutarate synthase;	crotonyl-CoA carboxylase/reductase;
1.20.4.1	1.3.1.85	0.970276008492569	arsenate reductase (glutathione/glutaredoxin);	crotonyl-CoA carboxylase/reductase;
1.3.1.14	1.3.1.85	0.970276008492569	dihydroorotate dehydrogenase (NAD+);	crotonyl-CoA carboxylase/reductase;
1.3.1.34	1.3.1.85	0.972340425531915	2,4-dienoyl-CoA reductase [(2E)-enoyl-CoA-producing];	crotonyl-CoA carboxylase/reductase;
1.1.1.1	1.3.1.9	0.993630573248408	alcohol dehydrogenase;	enoyl-[acyl-carrier-protein] reductase (NADH);
1.1.1.127	1.3.1.9	1	2-dehydro-3-deoxy-D-gluconate 5-dehydrogenase;	enoyl-[acyl-carrier-protein] reductase (NADH);
1.1.1.136	1.3.1.9	0.966029723991507	UDP-N-acetylglucosamine 6-dehydrogenase;	enoyl-[acyl-carrier-protein] reductase (NADH);
1.1.1.313	1.3.1.9	0.997876857749469	sulfoacetaldehyde reductase (NADPH);	enoyl-[acyl-carrier-protein] reductase (NADH);
1.1.1.39	1.3.1.9	1	malate dehydrogenase (decarboxylating);	enoyl-[acyl-carrier-protein] reductase (NADH);
1.1.1.408	1.3.1.9	1	4-phospho-D-threonate 3-dehydrogenase;	enoyl-[acyl-carrier-protein] reductase (NADH);
1.11.1.21	1.3.1.9	1	catalase-peroxidase;	enoyl-[acyl-carrier-protein] reductase (NADH);
1.11.1.24	1.3.1.9	1	thioredoxin-dependent peroxiredoxin;	enoyl-[acyl-carrier-protein] reductase (NADH);
1.11.1.6	1.3.1.9	1	catalase;	enoyl-[acyl-carrier-protein] reductase (NADH);
1.12.99.6	1.3.1.9	1	hydrogenase (acceptor);	enoyl-[acyl-carrier-protein] reductase (NADH);
1.14.13.149	1.3.1.9	0.985138004246284	phenylacetyl-CoA 1,2-epoxidase;	enoyl-[acyl-carrier-protein] reductase (NADH);
1.15.1.1	1.3.1.9	1	superoxide dismutase;	enoyl-[acyl-carrier-protein] reductase (NADH);
1.16.3.1	1.3.1.9	1	ferroxidase;	enoyl-[acyl-carrier-protein] reductase (NADH);
1.2.1.10	1.3.1.9	0.997876857749469	acetaldehyde dehydrogenase (acetylating);	enoyl-[acyl-carrier-protein] reductase (NADH);
1.20.4.1	1.3.1.9	1	arsenate reductase (glutathione/glutaredoxin);	enoyl-[acyl-carrier-protein] reductase (NADH);
1.3.1.34	1.3.1.9	0.997876857749469	2,4-dienoyl-CoA reductase [(2E)-enoyl-CoA-producing];	enoyl-[acyl-carrier-protein] reductase (NADH);
1.3.1.85	1.3.1.9	0.970276008492569	crotonyl-CoA carboxylase/reductase;	enoyl-[acyl-carrier-protein] reductase (NADH);
1.1.1.1	1.3.5.1	0.993630573248408	alcohol dehydrogenase;	succinate dehydrogenase;
1.1.1.127	1.3.5.1	1	2-dehydro-3-deoxy-D-gluconate 5-dehydrogenase;	succinate dehydrogenase;
1.1.1.136	1.3.5.1	0.966029723991507	UDP-N-acetylglucosamine 6-dehydrogenase;	succinate dehydrogenase;
1.1.1.313	1.3.5.1	0.997876857749469	sulfoacetaldehyde reductase (NADPH);	succinate dehydrogenase;
1.1.1.39	1.3.5.1	1	malate dehydrogenase (decarboxylating);	succinate dehydrogenase;
1.1.1.408	1.3.5.1	1	4-phospho-D-threonate 3-dehydrogenase;	succinate dehydrogenase;
1.11.1.21	1.3.5.1	1	catalase-peroxidase;	succinate dehydrogenase;
1.11.1.24	1.3.5.1	1	thioredoxin-dependent peroxiredoxin;	succinate dehydrogenase;
1.11.1.6	1.3.5.1	1	catalase;	succinate dehydrogenase;
1.12.99.6	1.3.5.1	1	hydrogenase (acceptor);	succinate dehydrogenase;
1.14.13.149	1.3.5.1	0.985138004246284	phenylacetyl-CoA 1,2-epoxidase;	succinate dehydrogenase;
1.15.1.1	1.3.5.1	1	superoxide dismutase;	succinate dehydrogenase;
1.16.3.1	1.3.5.1	1	ferroxidase;	succinate dehydrogenase;
1.2.1.10	1.3.5.1	0.997876857749469	acetaldehyde dehydrogenase (acetylating);	succinate dehydrogenase;
1.20.4.1	1.3.5.1	1	arsenate reductase (glutathione/glutaredoxin);	succinate dehydrogenase;
1.3.1.34	1.3.5.1	0.997876857749469	2,4-dienoyl-CoA reductase [(2E)-enoyl-CoA-producing];	succinate dehydrogenase;
1.3.1.85	1.3.5.1	0.970276008492569	crotonyl-CoA carboxylase/reductase;	succinate dehydrogenase;
1.1.1.1	1.3.5.2	0.908704883227176	alcohol dehydrogenase;	dihydroorotate dehydrogenase (quinone);
1.1.1.127	1.3.5.2	0.915074309978769	2-dehydro-3-deoxy-D-gluconate 5-dehydrogenase;	dihydroorotate dehydrogenase (quinone);
1.1.1.136	1.3.5.2	0.934497816593886	UDP-N-acetylglucosamine 6-dehydrogenase;	dihydroorotate dehydrogenase (quinone);
1.1.1.313	1.3.5.2	0.912951167728238	sulfoacetaldehyde reductase (NADPH);	dihydroorotate dehydrogenase (quinone);
1.1.1.39	1.3.5.2	0.915074309978769	malate dehydrogenase (decarboxylating);	dihydroorotate dehydrogenase (quinone);
1.1.1.408	1.3.5.2	0.915074309978769	4-phospho-D-threonate 3-dehydrogenase;	dihydroorotate dehydrogenase (quinone);
1.11.1.21	1.3.5.2	0.915074309978769	catalase-peroxidase;	dihydroorotate dehydrogenase (quinone);
1.11.1.24	1.3.5.2	0.915074309978769	thioredoxin-dependent peroxiredoxin;	dihydroorotate dehydrogenase (quinone);
1.11.1.6	1.3.5.2	0.915074309978769	catalase;	dihydroorotate dehydrogenase (quinone);
1.12.99.6	1.3.5.2	0.915074309978769	hydrogenase (acceptor);	dihydroorotate dehydrogenase (quinone);
1.14.13.149	1.3.5.2	0.912393162393162	phenylacetyl-CoA 1,2-epoxidase;	dihydroorotate dehydrogenase (quinone);
1.15.1.1	1.3.5.2	0.915074309978769	superoxide dismutase;	dihydroorotate dehydrogenase (quinone);
1.16.3.1	1.3.5.2	0.915074309978769	ferroxidase;	dihydroorotate dehydrogenase (quinone);
1.2.1.10	1.3.5.2	0.912951167728238	acetaldehyde dehydrogenase (acetylating);	dihydroorotate dehydrogenase (quinone);
1.20.4.1	1.3.5.2	0.915074309978769	arsenate reductase (glutathione/glutaredoxin);	dihydroorotate dehydrogenase (quinone);
1.3.1.34	1.3.5.2	0.912951167728238	2,4-dienoyl-CoA reductase [(2E)-enoyl-CoA-producing];	dihydroorotate dehydrogenase (quinone);
1.3.1.85	1.3.5.2	0.901498929336188	crotonyl-CoA carboxylase/reductase;	dihydroorotate dehydrogenase (quinone);
1.1.1.1	1.3.98.5	0.987261146496815	alcohol dehydrogenase;	hydrogen peroxide-dependent heme synthase;
1.1.1.127	1.3.98.5	0.993630573248408	2-dehydro-3-deoxy-D-gluconate 5-dehydrogenase;	hydrogen peroxide-dependent heme synthase;
1.1.1.136	1.3.98.5	0.963829787234043	UDP-N-acetylglucosamine 6-dehydrogenase;	hydrogen peroxide-dependent heme synthase;
1.1.1.313	1.3.98.5	0.995744680851064	sulfoacetaldehyde reductase (NADPH);	hydrogen peroxide-dependent heme synthase;
1.1.1.39	1.3.98.5	0.993630573248408	malate dehydrogenase (decarboxylating);	hydrogen peroxide-dependent heme synthase;
1.1.1.408	1.3.98.5	0.993630573248408	4-phospho-D-threonate 3-dehydrogenase;	hydrogen peroxide-dependent heme synthase;
1.11.1.21	1.3.98.5	0.993630573248408	catalase-peroxidase;	hydrogen peroxide-dependent heme synthase;
1.11.1.24	1.3.98.5	0.993630573248408	thioredoxin-dependent peroxiredoxin;	hydrogen peroxide-dependent heme synthase;
1.11.1.6	1.3.98.5	0.993630573248408	catalase;	hydrogen peroxide-dependent heme synthase;
1.12.99.6	1.3.98.5	0.993630573248408	hydrogenase (acceptor);	hydrogen peroxide-dependent heme synthase;
1.14.13.149	1.3.98.5	0.982978723404255	phenylacetyl-CoA 1,2-epoxidase;	hydrogen peroxide-dependent heme synthase;
1.15.1.1	1.3.98.5	0.993630573248408	superoxide dismutase;	hydrogen peroxide-dependent heme synthase;
1.16.3.1	1.3.98.5	0.993630573248408	ferroxidase;	hydrogen peroxide-dependent heme synthase;
1.18.6.1	1.3.98.5	0.932059447983015	nitrogenase;	hydrogen peroxide-dependent heme synthase;
1.2.1.10	1.3.98.5	0.995744680851064	acetaldehyde dehydrogenase (acetylating);	hydrogen peroxide-dependent heme synthase;
1.20.4.1	1.3.98.5	0.993630573248408	arsenate reductase (glutathione/glutaredoxin);	hydrogen peroxide-dependent heme synthase;
1.3.1.34	1.3.98.5	0.991507430997877	2,4-dienoyl-CoA reductase [(2E)-enoyl-CoA-producing];	hydrogen peroxide-dependent heme synthase;
1.3.1.85	1.3.98.5	0.97228144989339	crotonyl-CoA carboxylase/reductase;	hydrogen peroxide-dependent heme synthase;
1.1.1.6	1.3.98.6	0.928571428571429	glycerol dehydrogenase;	AdoMet-dependent heme synthase;
1.1.1.1	1.4.1.1	0.993630573248408	alcohol dehydrogenase;	alanine dehydrogenase;
1.1.1.127	1.4.1.1	1	2-dehydro-3-deoxy-D-gluconate 5-dehydrogenase;	alanine dehydrogenase;
1.1.1.136	1.4.1.1	0.966029723991507	UDP-N-acetylglucosamine 6-dehydrogenase;	alanine dehydrogenase;
1.1.1.205	1.4.1.1	1	IMP dehydrogenase;	alanine dehydrogenase;
1.1.1.267	1.4.1.1	1	1-deoxy-D-xylulose-5-phosphate reductoisomerase;	alanine dehydrogenase;
1.1.1.313	1.4.1.1	0.997876857749469	sulfoacetaldehyde reductase (NADPH);	alanine dehydrogenase;
1.1.1.343	1.4.1.1	1	phosphogluconate dehydrogenase (NAD+-dependent, decarboxylating);	alanine dehydrogenase;
1.1.1.37	1.4.1.1	1	malate dehydrogenase;	alanine dehydrogenase;
1.1.1.39	1.4.1.1	1	malate dehydrogenase (decarboxylating);	alanine dehydrogenase;
1.1.1.408	1.4.1.1	1	4-phospho-D-threonate 3-dehydrogenase;	alanine dehydrogenase;
1.1.1.85	1.4.1.1	1	3-isopropylmalate dehydrogenase;	alanine dehydrogenase;
1.1.1.86	1.4.1.1	1	ketol-acid reductoisomerase (NADP+);	alanine dehydrogenase;
1.11.1.21	1.4.1.1	1	catalase-peroxidase;	alanine dehydrogenase;
1.11.1.24	1.4.1.1	1	thioredoxin-dependent peroxiredoxin;	alanine dehydrogenase;
1.11.1.6	1.4.1.1	1	catalase;	alanine dehydrogenase;
1.12.99.6	1.4.1.1	1	hydrogenase (acceptor);	alanine dehydrogenase;
1.14.13.149	1.4.1.1	0.985138004246284	phenylacetyl-CoA 1,2-epoxidase;	alanine dehydrogenase;
1.15.1.1	1.4.1.1	1	superoxide dismutase;	alanine dehydrogenase;
1.16.3.1	1.4.1.1	1	ferroxidase;	alanine dehydrogenase;
1.17.4.1	1.4.1.1	0.929936305732484	ribonucleoside-diphosphate reductase;	alanine dehydrogenase;
1.17.7.3	1.4.1.1	1	(E)-4-hydroxy-3-methylbut-2-enyl-diphosphate synthase (flavodoxin);	alanine dehydrogenase;
1.17.7.4	1.4.1.1	0.968152866242038	4-hydroxy-3-methylbut-2-en-1-yl diphosphate reductase;	alanine dehydrogenase;
1.18.6.1	1.4.1.1	0.938428874734607	nitrogenase;	alanine dehydrogenase;
1.2.1.10	1.4.1.1	0.997876857749469	acetaldehyde dehydrogenase (acetylating);	alanine dehydrogenase;
1.2.1.11	1.4.1.1	1	aspartate-semialdehyde dehydrogenase;	alanine dehydrogenase;
1.2.1.12	1.4.1.1	1	glyceraldehyde-3-phosphate dehydrogenase (phosphorylating);	alanine dehydrogenase;
1.2.1.3	1.4.1.1	1	aldehyde dehydrogenase (NAD+);	alanine dehydrogenase;
1.2.4.4	1.4.1.1	1	3-methyl-2-oxobutanoate dehydrogenase (2-methylpropanoyl-transferring);	alanine dehydrogenase;
1.2.7.3	1.4.1.1	0.974522292993631	2-oxoglutarate synthase;	alanine dehydrogenase;
1.20.4.1	1.4.1.1	1	arsenate reductase (glutathione/glutaredoxin);	alanine dehydrogenase;
1.3.1.14	1.4.1.1	1	dihydroorotate dehydrogenase (NAD+);	alanine dehydrogenase;
1.3.1.34	1.4.1.1	0.997876857749469	2,4-dienoyl-CoA reductase [(2E)-enoyl-CoA-producing];	alanine dehydrogenase;
1.3.1.85	1.4.1.1	0.970276008492569	crotonyl-CoA carboxylase/reductase;	alanine dehydrogenase;
1.3.1.9	1.4.1.1	1	enoyl-[acyl-carrier-protein] reductase (NADH);	alanine dehydrogenase;
1.3.5.1	1.4.1.1	1	succinate dehydrogenase;	alanine dehydrogenase;
1.3.5.2	1.4.1.1	0.915074309978769	dihydroorotate dehydrogenase (quinone);	alanine dehydrogenase;
1.3.98.5	1.4.1.1	0.993630573248408	hydrogen peroxide-dependent heme synthase;	alanine dehydrogenase;
1.1.1.1	1.4.1.4	0.993630573248408	alcohol dehydrogenase;	glutamate dehydrogenase (NADP+);
1.1.1.127	1.4.1.4	1	2-dehydro-3-deoxy-D-gluconate 5-dehydrogenase;	glutamate dehydrogenase (NADP+);
1.1.1.136	1.4.1.4	0.966029723991507	UDP-N-acetylglucosamine 6-dehydrogenase;	glutamate dehydrogenase (NADP+);
1.1.1.205	1.4.1.4	1	IMP dehydrogenase;	glutamate dehydrogenase (NADP+);
1.1.1.267	1.4.1.4	1	1-deoxy-D-xylulose-5-phosphate reductoisomerase;	glutamate dehydrogenase (NADP+);
1.1.1.313	1.4.1.4	0.997876857749469	sulfoacetaldehyde reductase (NADPH);	glutamate dehydrogenase (NADP+);
1.1.1.343	1.4.1.4	1	phosphogluconate dehydrogenase (NAD+-dependent, decarboxylating);	glutamate dehydrogenase (NADP+);
1.1.1.37	1.4.1.4	1	malate dehydrogenase;	glutamate dehydrogenase (NADP+);
1.1.1.39	1.4.1.4	1	malate dehydrogenase (decarboxylating);	glutamate dehydrogenase (NADP+);
1.1.1.408	1.4.1.4	1	4-phospho-D-threonate 3-dehydrogenase;	glutamate dehydrogenase (NADP+);
1.1.1.85	1.4.1.4	1	3-isopropylmalate dehydrogenase;	glutamate dehydrogenase (NADP+);
1.1.1.86	1.4.1.4	1	ketol-acid reductoisomerase (NADP+);	glutamate dehydrogenase (NADP+);
1.11.1.21	1.4.1.4	1	catalase-peroxidase;	glutamate dehydrogenase (NADP+);
1.11.1.24	1.4.1.4	1	thioredoxin-dependent peroxiredoxin;	glutamate dehydrogenase (NADP+);
1.11.1.6	1.4.1.4	1	catalase;	glutamate dehydrogenase (NADP+);
1.12.99.6	1.4.1.4	1	hydrogenase (acceptor);	glutamate dehydrogenase (NADP+);
1.14.13.149	1.4.1.4	0.985138004246284	phenylacetyl-CoA 1,2-epoxidase;	glutamate dehydrogenase (NADP+);
1.15.1.1	1.4.1.4	1	superoxide dismutase;	glutamate dehydrogenase (NADP+);
1.16.3.1	1.4.1.4	1	ferroxidase;	glutamate dehydrogenase (NADP+);
1.17.4.1	1.4.1.4	0.929936305732484	ribonucleoside-diphosphate reductase;	glutamate dehydrogenase (NADP+);
1.17.7.3	1.4.1.4	1	(E)-4-hydroxy-3-methylbut-2-enyl-diphosphate synthase (flavodoxin);	glutamate dehydrogenase (NADP+);
1.17.7.4	1.4.1.4	0.968152866242038	4-hydroxy-3-methylbut-2-en-1-yl diphosphate reductase;	glutamate dehydrogenase (NADP+);
1.18.6.1	1.4.1.4	0.938428874734607	nitrogenase;	glutamate dehydrogenase (NADP+);
1.2.1.10	1.4.1.4	0.997876857749469	acetaldehyde dehydrogenase (acetylating);	glutamate dehydrogenase (NADP+);
1.2.1.11	1.4.1.4	1	aspartate-semialdehyde dehydrogenase;	glutamate dehydrogenase (NADP+);
1.2.1.12	1.4.1.4	1	glyceraldehyde-3-phosphate dehydrogenase (phosphorylating);	glutamate dehydrogenase (NADP+);
1.2.1.3	1.4.1.4	1	aldehyde dehydrogenase (NAD+);	glutamate dehydrogenase (NADP+);
1.2.4.4	1.4.1.4	1	3-methyl-2-oxobutanoate dehydrogenase (2-methylpropanoyl-transferring);	glutamate dehydrogenase (NADP+);
1.2.7.3	1.4.1.4	0.974522292993631	2-oxoglutarate synthase;	glutamate dehydrogenase (NADP+);
1.20.4.1	1.4.1.4	1	arsenate reductase (glutathione/glutaredoxin);	glutamate dehydrogenase (NADP+);
1.3.1.14	1.4.1.4	1	dihydroorotate dehydrogenase (NAD+);	glutamate dehydrogenase (NADP+);
1.3.1.34	1.4.1.4	0.997876857749469	2,4-dienoyl-CoA reductase [(2E)-enoyl-CoA-producing];	glutamate dehydrogenase (NADP+);
1.3.1.85	1.4.1.4	0.970276008492569	crotonyl-CoA carboxylase/reductase;	glutamate dehydrogenase (NADP+);
1.3.1.9	1.4.1.4	1	enoyl-[acyl-carrier-protein] reductase (NADH);	glutamate dehydrogenase (NADP+);
1.3.5.1	1.4.1.4	1	succinate dehydrogenase;	glutamate dehydrogenase (NADP+);
1.3.5.2	1.4.1.4	0.915074309978769	dihydroorotate dehydrogenase (quinone);	glutamate dehydrogenase (NADP+);
1.3.98.5	1.4.1.4	0.993630573248408	hydrogen peroxide-dependent heme synthase;	glutamate dehydrogenase (NADP+);
1.4.1.1	1.4.1.4	1	alanine dehydrogenase;	glutamate dehydrogenase (NADP+);
1.1.1.6	1.7.1.13	0.93	glycerol dehydrogenase;	preQ1 synthase;
1.2.7.4	1.7.1.13	0.905759162303665	anaerobic carbon monoxide dehydrogenase;	preQ1 synthase;
1.3.98.6	1.7.1.13	0.900473933649289	AdoMet-dependent heme synthase;	preQ1 synthase;
1.1.1.1	1.7.5.1	0.991507430997877	alcohol dehydrogenase;	nitrate reductase (quinone);
1.1.1.127	1.7.5.1	0.997876857749469	2-dehydro-3-deoxy-D-gluconate 5-dehydrogenase;	nitrate reductase (quinone);
1.1.1.136	1.7.5.1	0.963906581740977	UDP-N-acetylglucosamine 6-dehydrogenase;	nitrate reductase (quinone);
1.1.1.313	1.7.5.1	0.995753715498939	sulfoacetaldehyde reductase (NADPH);	nitrate reductase (quinone);
1.1.1.39	1.7.5.1	0.997876857749469	malate dehydrogenase (decarboxylating);	nitrate reductase (quinone);
1.1.1.408	1.7.5.1	0.997876857749469	4-phospho-D-threonate 3-dehydrogenase;	nitrate reductase (quinone);
1.11.1.21	1.7.5.1	0.997876857749469	catalase-peroxidase;	nitrate reductase (quinone);
1.11.1.24	1.7.5.1	0.997876857749469	thioredoxin-dependent peroxiredoxin;	nitrate reductase (quinone);
1.11.1.6	1.7.5.1	0.997876857749469	catalase;	nitrate reductase (quinone);
1.12.99.6	1.7.5.1	0.997876857749469	hydrogenase (acceptor);	nitrate reductase (quinone);
1.14.13.149	1.7.5.1	0.983014861995754	phenylacetyl-CoA 1,2-epoxidase;	nitrate reductase (quinone);
1.15.1.1	1.7.5.1	0.997876857749469	superoxide dismutase;	nitrate reductase (quinone);
1.16.3.1	1.7.5.1	0.997876857749469	ferroxidase;	nitrate reductase (quinone);
1.2.1.10	1.7.5.1	0.995753715498939	acetaldehyde dehydrogenase (acetylating);	nitrate reductase (quinone);
1.20.4.1	1.7.5.1	0.997876857749469	arsenate reductase (glutathione/glutaredoxin);	nitrate reductase (quinone);
1.3.1.34	1.7.5.1	0.995753715498939	2,4-dienoyl-CoA reductase [(2E)-enoyl-CoA-producing];	nitrate reductase (quinone);
1.3.1.85	1.7.5.1	0.968152866242038	crotonyl-CoA carboxylase/reductase;	nitrate reductase (quinone);
1.4.1.1	1.7.5.1	0.997876857749469	alanine dehydrogenase;	nitrate reductase (quinone);
1.4.1.4	1.7.5.1	0.997876857749469	glutamate dehydrogenase (NADP+);	nitrate reductase (quinone);
1.1.1.1	1.8.1.4	0.993630573248408	alcohol dehydrogenase;	dihydrolipoyl dehydrogenase;
1.1.1.127	1.8.1.4	1	2-dehydro-3-deoxy-D-gluconate 5-dehydrogenase;	dihydrolipoyl dehydrogenase;
1.1.1.136	1.8.1.4	0.966029723991507	UDP-N-acetylglucosamine 6-dehydrogenase;	dihydrolipoyl dehydrogenase;
1.1.1.313	1.8.1.4	0.997876857749469	sulfoacetaldehyde reductase (NADPH);	dihydrolipoyl dehydrogenase;
1.1.1.39	1.8.1.4	1	malate dehydrogenase (decarboxylating);	dihydrolipoyl dehydrogenase;
1.1.1.408	1.8.1.4	1	4-phospho-D-threonate 3-dehydrogenase;	dihydrolipoyl dehydrogenase;
1.11.1.21	1.8.1.4	1	catalase-peroxidase;	dihydrolipoyl dehydrogenase;
1.11.1.24	1.8.1.4	1	thioredoxin-dependent peroxiredoxin;	dihydrolipoyl dehydrogenase;
1.11.1.6	1.8.1.4	1	catalase;	dihydrolipoyl dehydrogenase;
1.12.99.6	1.8.1.4	1	hydrogenase (acceptor);	dihydrolipoyl dehydrogenase;
1.14.13.149	1.8.1.4	0.985138004246284	phenylacetyl-CoA 1,2-epoxidase;	dihydrolipoyl dehydrogenase;
1.15.1.1	1.8.1.4	1	superoxide dismutase;	dihydrolipoyl dehydrogenase;
1.16.3.1	1.8.1.4	1	ferroxidase;	dihydrolipoyl dehydrogenase;
1.2.1.10	1.8.1.4	0.997876857749469	acetaldehyde dehydrogenase (acetylating);	dihydrolipoyl dehydrogenase;
1.20.4.1	1.8.1.4	1	arsenate reductase (glutathione/glutaredoxin);	dihydrolipoyl dehydrogenase;
1.3.1.34	1.8.1.4	0.997876857749469	2,4-dienoyl-CoA reductase [(2E)-enoyl-CoA-producing];	dihydrolipoyl dehydrogenase;
1.3.1.85	1.8.1.4	0.970276008492569	crotonyl-CoA carboxylase/reductase;	dihydrolipoyl dehydrogenase;
1.4.1.1	1.8.1.4	1	alanine dehydrogenase;	dihydrolipoyl dehydrogenase;
1.4.1.4	1.8.1.4	1	glutamate dehydrogenase (NADP+);	dihydrolipoyl dehydrogenase;
1.1.1.1	1.8.1.9	0.993630573248408	alcohol dehydrogenase;	thioredoxin-disulfide reductase;
1.1.1.127	1.8.1.9	1	2-dehydro-3-deoxy-D-gluconate 5-dehydrogenase;	thioredoxin-disulfide reductase;
1.1.1.136	1.8.1.9	0.966029723991507	UDP-N-acetylglucosamine 6-dehydrogenase;	thioredoxin-disulfide reductase;
1.1.1.205	1.8.1.9	1	IMP dehydrogenase;	thioredoxin-disulfide reductase;
1.1.1.267	1.8.1.9	1	1-deoxy-D-xylulose-5-phosphate reductoisomerase;	thioredoxin-disulfide reductase;
1.1.1.313	1.8.1.9	0.997876857749469	sulfoacetaldehyde reductase (NADPH);	thioredoxin-disulfide reductase;
1.1.1.343	1.8.1.9	1	phosphogluconate dehydrogenase (NAD+-dependent, decarboxylating);	thioredoxin-disulfide reductase;
1.1.1.37	1.8.1.9	1	malate dehydrogenase;	thioredoxin-disulfide reductase;
1.1.1.39	1.8.1.9	1	malate dehydrogenase (decarboxylating);	thioredoxin-disulfide reductase;
1.1.1.408	1.8.1.9	1	4-phospho-D-threonate 3-dehydrogenase;	thioredoxin-disulfide reductase;
1.1.1.85	1.8.1.9	1	3-isopropylmalate dehydrogenase;	thioredoxin-disulfide reductase;
1.1.1.86	1.8.1.9	1	ketol-acid reductoisomerase (NADP+);	thioredoxin-disulfide reductase;
1.11.1.21	1.8.1.9	1	catalase-peroxidase;	thioredoxin-disulfide reductase;
1.11.1.24	1.8.1.9	1	thioredoxin-dependent peroxiredoxin;	thioredoxin-disulfide reductase;
1.11.1.6	1.8.1.9	1	catalase;	thioredoxin-disulfide reductase;
1.12.99.6	1.8.1.9	1	hydrogenase (acceptor);	thioredoxin-disulfide reductase;
1.14.13.149	1.8.1.9	0.985138004246284	phenylacetyl-CoA 1,2-epoxidase;	thioredoxin-disulfide reductase;
1.15.1.1	1.8.1.9	1	superoxide dismutase;	thioredoxin-disulfide reductase;
1.16.3.1	1.8.1.9	1	ferroxidase;	thioredoxin-disulfide reductase;
1.17.4.1	1.8.1.9	0.929936305732484	ribonucleoside-diphosphate reductase;	thioredoxin-disulfide reductase;
1.17.7.3	1.8.1.9	1	(E)-4-hydroxy-3-methylbut-2-enyl-diphosphate synthase (flavodoxin);	thioredoxin-disulfide reductase;
1.17.7.4	1.8.1.9	0.968152866242038	4-hydroxy-3-methylbut-2-en-1-yl diphosphate reductase;	thioredoxin-disulfide reductase;
1.18.6.1	1.8.1.9	0.938428874734607	nitrogenase;	thioredoxin-disulfide reductase;
1.2.1.10	1.8.1.9	0.997876857749469	acetaldehyde dehydrogenase (acetylating);	thioredoxin-disulfide reductase;
1.2.1.11	1.8.1.9	1	aspartate-semialdehyde dehydrogenase;	thioredoxin-disulfide reductase;
1.2.1.12	1.8.1.9	1	glyceraldehyde-3-phosphate dehydrogenase (phosphorylating);	thioredoxin-disulfide reductase;
1.2.1.3	1.8.1.9	1	aldehyde dehydrogenase (NAD+);	thioredoxin-disulfide reductase;
1.2.4.4	1.8.1.9	1	3-methyl-2-oxobutanoate dehydrogenase (2-methylpropanoyl-transferring);	thioredoxin-disulfide reductase;
1.2.7.3	1.8.1.9	0.974522292993631	2-oxoglutarate synthase;	thioredoxin-disulfide reductase;
1.20.4.1	1.8.1.9	1	arsenate reductase (glutathione/glutaredoxin);	thioredoxin-disulfide reductase;
1.3.1.14	1.8.1.9	1	dihydroorotate dehydrogenase (NAD+);	thioredoxin-disulfide reductase;
1.3.1.34	1.8.1.9	0.997876857749469	2,4-dienoyl-CoA reductase [(2E)-enoyl-CoA-producing];	thioredoxin-disulfide reductase;
1.3.1.85	1.8.1.9	0.970276008492569	crotonyl-CoA carboxylase/reductase;	thioredoxin-disulfide reductase;
1.3.1.9	1.8.1.9	1	enoyl-[acyl-carrier-protein] reductase (NADH);	thioredoxin-disulfide reductase;
1.3.5.1	1.8.1.9	1	succinate dehydrogenase;	thioredoxin-disulfide reductase;
1.3.5.2	1.8.1.9	0.915074309978769	dihydroorotate dehydrogenase (quinone);	thioredoxin-disulfide reductase;
1.3.98.5	1.8.1.9	0.993630573248408	hydrogen peroxide-dependent heme synthase;	thioredoxin-disulfide reductase;
1.4.1.1	1.8.1.9	1	alanine dehydrogenase;	thioredoxin-disulfide reductase;
1.4.1.4	1.8.1.9	1	glutamate dehydrogenase (NADP+);	thioredoxin-disulfide reductase;
1.7.5.1	1.8.1.9	0.997876857749469	nitrate reductase (quinone);	thioredoxin-disulfide reductase;
1.8.1.4	1.8.1.9	1	dihydrolipoyl dehydrogenase;	thioredoxin-disulfide reductase;
1.1.1.1	1.8.4.11	0.993630573248408	alcohol dehydrogenase;	peptide-methionine (S)-S-oxide reductase;
1.1.1.127	1.8.4.11	1	2-dehydro-3-deoxy-D-gluconate 5-dehydrogenase;	peptide-methionine (S)-S-oxide reductase;
1.1.1.136	1.8.4.11	0.966029723991507	UDP-N-acetylglucosamine 6-dehydrogenase;	peptide-methionine (S)-S-oxide reductase;
1.1.1.205	1.8.4.11	1	IMP dehydrogenase;	peptide-methionine (S)-S-oxide reductase;
1.1.1.267	1.8.4.11	1	1-deoxy-D-xylulose-5-phosphate reductoisomerase;	peptide-methionine (S)-S-oxide reductase;
1.1.1.313	1.8.4.11	0.997876857749469	sulfoacetaldehyde reductase (NADPH);	peptide-methionine (S)-S-oxide reductase;
1.1.1.343	1.8.4.11	1	phosphogluconate dehydrogenase (NAD+-dependent, decarboxylating);	peptide-methionine (S)-S-oxide reductase;
1.1.1.37	1.8.4.11	1	malate dehydrogenase;	peptide-methionine (S)-S-oxide reductase;
1.1.1.39	1.8.4.11	1	malate dehydrogenase (decarboxylating);	peptide-methionine (S)-S-oxide reductase;
1.1.1.408	1.8.4.11	1	4-phospho-D-threonate 3-dehydrogenase;	peptide-methionine (S)-S-oxide reductase;
1.1.1.85	1.8.4.11	1	3-isopropylmalate dehydrogenase;	peptide-methionine (S)-S-oxide reductase;
1.1.1.86	1.8.4.11	1	ketol-acid reductoisomerase (NADP+);	peptide-methionine (S)-S-oxide reductase;
1.11.1.21	1.8.4.11	1	catalase-peroxidase;	peptide-methionine (S)-S-oxide reductase;
1.11.1.24	1.8.4.11	1	thioredoxin-dependent peroxiredoxin;	peptide-methionine (S)-S-oxide reductase;
1.11.1.6	1.8.4.11	1	catalase;	peptide-methionine (S)-S-oxide reductase;
1.12.99.6	1.8.4.11	1	hydrogenase (acceptor);	peptide-methionine (S)-S-oxide reductase;
1.14.13.149	1.8.4.11	0.985138004246284	phenylacetyl-CoA 1,2-epoxidase;	peptide-methionine (S)-S-oxide reductase;
1.15.1.1	1.8.4.11	1	superoxide dismutase;	peptide-methionine (S)-S-oxide reductase;
1.16.3.1	1.8.4.11	1	ferroxidase;	peptide-methionine (S)-S-oxide reductase;
1.17.4.1	1.8.4.11	0.929936305732484	ribonucleoside-diphosphate reductase;	peptide-methionine (S)-S-oxide reductase;
1.17.7.3	1.8.4.11	1	(E)-4-hydroxy-3-methylbut-2-enyl-diphosphate synthase (flavodoxin);	peptide-methionine (S)-S-oxide reductase;
1.17.7.4	1.8.4.11	0.968152866242038	4-hydroxy-3-methylbut-2-en-1-yl diphosphate reductase;	peptide-methionine (S)-S-oxide reductase;
1.18.6.1	1.8.4.11	0.938428874734607	nitrogenase;	peptide-methionine (S)-S-oxide reductase;
1.2.1.10	1.8.4.11	0.997876857749469	acetaldehyde dehydrogenase (acetylating);	peptide-methionine (S)-S-oxide reductase;
1.2.1.11	1.8.4.11	1	aspartate-semialdehyde dehydrogenase;	peptide-methionine (S)-S-oxide reductase;
1.2.1.12	1.8.4.11	1	glyceraldehyde-3-phosphate dehydrogenase (phosphorylating);	peptide-methionine (S)-S-oxide reductase;
1.2.1.3	1.8.4.11	1	aldehyde dehydrogenase (NAD+);	peptide-methionine (S)-S-oxide reductase;
1.2.4.4	1.8.4.11	1	3-methyl-2-oxobutanoate dehydrogenase (2-methylpropanoyl-transferring);	peptide-methionine (S)-S-oxide reductase;
1.2.7.3	1.8.4.11	0.974522292993631	2-oxoglutarate synthase;	peptide-methionine (S)-S-oxide reductase;
1.20.4.1	1.8.4.11	1	arsenate reductase (glutathione/glutaredoxin);	peptide-methionine (S)-S-oxide reductase;
1.3.1.14	1.8.4.11	1	dihydroorotate dehydrogenase (NAD+);	peptide-methionine (S)-S-oxide reductase;
1.3.1.34	1.8.4.11	0.997876857749469	2,4-dienoyl-CoA reductase [(2E)-enoyl-CoA-producing];	peptide-methionine (S)-S-oxide reductase;
1.3.1.85	1.8.4.11	0.970276008492569	crotonyl-CoA carboxylase/reductase;	peptide-methionine (S)-S-oxide reductase;
1.3.1.9	1.8.4.11	1	enoyl-[acyl-carrier-protein] reductase (NADH);	peptide-methionine (S)-S-oxide reductase;
1.3.5.1	1.8.4.11	1	succinate dehydrogenase;	peptide-methionine (S)-S-oxide reductase;
1.3.5.2	1.8.4.11	0.915074309978769	dihydroorotate dehydrogenase (quinone);	peptide-methionine (S)-S-oxide reductase;
1.3.98.5	1.8.4.11	0.993630573248408	hydrogen peroxide-dependent heme synthase;	peptide-methionine (S)-S-oxide reductase;
1.4.1.1	1.8.4.11	1	alanine dehydrogenase;	peptide-methionine (S)-S-oxide reductase;
1.4.1.4	1.8.4.11	1	glutamate dehydrogenase (NADP+);	peptide-methionine (S)-S-oxide reductase;
1.7.5.1	1.8.4.11	0.997876857749469	nitrate reductase (quinone);	peptide-methionine (S)-S-oxide reductase;
1.8.1.4	1.8.4.11	1	dihydrolipoyl dehydrogenase;	peptide-methionine (S)-S-oxide reductase;
1.8.1.9	1.8.4.11	1	thioredoxin-disulfide reductase;	peptide-methionine (S)-S-oxide reductase;
1.1.1.1	1.8.4.8	0.993630573248408	alcohol dehydrogenase;	phosphoadenylyl-sulfate reductase (thioredoxin);
1.1.1.127	1.8.4.8	1	2-dehydro-3-deoxy-D-gluconate 5-dehydrogenase;	phosphoadenylyl-sulfate reductase (thioredoxin);
1.1.1.136	1.8.4.8	0.966029723991507	UDP-N-acetylglucosamine 6-dehydrogenase;	phosphoadenylyl-sulfate reductase (thioredoxin);
1.1.1.313	1.8.4.8	0.997876857749469	sulfoacetaldehyde reductase (NADPH);	phosphoadenylyl-sulfate reductase (thioredoxin);
1.1.1.39	1.8.4.8	1	malate dehydrogenase (decarboxylating);	phosphoadenylyl-sulfate reductase (thioredoxin);
1.1.1.408	1.8.4.8	1	4-phospho-D-threonate 3-dehydrogenase;	phosphoadenylyl-sulfate reductase (thioredoxin);
1.11.1.21	1.8.4.8	1	catalase-peroxidase;	phosphoadenylyl-sulfate reductase (thioredoxin);
1.11.1.24	1.8.4.8	1	thioredoxin-dependent peroxiredoxin;	phosphoadenylyl-sulfate reductase (thioredoxin);
1.11.1.6	1.8.4.8	1	catalase;	phosphoadenylyl-sulfate reductase (thioredoxin);
1.12.99.6	1.8.4.8	1	hydrogenase (acceptor);	phosphoadenylyl-sulfate reductase (thioredoxin);
1.14.13.149	1.8.4.8	0.985138004246284	phenylacetyl-CoA 1,2-epoxidase;	phosphoadenylyl-sulfate reductase (thioredoxin);
1.15.1.1	1.8.4.8	1	superoxide dismutase;	phosphoadenylyl-sulfate reductase (thioredoxin);
1.16.3.1	1.8.4.8	1	ferroxidase;	phosphoadenylyl-sulfate reductase (thioredoxin);
1.2.1.10	1.8.4.8	0.997876857749469	acetaldehyde dehydrogenase (acetylating);	phosphoadenylyl-sulfate reductase (thioredoxin);
1.20.4.1	1.8.4.8	1	arsenate reductase (glutathione/glutaredoxin);	phosphoadenylyl-sulfate reductase (thioredoxin);
1.3.1.34	1.8.4.8	0.997876857749469	2,4-dienoyl-CoA reductase [(2E)-enoyl-CoA-producing];	phosphoadenylyl-sulfate reductase (thioredoxin);
1.3.1.85	1.8.4.8	0.970276008492569	crotonyl-CoA carboxylase/reductase;	phosphoadenylyl-sulfate reductase (thioredoxin);
1.4.1.1	1.8.4.8	1	alanine dehydrogenase;	phosphoadenylyl-sulfate reductase (thioredoxin);
1.4.1.4	1.8.4.8	1	glutamate dehydrogenase (NADP+);	phosphoadenylyl-sulfate reductase (thioredoxin);
1.8.1.9	1.8.4.8	1	thioredoxin-disulfide reductase;	phosphoadenylyl-sulfate reductase (thioredoxin);
1.8.4.11	1.8.4.8	1	peptide-methionine (S)-S-oxide reductase;	phosphoadenylyl-sulfate reductase (thioredoxin);
1.1.1.1	2.1.1.13	0.993630573248408	alcohol dehydrogenase;	methionine synthase;
1.1.1.127	2.1.1.13	1	2-dehydro-3-deoxy-D-gluconate 5-dehydrogenase;	methionine synthase;
1.1.1.136	2.1.1.13	0.966029723991507	UDP-N-acetylglucosamine 6-dehydrogenase;	methionine synthase;
1.1.1.313	2.1.1.13	0.997876857749469	sulfoacetaldehyde reductase (NADPH);	methionine synthase;
1.1.1.39	2.1.1.13	1	malate dehydrogenase (decarboxylating);	methionine synthase;
1.1.1.408	2.1.1.13	1	4-phospho-D-threonate 3-dehydrogenase;	methionine synthase;
1.11.1.21	2.1.1.13	1	catalase-peroxidase;	methionine synthase;
1.11.1.24	2.1.1.13	1	thioredoxin-dependent peroxiredoxin;	methionine synthase;
1.11.1.6	2.1.1.13	1	catalase;	methionine synthase;
1.12.99.6	2.1.1.13	1	hydrogenase (acceptor);	methionine synthase;
1.14.13.149	2.1.1.13	0.985138004246284	phenylacetyl-CoA 1,2-epoxidase;	methionine synthase;
1.15.1.1	2.1.1.13	1	superoxide dismutase;	methionine synthase;
1.16.3.1	2.1.1.13	1	ferroxidase;	methionine synthase;
1.2.1.10	2.1.1.13	0.997876857749469	acetaldehyde dehydrogenase (acetylating);	methionine synthase;
1.20.4.1	2.1.1.13	1	arsenate reductase (glutathione/glutaredoxin);	methionine synthase;
1.3.1.34	2.1.1.13	0.997876857749469	2,4-dienoyl-CoA reductase [(2E)-enoyl-CoA-producing];	methionine synthase;
1.3.1.85	2.1.1.13	0.970276008492569	crotonyl-CoA carboxylase/reductase;	methionine synthase;
1.4.1.1	2.1.1.13	1	alanine dehydrogenase;	methionine synthase;
1.4.1.4	2.1.1.13	1	glutamate dehydrogenase (NADP+);	methionine synthase;
1.8.1.9	2.1.1.13	1	thioredoxin-disulfide reductase;	methionine synthase;
1.8.4.11	2.1.1.13	1	peptide-methionine (S)-S-oxide reductase;	methionine synthase;
1.2.4.2	2.1.1.173	1	oxoglutarate dehydrogenase (succinyl-transferring);	23S rRNA (guanine2445-N2)-methyltransferase;
2.1.1.166	2.1.1.190	1	23S rRNA (uridine2552-2'-O)-methyltransferase;	23S rRNA (uracil1939-C5)-methyltransferase;
1.17.4.1	2.1.1.192	0.902222222222222	ribonucleoside-diphosphate reductase;	23S rRNA (adenine2503-C2)-methyltransferase;
1.18.6.1	2.1.1.192	0.902654867256637	nitrogenase;	23S rRNA (adenine2503-C2)-methyltransferase;
1.2.4.2	2.1.1.193	1	oxoglutarate dehydrogenase (succinyl-transferring);	16S rRNA (uracil1498-N3)-methyltransferase;
2.1.1.173	2.1.1.193	1	23S rRNA (guanine2445-N2)-methyltransferase;	16S rRNA (uracil1498-N3)-methyltransferase;
1.1.1.1	2.1.1.228	0.993630573248408	alcohol dehydrogenase;	tRNA (guanine37-N1)-methyltransferase;
1.1.1.127	2.1.1.228	1	2-dehydro-3-deoxy-D-gluconate 5-dehydrogenase;	tRNA (guanine37-N1)-methyltransferase;
1.1.1.136	2.1.1.228	0.966029723991507	UDP-N-acetylglucosamine 6-dehydrogenase;	tRNA (guanine37-N1)-methyltransferase;
1.1.1.205	2.1.1.228	1	IMP dehydrogenase;	tRNA (guanine37-N1)-methyltransferase;
1.1.1.267	2.1.1.228	1	1-deoxy-D-xylulose-5-phosphate reductoisomerase;	tRNA (guanine37-N1)-methyltransferase;
1.1.1.313	2.1.1.228	0.997876857749469	sulfoacetaldehyde reductase (NADPH);	tRNA (guanine37-N1)-methyltransferase;
1.1.1.343	2.1.1.228	1	phosphogluconate dehydrogenase (NAD+-dependent, decarboxylating);	tRNA (guanine37-N1)-methyltransferase;
1.1.1.37	2.1.1.228	1	malate dehydrogenase;	tRNA (guanine37-N1)-methyltransferase;
1.1.1.39	2.1.1.228	1	malate dehydrogenase (decarboxylating);	tRNA (guanine37-N1)-methyltransferase;
1.1.1.408	2.1.1.228	1	4-phospho-D-threonate 3-dehydrogenase;	tRNA (guanine37-N1)-methyltransferase;
1.1.1.85	2.1.1.228	1	3-isopropylmalate dehydrogenase;	tRNA (guanine37-N1)-methyltransferase;
1.1.1.86	2.1.1.228	1	ketol-acid reductoisomerase (NADP+);	tRNA (guanine37-N1)-methyltransferase;
1.11.1.21	2.1.1.228	1	catalase-peroxidase;	tRNA (guanine37-N1)-methyltransferase;
1.11.1.24	2.1.1.228	1	thioredoxin-dependent peroxiredoxin;	tRNA (guanine37-N1)-methyltransferase;
1.11.1.6	2.1.1.228	1	catalase;	tRNA (guanine37-N1)-methyltransferase;
1.12.99.6	2.1.1.228	1	hydrogenase (acceptor);	tRNA (guanine37-N1)-methyltransferase;
1.14.13.149	2.1.1.228	0.985138004246284	phenylacetyl-CoA 1,2-epoxidase;	tRNA (guanine37-N1)-methyltransferase;
1.15.1.1	2.1.1.228	1	superoxide dismutase;	tRNA (guanine37-N1)-methyltransferase;
1.16.3.1	2.1.1.228	1	ferroxidase;	tRNA (guanine37-N1)-methyltransferase;
1.17.4.1	2.1.1.228	0.929936305732484	ribonucleoside-diphosphate reductase;	tRNA (guanine37-N1)-methyltransferase;
1.17.7.3	2.1.1.228	1	(E)-4-hydroxy-3-methylbut-2-enyl-diphosphate synthase (flavodoxin);	tRNA (guanine37-N1)-methyltransferase;
1.17.7.4	2.1.1.228	0.968152866242038	4-hydroxy-3-methylbut-2-en-1-yl diphosphate reductase;	tRNA (guanine37-N1)-methyltransferase;
1.18.6.1	2.1.1.228	0.938428874734607	nitrogenase;	tRNA (guanine37-N1)-methyltransferase;
1.2.1.10	2.1.1.228	0.997876857749469	acetaldehyde dehydrogenase (acetylating);	tRNA (guanine37-N1)-methyltransferase;
1.2.1.11	2.1.1.228	1	aspartate-semialdehyde dehydrogenase;	tRNA (guanine37-N1)-methyltransferase;
1.2.1.12	2.1.1.228	1	glyceraldehyde-3-phosphate dehydrogenase (phosphorylating);	tRNA (guanine37-N1)-methyltransferase;
1.2.1.3	2.1.1.228	1	aldehyde dehydrogenase (NAD+);	tRNA (guanine37-N1)-methyltransferase;
1.2.4.4	2.1.1.228	1	3-methyl-2-oxobutanoate dehydrogenase (2-methylpropanoyl-transferring);	tRNA (guanine37-N1)-methyltransferase;
1.2.7.3	2.1.1.228	0.974522292993631	2-oxoglutarate synthase;	tRNA (guanine37-N1)-methyltransferase;
1.20.4.1	2.1.1.228	1	arsenate reductase (glutathione/glutaredoxin);	tRNA (guanine37-N1)-methyltransferase;
1.3.1.14	2.1.1.228	1	dihydroorotate dehydrogenase (NAD+);	tRNA (guanine37-N1)-methyltransferase;
1.3.1.34	2.1.1.228	0.997876857749469	2,4-dienoyl-CoA reductase [(2E)-enoyl-CoA-producing];	tRNA (guanine37-N1)-methyltransferase;
1.3.1.85	2.1.1.228	0.970276008492569	crotonyl-CoA carboxylase/reductase;	tRNA (guanine37-N1)-methyltransferase;
1.3.1.9	2.1.1.228	1	enoyl-[acyl-carrier-protein] reductase (NADH);	tRNA (guanine37-N1)-methyltransferase;
1.3.5.1	2.1.1.228	1	succinate dehydrogenase;	tRNA (guanine37-N1)-methyltransferase;
1.3.5.2	2.1.1.228	0.915074309978769	dihydroorotate dehydrogenase (quinone);	tRNA (guanine37-N1)-methyltransferase;
1.3.98.5	2.1.1.228	0.993630573248408	hydrogen peroxide-dependent heme synthase;	tRNA (guanine37-N1)-methyltransferase;
1.4.1.1	2.1.1.228	1	alanine dehydrogenase;	tRNA (guanine37-N1)-methyltransferase;
1.4.1.4	2.1.1.228	1	glutamate dehydrogenase (NADP+);	tRNA (guanine37-N1)-methyltransferase;
1.7.5.1	2.1.1.228	0.997876857749469	nitrate reductase (quinone);	tRNA (guanine37-N1)-methyltransferase;
1.8.1.4	2.1.1.228	1	dihydrolipoyl dehydrogenase;	tRNA (guanine37-N1)-methyltransferase;
1.8.1.9	2.1.1.228	1	thioredoxin-disulfide reductase;	tRNA (guanine37-N1)-methyltransferase;
1.8.4.11	2.1.1.228	1	peptide-methionine (S)-S-oxide reductase;	tRNA (guanine37-N1)-methyltransferase;
1.8.4.8	2.1.1.228	1	phosphoadenylyl-sulfate reductase (thioredoxin);	tRNA (guanine37-N1)-methyltransferase;
2.1.1.13	2.1.1.228	1	methionine synthase;	tRNA (guanine37-N1)-methyltransferase;
2.1.1.166	2.1.1.266	1	23S rRNA (uridine2552-2'-O)-methyltransferase;	23S rRNA (adenine2030-N6)-methyltransferase;
2.1.1.190	2.1.1.266	1	23S rRNA (uracil1939-C5)-methyltransferase;	23S rRNA (adenine2030-N6)-methyltransferase;
1.1.1.1	2.1.1.45	0.993630573248408	alcohol dehydrogenase;	thymidylate synthase;
1.1.1.127	2.1.1.45	1	2-dehydro-3-deoxy-D-gluconate 5-dehydrogenase;	thymidylate synthase;
1.1.1.136	2.1.1.45	0.966029723991507	UDP-N-acetylglucosamine 6-dehydrogenase;	thymidylate synthase;
1.1.1.313	2.1.1.45	0.997876857749469	sulfoacetaldehyde reductase (NADPH);	thymidylate synthase;
1.1.1.39	2.1.1.45	1	malate dehydrogenase (decarboxylating);	thymidylate synthase;
1.1.1.408	2.1.1.45	1	4-phospho-D-threonate 3-dehydrogenase;	thymidylate synthase;
1.11.1.21	2.1.1.45	1	catalase-peroxidase;	thymidylate synthase;
1.11.1.24	2.1.1.45	1	thioredoxin-dependent peroxiredoxin;	thymidylate synthase;
1.11.1.6	2.1.1.45	1	catalase;	thymidylate synthase;
1.12.99.6	2.1.1.45	1	hydrogenase (acceptor);	thymidylate synthase;
1.14.13.149	2.1.1.45	0.985138004246284	phenylacetyl-CoA 1,2-epoxidase;	thymidylate synthase;
1.15.1.1	2.1.1.45	1	superoxide dismutase;	thymidylate synthase;
1.16.3.1	2.1.1.45	1	ferroxidase;	thymidylate synthase;
1.2.1.10	2.1.1.45	0.997876857749469	acetaldehyde dehydrogenase (acetylating);	thymidylate synthase;
1.20.4.1	2.1.1.45	1	arsenate reductase (glutathione/glutaredoxin);	thymidylate synthase;
1.3.1.34	2.1.1.45	0.997876857749469	2,4-dienoyl-CoA reductase [(2E)-enoyl-CoA-producing];	thymidylate synthase;
1.3.1.85	2.1.1.45	0.970276008492569	crotonyl-CoA carboxylase/reductase;	thymidylate synthase;
1.4.1.1	2.1.1.45	1	alanine dehydrogenase;	thymidylate synthase;
1.4.1.4	2.1.1.45	1	glutamate dehydrogenase (NADP+);	thymidylate synthase;
1.8.1.9	2.1.1.45	1	thioredoxin-disulfide reductase;	thymidylate synthase;
1.8.4.11	2.1.1.45	1	peptide-methionine (S)-S-oxide reductase;	thymidylate synthase;
2.1.1.228	2.1.1.45	1	tRNA (guanine37-N1)-methyltransferase;	thymidylate synthase;
1.1.1.1	2.1.1.74	0.993630573248408	alcohol dehydrogenase;	methylenetetrahydrofolate---tRNA-(uracil54-C5)-methyltransferase [NAD(P)H-oxidizing];
1.1.1.127	2.1.1.74	1	2-dehydro-3-deoxy-D-gluconate 5-dehydrogenase;	methylenetetrahydrofolate---tRNA-(uracil54-C5)-methyltransferase [NAD(P)H-oxidizing];
1.1.1.136	2.1.1.74	0.966029723991507	UDP-N-acetylglucosamine 6-dehydrogenase;	methylenetetrahydrofolate---tRNA-(uracil54-C5)-methyltransferase [NAD(P)H-oxidizing];
1.1.1.205	2.1.1.74	1	IMP dehydrogenase;	methylenetetrahydrofolate---tRNA-(uracil54-C5)-methyltransferase [NAD(P)H-oxidizing];
1.1.1.267	2.1.1.74	1	1-deoxy-D-xylulose-5-phosphate reductoisomerase;	methylenetetrahydrofolate---tRNA-(uracil54-C5)-methyltransferase [NAD(P)H-oxidizing];
1.1.1.313	2.1.1.74	0.997876857749469	sulfoacetaldehyde reductase (NADPH);	methylenetetrahydrofolate---tRNA-(uracil54-C5)-methyltransferase [NAD(P)H-oxidizing];
1.1.1.343	2.1.1.74	1	phosphogluconate dehydrogenase (NAD+-dependent, decarboxylating);	methylenetetrahydrofolate---tRNA-(uracil54-C5)-methyltransferase [NAD(P)H-oxidizing];
1.1.1.37	2.1.1.74	1	malate dehydrogenase;	methylenetetrahydrofolate---tRNA-(uracil54-C5)-methyltransferase [NAD(P)H-oxidizing];
1.1.1.39	2.1.1.74	1	malate dehydrogenase (decarboxylating);	methylenetetrahydrofolate---tRNA-(uracil54-C5)-methyltransferase [NAD(P)H-oxidizing];
1.1.1.408	2.1.1.74	1	4-phospho-D-threonate 3-dehydrogenase;	methylenetetrahydrofolate---tRNA-(uracil54-C5)-methyltransferase [NAD(P)H-oxidizing];
1.1.1.85	2.1.1.74	1	3-isopropylmalate dehydrogenase;	methylenetetrahydrofolate---tRNA-(uracil54-C5)-methyltransferase [NAD(P)H-oxidizing];
1.1.1.86	2.1.1.74	1	ketol-acid reductoisomerase (NADP+);	methylenetetrahydrofolate---tRNA-(uracil54-C5)-methyltransferase [NAD(P)H-oxidizing];
1.11.1.21	2.1.1.74	1	catalase-peroxidase;	methylenetetrahydrofolate---tRNA-(uracil54-C5)-methyltransferase [NAD(P)H-oxidizing];
1.11.1.24	2.1.1.74	1	thioredoxin-dependent peroxiredoxin;	methylenetetrahydrofolate---tRNA-(uracil54-C5)-methyltransferase [NAD(P)H-oxidizing];
1.11.1.6	2.1.1.74	1	catalase;	methylenetetrahydrofolate---tRNA-(uracil54-C5)-methyltransferase [NAD(P)H-oxidizing];
1.12.99.6	2.1.1.74	1	hydrogenase (acceptor);	methylenetetrahydrofolate---tRNA-(uracil54-C5)-methyltransferase [NAD(P)H-oxidizing];
1.14.13.149	2.1.1.74	0.985138004246284	phenylacetyl-CoA 1,2-epoxidase;	methylenetetrahydrofolate---tRNA-(uracil54-C5)-methyltransferase [NAD(P)H-oxidizing];
1.15.1.1	2.1.1.74	1	superoxide dismutase;	methylenetetrahydrofolate---tRNA-(uracil54-C5)-methyltransferase [NAD(P)H-oxidizing];
1.16.3.1	2.1.1.74	1	ferroxidase;	methylenetetrahydrofolate---tRNA-(uracil54-C5)-methyltransferase [NAD(P)H-oxidizing];
1.17.4.1	2.1.1.74	0.929936305732484	ribonucleoside-diphosphate reductase;	methylenetetrahydrofolate---tRNA-(uracil54-C5)-methyltransferase [NAD(P)H-oxidizing];
1.17.7.3	2.1.1.74	1	(E)-4-hydroxy-3-methylbut-2-enyl-diphosphate synthase (flavodoxin);	methylenetetrahydrofolate---tRNA-(uracil54-C5)-methyltransferase [NAD(P)H-oxidizing];
1.17.7.4	2.1.1.74	0.968152866242038	4-hydroxy-3-methylbut-2-en-1-yl diphosphate reductase;	methylenetetrahydrofolate---tRNA-(uracil54-C5)-methyltransferase [NAD(P)H-oxidizing];
1.18.6.1	2.1.1.74	0.938428874734607	nitrogenase;	methylenetetrahydrofolate---tRNA-(uracil54-C5)-methyltransferase [NAD(P)H-oxidizing];
1.2.1.10	2.1.1.74	0.997876857749469	acetaldehyde dehydrogenase (acetylating);	methylenetetrahydrofolate---tRNA-(uracil54-C5)-methyltransferase [NAD(P)H-oxidizing];
1.2.1.11	2.1.1.74	1	aspartate-semialdehyde dehydrogenase;	methylenetetrahydrofolate---tRNA-(uracil54-C5)-methyltransferase [NAD(P)H-oxidizing];
1.2.1.12	2.1.1.74	1	glyceraldehyde-3-phosphate dehydrogenase (phosphorylating);	methylenetetrahydrofolate---tRNA-(uracil54-C5)-methyltransferase [NAD(P)H-oxidizing];
1.2.1.3	2.1.1.74	1	aldehyde dehydrogenase (NAD+);	methylenetetrahydrofolate---tRNA-(uracil54-C5)-methyltransferase [NAD(P)H-oxidizing];
1.2.4.4	2.1.1.74	1	3-methyl-2-oxobutanoate dehydrogenase (2-methylpropanoyl-transferring);	methylenetetrahydrofolate---tRNA-(uracil54-C5)-methyltransferase [NAD(P)H-oxidizing];
1.2.7.3	2.1.1.74	0.974522292993631	2-oxoglutarate synthase;	methylenetetrahydrofolate---tRNA-(uracil54-C5)-methyltransferase [NAD(P)H-oxidizing];
1.20.4.1	2.1.1.74	1	arsenate reductase (glutathione/glutaredoxin);	methylenetetrahydrofolate---tRNA-(uracil54-C5)-methyltransferase [NAD(P)H-oxidizing];
1.3.1.14	2.1.1.74	1	dihydroorotate dehydrogenase (NAD+);	methylenetetrahydrofolate---tRNA-(uracil54-C5)-methyltransferase [NAD(P)H-oxidizing];
1.3.1.34	2.1.1.74	0.997876857749469	2,4-dienoyl-CoA reductase [(2E)-enoyl-CoA-producing];	methylenetetrahydrofolate---tRNA-(uracil54-C5)-methyltransferase [NAD(P)H-oxidizing];
1.3.1.85	2.1.1.74	0.970276008492569	crotonyl-CoA carboxylase/reductase;	methylenetetrahydrofolate---tRNA-(uracil54-C5)-methyltransferase [NAD(P)H-oxidizing];
1.3.1.9	2.1.1.74	1	enoyl-[acyl-carrier-protein] reductase (NADH);	methylenetetrahydrofolate---tRNA-(uracil54-C5)-methyltransferase [NAD(P)H-oxidizing];
1.3.5.1	2.1.1.74	1	succinate dehydrogenase;	methylenetetrahydrofolate---tRNA-(uracil54-C5)-methyltransferase [NAD(P)H-oxidizing];
1.3.5.2	2.1.1.74	0.915074309978769	dihydroorotate dehydrogenase (quinone);	methylenetetrahydrofolate---tRNA-(uracil54-C5)-methyltransferase [NAD(P)H-oxidizing];
1.3.98.5	2.1.1.74	0.993630573248408	hydrogen peroxide-dependent heme synthase;	methylenetetrahydrofolate---tRNA-(uracil54-C5)-methyltransferase [NAD(P)H-oxidizing];
1.4.1.1	2.1.1.74	1	alanine dehydrogenase;	methylenetetrahydrofolate---tRNA-(uracil54-C5)-methyltransferase [NAD(P)H-oxidizing];
1.4.1.4	2.1.1.74	1	glutamate dehydrogenase (NADP+);	methylenetetrahydrofolate---tRNA-(uracil54-C5)-methyltransferase [NAD(P)H-oxidizing];
1.7.5.1	2.1.1.74	0.997876857749469	nitrate reductase (quinone);	methylenetetrahydrofolate---tRNA-(uracil54-C5)-methyltransferase [NAD(P)H-oxidizing];
1.8.1.4	2.1.1.74	1	dihydrolipoyl dehydrogenase;	methylenetetrahydrofolate---tRNA-(uracil54-C5)-methyltransferase [NAD(P)H-oxidizing];
1.8.1.9	2.1.1.74	1	thioredoxin-disulfide reductase;	methylenetetrahydrofolate---tRNA-(uracil54-C5)-methyltransferase [NAD(P)H-oxidizing];
1.8.4.11	2.1.1.74	1	peptide-methionine (S)-S-oxide reductase;	methylenetetrahydrofolate---tRNA-(uracil54-C5)-methyltransferase [NAD(P)H-oxidizing];
1.8.4.8	2.1.1.74	1	phosphoadenylyl-sulfate reductase (thioredoxin);	methylenetetrahydrofolate---tRNA-(uracil54-C5)-methyltransferase [NAD(P)H-oxidizing];
2.1.1.13	2.1.1.74	1	methionine synthase;	methylenetetrahydrofolate---tRNA-(uracil54-C5)-methyltransferase [NAD(P)H-oxidizing];
2.1.1.228	2.1.1.74	1	tRNA (guanine37-N1)-methyltransferase;	methylenetetrahydrofolate---tRNA-(uracil54-C5)-methyltransferase [NAD(P)H-oxidizing];
2.1.1.45	2.1.1.74	1	thymidylate synthase;	methylenetetrahydrofolate---tRNA-(uracil54-C5)-methyltransferase [NAD(P)H-oxidizing];
1.1.1.1	2.1.2.1	0.993630573248408	alcohol dehydrogenase;	glycine hydroxymethyltransferase;
1.1.1.127	2.1.2.1	1	2-dehydro-3-deoxy-D-gluconate 5-dehydrogenase;	glycine hydroxymethyltransferase;
1.1.1.136	2.1.2.1	0.966029723991507	UDP-N-acetylglucosamine 6-dehydrogenase;	glycine hydroxymethyltransferase;
1.1.1.313	2.1.2.1	0.997876857749469	sulfoacetaldehyde reductase (NADPH);	glycine hydroxymethyltransferase;
1.1.1.39	2.1.2.1	1	malate dehydrogenase (decarboxylating);	glycine hydroxymethyltransferase;
1.1.1.408	2.1.2.1	1	4-phospho-D-threonate 3-dehydrogenase;	glycine hydroxymethyltransferase;
1.11.1.21	2.1.2.1	1	catalase-peroxidase;	glycine hydroxymethyltransferase;
1.11.1.24	2.1.2.1	1	thioredoxin-dependent peroxiredoxin;	glycine hydroxymethyltransferase;
1.11.1.6	2.1.2.1	1	catalase;	glycine hydroxymethyltransferase;
1.12.99.6	2.1.2.1	1	hydrogenase (acceptor);	glycine hydroxymethyltransferase;
1.14.13.149	2.1.2.1	0.985138004246284	phenylacetyl-CoA 1,2-epoxidase;	glycine hydroxymethyltransferase;
1.15.1.1	2.1.2.1	1	superoxide dismutase;	glycine hydroxymethyltransferase;
1.16.3.1	2.1.2.1	1	ferroxidase;	glycine hydroxymethyltransferase;
1.2.1.10	2.1.2.1	0.997876857749469	acetaldehyde dehydrogenase (acetylating);	glycine hydroxymethyltransferase;
1.20.4.1	2.1.2.1	1	arsenate reductase (glutathione/glutaredoxin);	glycine hydroxymethyltransferase;
1.3.1.34	2.1.2.1	0.997876857749469	2,4-dienoyl-CoA reductase [(2E)-enoyl-CoA-producing];	glycine hydroxymethyltransferase;
1.3.1.85	2.1.2.1	0.970276008492569	crotonyl-CoA carboxylase/reductase;	glycine hydroxymethyltransferase;
1.4.1.1	2.1.2.1	1	alanine dehydrogenase;	glycine hydroxymethyltransferase;
1.4.1.4	2.1.2.1	1	glutamate dehydrogenase (NADP+);	glycine hydroxymethyltransferase;
1.8.1.9	2.1.2.1	1	thioredoxin-disulfide reductase;	glycine hydroxymethyltransferase;
1.8.4.11	2.1.2.1	1	peptide-methionine (S)-S-oxide reductase;	glycine hydroxymethyltransferase;
2.1.1.228	2.1.2.1	1	tRNA (guanine37-N1)-methyltransferase;	glycine hydroxymethyltransferase;
2.1.1.74	2.1.2.1	1	methylenetetrahydrofolate---tRNA-(uracil54-C5)-methyltransferase [NAD(P)H-oxidizing];	glycine hydroxymethyltransferase;
1.1.1.1	2.1.2.10	0.993630573248408	alcohol dehydrogenase;	aminomethyltransferase;
1.1.1.127	2.1.2.10	1	2-dehydro-3-deoxy-D-gluconate 5-dehydrogenase;	aminomethyltransferase;
1.1.1.136	2.1.2.10	0.966029723991507	UDP-N-acetylglucosamine 6-dehydrogenase;	aminomethyltransferase;
1.1.1.313	2.1.2.10	0.997876857749469	sulfoacetaldehyde reductase (NADPH);	aminomethyltransferase;
1.1.1.39	2.1.2.10	1	malate dehydrogenase (decarboxylating);	aminomethyltransferase;
1.1.1.408	2.1.2.10	1	4-phospho-D-threonate 3-dehydrogenase;	aminomethyltransferase;
1.11.1.21	2.1.2.10	1	catalase-peroxidase;	aminomethyltransferase;
1.11.1.24	2.1.2.10	1	thioredoxin-dependent peroxiredoxin;	aminomethyltransferase;
1.11.1.6	2.1.2.10	1	catalase;	aminomethyltransferase;
1.12.99.6	2.1.2.10	1	hydrogenase (acceptor);	aminomethyltransferase;
1.14.13.149	2.1.2.10	0.985138004246284	phenylacetyl-CoA 1,2-epoxidase;	aminomethyltransferase;
1.15.1.1	2.1.2.10	1	superoxide dismutase;	aminomethyltransferase;
1.16.3.1	2.1.2.10	1	ferroxidase;	aminomethyltransferase;
1.2.1.10	2.1.2.10	0.997876857749469	acetaldehyde dehydrogenase (acetylating);	aminomethyltransferase;
1.20.4.1	2.1.2.10	1	arsenate reductase (glutathione/glutaredoxin);	aminomethyltransferase;
1.3.1.34	2.1.2.10	0.997876857749469	2,4-dienoyl-CoA reductase [(2E)-enoyl-CoA-producing];	aminomethyltransferase;
1.3.1.85	2.1.2.10	0.970276008492569	crotonyl-CoA carboxylase/reductase;	aminomethyltransferase;
1.4.1.1	2.1.2.10	1	alanine dehydrogenase;	aminomethyltransferase;
1.4.1.4	2.1.2.10	1	glutamate dehydrogenase (NADP+);	aminomethyltransferase;
1.8.1.9	2.1.2.10	1	thioredoxin-disulfide reductase;	aminomethyltransferase;
1.8.4.11	2.1.2.10	1	peptide-methionine (S)-S-oxide reductase;	aminomethyltransferase;
2.1.1.228	2.1.2.10	1	tRNA (guanine37-N1)-methyltransferase;	aminomethyltransferase;
2.1.1.74	2.1.2.10	1	methylenetetrahydrofolate---tRNA-(uracil54-C5)-methyltransferase [NAD(P)H-oxidizing];	aminomethyltransferase;
1.1.1.1	2.1.2.11	0.991507430997877	alcohol dehydrogenase;	3-methyl-2-oxobutanoate hydroxymethyltransferase;
1.1.1.127	2.1.2.11	0.997876857749469	2-dehydro-3-deoxy-D-gluconate 5-dehydrogenase;	3-methyl-2-oxobutanoate hydroxymethyltransferase;
1.1.1.136	2.1.2.11	0.968085106382979	UDP-N-acetylglucosamine 6-dehydrogenase;	3-methyl-2-oxobutanoate hydroxymethyltransferase;
1.1.1.313	2.1.2.11	0.995753715498939	sulfoacetaldehyde reductase (NADPH);	3-methyl-2-oxobutanoate hydroxymethyltransferase;
1.1.1.39	2.1.2.11	0.997876857749469	malate dehydrogenase (decarboxylating);	3-methyl-2-oxobutanoate hydroxymethyltransferase;
1.1.1.408	2.1.2.11	0.997876857749469	4-phospho-D-threonate 3-dehydrogenase;	3-methyl-2-oxobutanoate hydroxymethyltransferase;
1.11.1.21	2.1.2.11	0.997876857749469	catalase-peroxidase;	3-methyl-2-oxobutanoate hydroxymethyltransferase;
1.11.1.24	2.1.2.11	0.997876857749469	thioredoxin-dependent peroxiredoxin;	3-methyl-2-oxobutanoate hydroxymethyltransferase;
1.11.1.6	2.1.2.11	0.997876857749469	catalase;	3-methyl-2-oxobutanoate hydroxymethyltransferase;
1.12.99.6	2.1.2.11	0.997876857749469	hydrogenase (acceptor);	3-methyl-2-oxobutanoate hydroxymethyltransferase;
1.14.13.149	2.1.2.11	0.983014861995754	phenylacetyl-CoA 1,2-epoxidase;	3-methyl-2-oxobutanoate hydroxymethyltransferase;
1.15.1.1	2.1.2.11	0.997876857749469	superoxide dismutase;	3-methyl-2-oxobutanoate hydroxymethyltransferase;
1.16.3.1	2.1.2.11	0.997876857749469	ferroxidase;	3-methyl-2-oxobutanoate hydroxymethyltransferase;
1.2.1.10	2.1.2.11	0.995753715498939	acetaldehyde dehydrogenase (acetylating);	3-methyl-2-oxobutanoate hydroxymethyltransferase;
1.20.4.1	2.1.2.11	0.997876857749469	arsenate reductase (glutathione/glutaredoxin);	3-methyl-2-oxobutanoate hydroxymethyltransferase;
1.3.1.34	2.1.2.11	0.995753715498939	2,4-dienoyl-CoA reductase [(2E)-enoyl-CoA-producing];	3-methyl-2-oxobutanoate hydroxymethyltransferase;
1.3.1.85	2.1.2.11	0.968152866242038	crotonyl-CoA carboxylase/reductase;	3-methyl-2-oxobutanoate hydroxymethyltransferase;
1.4.1.1	2.1.2.11	0.997876857749469	alanine dehydrogenase;	3-methyl-2-oxobutanoate hydroxymethyltransferase;
1.4.1.4	2.1.2.11	0.997876857749469	glutamate dehydrogenase (NADP+);	3-methyl-2-oxobutanoate hydroxymethyltransferase;
1.8.1.9	2.1.2.11	0.997876857749469	thioredoxin-disulfide reductase;	3-methyl-2-oxobutanoate hydroxymethyltransferase;
1.8.4.11	2.1.2.11	0.997876857749469	peptide-methionine (S)-S-oxide reductase;	3-methyl-2-oxobutanoate hydroxymethyltransferase;
2.1.1.228	2.1.2.11	0.997876857749469	tRNA (guanine37-N1)-methyltransferase;	3-methyl-2-oxobutanoate hydroxymethyltransferase;
2.1.1.74	2.1.2.11	0.997876857749469	methylenetetrahydrofolate---tRNA-(uracil54-C5)-methyltransferase [NAD(P)H-oxidizing];	3-methyl-2-oxobutanoate hydroxymethyltransferase;
1.1.1.1	2.1.3.15	0.993630573248408	alcohol dehydrogenase;	acetyl-CoA carboxytransferase;
1.1.1.127	2.1.3.15	1	2-dehydro-3-deoxy-D-gluconate 5-dehydrogenase;	acetyl-CoA carboxytransferase;
1.1.1.136	2.1.3.15	0.966029723991507	UDP-N-acetylglucosamine 6-dehydrogenase;	acetyl-CoA carboxytransferase;
1.1.1.205	2.1.3.15	1	IMP dehydrogenase;	acetyl-CoA carboxytransferase;
1.1.1.267	2.1.3.15	1	1-deoxy-D-xylulose-5-phosphate reductoisomerase;	acetyl-CoA carboxytransferase;
1.1.1.313	2.1.3.15	0.997876857749469	sulfoacetaldehyde reductase (NADPH);	acetyl-CoA carboxytransferase;
1.1.1.343	2.1.3.15	1	phosphogluconate dehydrogenase (NAD+-dependent, decarboxylating);	acetyl-CoA carboxytransferase;
1.1.1.37	2.1.3.15	1	malate dehydrogenase;	acetyl-CoA carboxytransferase;
1.1.1.39	2.1.3.15	1	malate dehydrogenase (decarboxylating);	acetyl-CoA carboxytransferase;
1.1.1.408	2.1.3.15	1	4-phospho-D-threonate 3-dehydrogenase;	acetyl-CoA carboxytransferase;
1.1.1.85	2.1.3.15	1	3-isopropylmalate dehydrogenase;	acetyl-CoA carboxytransferase;
1.1.1.86	2.1.3.15	1	ketol-acid reductoisomerase (NADP+);	acetyl-CoA carboxytransferase;
1.11.1.21	2.1.3.15	1	catalase-peroxidase;	acetyl-CoA carboxytransferase;
1.11.1.24	2.1.3.15	1	thioredoxin-dependent peroxiredoxin;	acetyl-CoA carboxytransferase;
1.11.1.6	2.1.3.15	1	catalase;	acetyl-CoA carboxytransferase;
1.12.99.6	2.1.3.15	1	hydrogenase (acceptor);	acetyl-CoA carboxytransferase;
1.14.13.149	2.1.3.15	0.985138004246284	phenylacetyl-CoA 1,2-epoxidase;	acetyl-CoA carboxytransferase;
1.15.1.1	2.1.3.15	1	superoxide dismutase;	acetyl-CoA carboxytransferase;
1.16.3.1	2.1.3.15	1	ferroxidase;	acetyl-CoA carboxytransferase;
1.17.4.1	2.1.3.15	0.929936305732484	ribonucleoside-diphosphate reductase;	acetyl-CoA carboxytransferase;
1.17.7.3	2.1.3.15	1	(E)-4-hydroxy-3-methylbut-2-enyl-diphosphate synthase (flavodoxin);	acetyl-CoA carboxytransferase;
1.17.7.4	2.1.3.15	0.968152866242038	4-hydroxy-3-methylbut-2-en-1-yl diphosphate reductase;	acetyl-CoA carboxytransferase;
1.18.6.1	2.1.3.15	0.938428874734607	nitrogenase;	acetyl-CoA carboxytransferase;
1.2.1.10	2.1.3.15	0.997876857749469	acetaldehyde dehydrogenase (acetylating);	acetyl-CoA carboxytransferase;
1.2.1.11	2.1.3.15	1	aspartate-semialdehyde dehydrogenase;	acetyl-CoA carboxytransferase;
1.2.1.12	2.1.3.15	1	glyceraldehyde-3-phosphate dehydrogenase (phosphorylating);	acetyl-CoA carboxytransferase;
1.2.1.3	2.1.3.15	1	aldehyde dehydrogenase (NAD+);	acetyl-CoA carboxytransferase;
1.2.4.4	2.1.3.15	1	3-methyl-2-oxobutanoate dehydrogenase (2-methylpropanoyl-transferring);	acetyl-CoA carboxytransferase;
1.2.7.3	2.1.3.15	0.974522292993631	2-oxoglutarate synthase;	acetyl-CoA carboxytransferase;
1.20.4.1	2.1.3.15	1	arsenate reductase (glutathione/glutaredoxin);	acetyl-CoA carboxytransferase;
1.3.1.14	2.1.3.15	1	dihydroorotate dehydrogenase (NAD+);	acetyl-CoA carboxytransferase;
1.3.1.34	2.1.3.15	0.997876857749469	2,4-dienoyl-CoA reductase [(2E)-enoyl-CoA-producing];	acetyl-CoA carboxytransferase;
1.3.1.85	2.1.3.15	0.970276008492569	crotonyl-CoA carboxylase/reductase;	acetyl-CoA carboxytransferase;
1.3.1.9	2.1.3.15	1	enoyl-[acyl-carrier-protein] reductase (NADH);	acetyl-CoA carboxytransferase;
1.3.5.1	2.1.3.15	1	succinate dehydrogenase;	acetyl-CoA carboxytransferase;
1.3.5.2	2.1.3.15	0.915074309978769	dihydroorotate dehydrogenase (quinone);	acetyl-CoA carboxytransferase;
1.3.98.5	2.1.3.15	0.993630573248408	hydrogen peroxide-dependent heme synthase;	acetyl-CoA carboxytransferase;
1.4.1.1	2.1.3.15	1	alanine dehydrogenase;	acetyl-CoA carboxytransferase;
1.4.1.4	2.1.3.15	1	glutamate dehydrogenase (NADP+);	acetyl-CoA carboxytransferase;
1.7.5.1	2.1.3.15	0.997876857749469	nitrate reductase (quinone);	acetyl-CoA carboxytransferase;
1.8.1.4	2.1.3.15	1	dihydrolipoyl dehydrogenase;	acetyl-CoA carboxytransferase;
1.8.1.9	2.1.3.15	1	thioredoxin-disulfide reductase;	acetyl-CoA carboxytransferase;
1.8.4.11	2.1.3.15	1	peptide-methionine (S)-S-oxide reductase;	acetyl-CoA carboxytransferase;
1.8.4.8	2.1.3.15	1	phosphoadenylyl-sulfate reductase (thioredoxin);	acetyl-CoA carboxytransferase;
2.1.1.13	2.1.3.15	1	methionine synthase;	acetyl-CoA carboxytransferase;
2.1.1.228	2.1.3.15	1	tRNA (guanine37-N1)-methyltransferase;	acetyl-CoA carboxytransferase;
2.1.1.45	2.1.3.15	1	thymidylate synthase;	acetyl-CoA carboxytransferase;
2.1.1.74	2.1.3.15	1	methylenetetrahydrofolate---tRNA-(uracil54-C5)-methyltransferase [NAD(P)H-oxidizing];	acetyl-CoA carboxytransferase;
2.1.2.1	2.1.3.15	1	glycine hydroxymethyltransferase;	acetyl-CoA carboxytransferase;
2.1.2.10	2.1.3.15	1	aminomethyltransferase;	acetyl-CoA carboxytransferase;
2.1.2.11	2.1.3.15	0.997876857749469	3-methyl-2-oxobutanoate hydroxymethyltransferase;	acetyl-CoA carboxytransferase;
1.1.1.1	2.1.3.3	0.993630573248408	alcohol dehydrogenase;	ornithine carbamoyltransferase;
1.1.1.127	2.1.3.3	1	2-dehydro-3-deoxy-D-gluconate 5-dehydrogenase;	ornithine carbamoyltransferase;
1.1.1.136	2.1.3.3	0.966029723991507	UDP-N-acetylglucosamine 6-dehydrogenase;	ornithine carbamoyltransferase;
1.1.1.313	2.1.3.3	0.997876857749469	sulfoacetaldehyde reductase (NADPH);	ornithine carbamoyltransferase;
1.1.1.39	2.1.3.3	1	malate dehydrogenase (decarboxylating);	ornithine carbamoyltransferase;
1.1.1.408	2.1.3.3	1	4-phospho-D-threonate 3-dehydrogenase;	ornithine carbamoyltransferase;
1.11.1.21	2.1.3.3	1	catalase-peroxidase;	ornithine carbamoyltransferase;
1.11.1.24	2.1.3.3	1	thioredoxin-dependent peroxiredoxin;	ornithine carbamoyltransferase;
1.11.1.6	2.1.3.3	1	catalase;	ornithine carbamoyltransferase;
1.12.99.6	2.1.3.3	1	hydrogenase (acceptor);	ornithine carbamoyltransferase;
1.14.13.149	2.1.3.3	0.985138004246284	phenylacetyl-CoA 1,2-epoxidase;	ornithine carbamoyltransferase;
1.15.1.1	2.1.3.3	1	superoxide dismutase;	ornithine carbamoyltransferase;
1.16.3.1	2.1.3.3	1	ferroxidase;	ornithine carbamoyltransferase;
1.2.1.10	2.1.3.3	0.997876857749469	acetaldehyde dehydrogenase (acetylating);	ornithine carbamoyltransferase;
1.20.4.1	2.1.3.3	1	arsenate reductase (glutathione/glutaredoxin);	ornithine carbamoyltransferase;
1.3.1.34	2.1.3.3	0.997876857749469	2,4-dienoyl-CoA reductase [(2E)-enoyl-CoA-producing];	ornithine carbamoyltransferase;
1.3.1.85	2.1.3.3	0.970276008492569	crotonyl-CoA carboxylase/reductase;	ornithine carbamoyltransferase;
1.4.1.1	2.1.3.3	1	alanine dehydrogenase;	ornithine carbamoyltransferase;
1.4.1.4	2.1.3.3	1	glutamate dehydrogenase (NADP+);	ornithine carbamoyltransferase;
1.8.1.9	2.1.3.3	1	thioredoxin-disulfide reductase;	ornithine carbamoyltransferase;
1.8.4.11	2.1.3.3	1	peptide-methionine (S)-S-oxide reductase;	ornithine carbamoyltransferase;
2.1.1.228	2.1.3.3	1	tRNA (guanine37-N1)-methyltransferase;	ornithine carbamoyltransferase;
2.1.1.74	2.1.3.3	1	methylenetetrahydrofolate---tRNA-(uracil54-C5)-methyltransferase [NAD(P)H-oxidizing];	ornithine carbamoyltransferase;
2.1.3.15	2.1.3.3	1	acetyl-CoA carboxytransferase;	ornithine carbamoyltransferase;
1.1.1.1	2.2.1.1	0.993630573248408	alcohol dehydrogenase;	transketolase;
1.1.1.127	2.2.1.1	1	2-dehydro-3-deoxy-D-gluconate 5-dehydrogenase;	transketolase;
1.1.1.136	2.2.1.1	0.966029723991507	UDP-N-acetylglucosamine 6-dehydrogenase;	transketolase;
1.1.1.313	2.2.1.1	0.997876857749469	sulfoacetaldehyde reductase (NADPH);	transketolase;
1.1.1.39	2.2.1.1	1	malate dehydrogenase (decarboxylating);	transketolase;
1.1.1.408	2.2.1.1	1	4-phospho-D-threonate 3-dehydrogenase;	transketolase;
1.11.1.21	2.2.1.1	1	catalase-peroxidase;	transketolase;
1.11.1.24	2.2.1.1	1	thioredoxin-dependent peroxiredoxin;	transketolase;
1.11.1.6	2.2.1.1	1	catalase;	transketolase;
1.12.99.6	2.2.1.1	1	hydrogenase (acceptor);	transketolase;
1.14.13.149	2.2.1.1	0.985138004246284	phenylacetyl-CoA 1,2-epoxidase;	transketolase;
1.15.1.1	2.2.1.1	1	superoxide dismutase;	transketolase;
1.16.3.1	2.2.1.1	1	ferroxidase;	transketolase;
1.2.1.10	2.2.1.1	0.997876857749469	acetaldehyde dehydrogenase (acetylating);	transketolase;
1.20.4.1	2.2.1.1	1	arsenate reductase (glutathione/glutaredoxin);	transketolase;
1.3.1.34	2.2.1.1	0.997876857749469	2,4-dienoyl-CoA reductase [(2E)-enoyl-CoA-producing];	transketolase;
1.3.1.85	2.2.1.1	0.970276008492569	crotonyl-CoA carboxylase/reductase;	transketolase;
1.4.1.1	2.2.1.1	1	alanine dehydrogenase;	transketolase;
1.4.1.4	2.2.1.1	1	glutamate dehydrogenase (NADP+);	transketolase;
1.8.1.9	2.2.1.1	1	thioredoxin-disulfide reductase;	transketolase;
1.8.4.11	2.2.1.1	1	peptide-methionine (S)-S-oxide reductase;	transketolase;
2.1.1.228	2.2.1.1	1	tRNA (guanine37-N1)-methyltransferase;	transketolase;
2.1.1.74	2.2.1.1	1	methylenetetrahydrofolate---tRNA-(uracil54-C5)-methyltransferase [NAD(P)H-oxidizing];	transketolase;
2.1.3.15	2.2.1.1	1	acetyl-CoA carboxytransferase;	transketolase;
1.1.1.1	2.2.1.2	0.993630573248408	alcohol dehydrogenase;	transaldolase;
1.1.1.127	2.2.1.2	1	2-dehydro-3-deoxy-D-gluconate 5-dehydrogenase;	transaldolase;
1.1.1.136	2.2.1.2	0.966029723991507	UDP-N-acetylglucosamine 6-dehydrogenase;	transaldolase;
1.1.1.313	2.2.1.2	0.997876857749469	sulfoacetaldehyde reductase (NADPH);	transaldolase;
1.1.1.39	2.2.1.2	1	malate dehydrogenase (decarboxylating);	transaldolase;
1.1.1.408	2.2.1.2	1	4-phospho-D-threonate 3-dehydrogenase;	transaldolase;
1.11.1.21	2.2.1.2	1	catalase-peroxidase;	transaldolase;
1.11.1.24	2.2.1.2	1	thioredoxin-dependent peroxiredoxin;	transaldolase;
1.11.1.6	2.2.1.2	1	catalase;	transaldolase;
1.12.99.6	2.2.1.2	1	hydrogenase (acceptor);	transaldolase;
1.14.13.149	2.2.1.2	0.985138004246284	phenylacetyl-CoA 1,2-epoxidase;	transaldolase;
1.15.1.1	2.2.1.2	1	superoxide dismutase;	transaldolase;
1.16.3.1	2.2.1.2	1	ferroxidase;	transaldolase;
1.2.1.10	2.2.1.2	0.997876857749469	acetaldehyde dehydrogenase (acetylating);	transaldolase;
1.20.4.1	2.2.1.2	1	arsenate reductase (glutathione/glutaredoxin);	transaldolase;
1.3.1.34	2.2.1.2	0.997876857749469	2,4-dienoyl-CoA reductase [(2E)-enoyl-CoA-producing];	transaldolase;
1.3.1.85	2.2.1.2	0.970276008492569	crotonyl-CoA carboxylase/reductase;	transaldolase;
1.4.1.1	2.2.1.2	1	alanine dehydrogenase;	transaldolase;
1.4.1.4	2.2.1.2	1	glutamate dehydrogenase (NADP+);	transaldolase;
1.8.1.9	2.2.1.2	1	thioredoxin-disulfide reductase;	transaldolase;
1.8.4.11	2.2.1.2	1	peptide-methionine (S)-S-oxide reductase;	transaldolase;
2.1.1.228	2.2.1.2	1	tRNA (guanine37-N1)-methyltransferase;	transaldolase;
2.1.1.74	2.2.1.2	1	methylenetetrahydrofolate---tRNA-(uracil54-C5)-methyltransferase [NAD(P)H-oxidizing];	transaldolase;
2.1.3.15	2.2.1.2	1	acetyl-CoA carboxytransferase;	transaldolase;
1.1.1.1	2.2.1.6	0.993630573248408	alcohol dehydrogenase;	acetolactate synthase;
1.1.1.127	2.2.1.6	1	2-dehydro-3-deoxy-D-gluconate 5-dehydrogenase;	acetolactate synthase;
1.1.1.136	2.2.1.6	0.966029723991507	UDP-N-acetylglucosamine 6-dehydrogenase;	acetolactate synthase;
1.1.1.313	2.2.1.6	0.997876857749469	sulfoacetaldehyde reductase (NADPH);	acetolactate synthase;
1.1.1.39	2.2.1.6	1	malate dehydrogenase (decarboxylating);	acetolactate synthase;
1.1.1.408	2.2.1.6	1	4-phospho-D-threonate 3-dehydrogenase;	acetolactate synthase;
1.11.1.21	2.2.1.6	1	catalase-peroxidase;	acetolactate synthase;
1.11.1.24	2.2.1.6	1	thioredoxin-dependent peroxiredoxin;	acetolactate synthase;
1.11.1.6	2.2.1.6	1	catalase;	acetolactate synthase;
1.12.99.6	2.2.1.6	1	hydrogenase (acceptor);	acetolactate synthase;
1.14.13.149	2.2.1.6	0.985138004246284	phenylacetyl-CoA 1,2-epoxidase;	acetolactate synthase;
1.15.1.1	2.2.1.6	1	superoxide dismutase;	acetolactate synthase;
1.16.3.1	2.2.1.6	1	ferroxidase;	acetolactate synthase;
1.2.1.10	2.2.1.6	0.997876857749469	acetaldehyde dehydrogenase (acetylating);	acetolactate synthase;
1.20.4.1	2.2.1.6	1	arsenate reductase (glutathione/glutaredoxin);	acetolactate synthase;
1.3.1.34	2.2.1.6	0.997876857749469	2,4-dienoyl-CoA reductase [(2E)-enoyl-CoA-producing];	acetolactate synthase;
1.3.1.85	2.2.1.6	0.970276008492569	crotonyl-CoA carboxylase/reductase;	acetolactate synthase;
1.4.1.1	2.2.1.6	1	alanine dehydrogenase;	acetolactate synthase;
1.4.1.4	2.2.1.6	1	glutamate dehydrogenase (NADP+);	acetolactate synthase;
1.8.1.9	2.2.1.6	1	thioredoxin-disulfide reductase;	acetolactate synthase;
1.8.4.11	2.2.1.6	1	peptide-methionine (S)-S-oxide reductase;	acetolactate synthase;
2.1.1.228	2.2.1.6	1	tRNA (guanine37-N1)-methyltransferase;	acetolactate synthase;
2.1.1.74	2.2.1.6	1	methylenetetrahydrofolate---tRNA-(uracil54-C5)-methyltransferase [NAD(P)H-oxidizing];	acetolactate synthase;
2.1.3.15	2.2.1.6	1	acetyl-CoA carboxytransferase;	acetolactate synthase;
1.1.1.1	2.2.1.7	0.993630573248408	alcohol dehydrogenase;	1-deoxy-D-xylulose-5-phosphate synthase;
1.1.1.127	2.2.1.7	1	2-dehydro-3-deoxy-D-gluconate 5-dehydrogenase;	1-deoxy-D-xylulose-5-phosphate synthase;
1.1.1.136	2.2.1.7	0.966029723991507	UDP-N-acetylglucosamine 6-dehydrogenase;	1-deoxy-D-xylulose-5-phosphate synthase;
1.1.1.313	2.2.1.7	0.997876857749469	sulfoacetaldehyde reductase (NADPH);	1-deoxy-D-xylulose-5-phosphate synthase;
1.1.1.39	2.2.1.7	1	malate dehydrogenase (decarboxylating);	1-deoxy-D-xylulose-5-phosphate synthase;
1.1.1.408	2.2.1.7	1	4-phospho-D-threonate 3-dehydrogenase;	1-deoxy-D-xylulose-5-phosphate synthase;
1.11.1.21	2.2.1.7	1	catalase-peroxidase;	1-deoxy-D-xylulose-5-phosphate synthase;
1.11.1.24	2.2.1.7	1	thioredoxin-dependent peroxiredoxin;	1-deoxy-D-xylulose-5-phosphate synthase;
1.11.1.6	2.2.1.7	1	catalase;	1-deoxy-D-xylulose-5-phosphate synthase;
1.12.99.6	2.2.1.7	1	hydrogenase (acceptor);	1-deoxy-D-xylulose-5-phosphate synthase;
1.14.13.149	2.2.1.7	0.985138004246284	phenylacetyl-CoA 1,2-epoxidase;	1-deoxy-D-xylulose-5-phosphate synthase;
1.15.1.1	2.2.1.7	1	superoxide dismutase;	1-deoxy-D-xylulose-5-phosphate synthase;
1.16.3.1	2.2.1.7	1	ferroxidase;	1-deoxy-D-xylulose-5-phosphate synthase;
1.2.1.10	2.2.1.7	0.997876857749469	acetaldehyde dehydrogenase (acetylating);	1-deoxy-D-xylulose-5-phosphate synthase;
1.20.4.1	2.2.1.7	1	arsenate reductase (glutathione/glutaredoxin);	1-deoxy-D-xylulose-5-phosphate synthase;
1.3.1.34	2.2.1.7	0.997876857749469	2,4-dienoyl-CoA reductase [(2E)-enoyl-CoA-producing];	1-deoxy-D-xylulose-5-phosphate synthase;
1.3.1.85	2.2.1.7	0.970276008492569	crotonyl-CoA carboxylase/reductase;	1-deoxy-D-xylulose-5-phosphate synthase;
1.4.1.1	2.2.1.7	1	alanine dehydrogenase;	1-deoxy-D-xylulose-5-phosphate synthase;
1.4.1.4	2.2.1.7	1	glutamate dehydrogenase (NADP+);	1-deoxy-D-xylulose-5-phosphate synthase;
1.8.1.9	2.2.1.7	1	thioredoxin-disulfide reductase;	1-deoxy-D-xylulose-5-phosphate synthase;
1.8.4.11	2.2.1.7	1	peptide-methionine (S)-S-oxide reductase;	1-deoxy-D-xylulose-5-phosphate synthase;
2.1.1.228	2.2.1.7	1	tRNA (guanine37-N1)-methyltransferase;	1-deoxy-D-xylulose-5-phosphate synthase;
2.1.1.74	2.2.1.7	1	methylenetetrahydrofolate---tRNA-(uracil54-C5)-methyltransferase [NAD(P)H-oxidizing];	1-deoxy-D-xylulose-5-phosphate synthase;
2.1.3.15	2.2.1.7	1	acetyl-CoA carboxytransferase;	1-deoxy-D-xylulose-5-phosphate synthase;
1.1.1.1	2.3.1.117	0.993630573248408	alcohol dehydrogenase;	2,3,4,5-tetrahydropyridine-2,6-dicarboxylate N-succinyltransferase;
1.1.1.127	2.3.1.117	1	2-dehydro-3-deoxy-D-gluconate 5-dehydrogenase;	2,3,4,5-tetrahydropyridine-2,6-dicarboxylate N-succinyltransferase;
1.1.1.136	2.3.1.117	0.966029723991507	UDP-N-acetylglucosamine 6-dehydrogenase;	2,3,4,5-tetrahydropyridine-2,6-dicarboxylate N-succinyltransferase;
1.1.1.313	2.3.1.117	0.997876857749469	sulfoacetaldehyde reductase (NADPH);	2,3,4,5-tetrahydropyridine-2,6-dicarboxylate N-succinyltransferase;
1.1.1.39	2.3.1.117	1	malate dehydrogenase (decarboxylating);	2,3,4,5-tetrahydropyridine-2,6-dicarboxylate N-succinyltransferase;
1.1.1.408	2.3.1.117	1	4-phospho-D-threonate 3-dehydrogenase;	2,3,4,5-tetrahydropyridine-2,6-dicarboxylate N-succinyltransferase;
1.11.1.21	2.3.1.117	1	catalase-peroxidase;	2,3,4,5-tetrahydropyridine-2,6-dicarboxylate N-succinyltransferase;
1.11.1.24	2.3.1.117	1	thioredoxin-dependent peroxiredoxin;	2,3,4,5-tetrahydropyridine-2,6-dicarboxylate N-succinyltransferase;
1.11.1.6	2.3.1.117	1	catalase;	2,3,4,5-tetrahydropyridine-2,6-dicarboxylate N-succinyltransferase;
1.12.99.6	2.3.1.117	1	hydrogenase (acceptor);	2,3,4,5-tetrahydropyridine-2,6-dicarboxylate N-succinyltransferase;
1.14.13.149	2.3.1.117	0.985138004246284	phenylacetyl-CoA 1,2-epoxidase;	2,3,4,5-tetrahydropyridine-2,6-dicarboxylate N-succinyltransferase;
1.15.1.1	2.3.1.117	1	superoxide dismutase;	2,3,4,5-tetrahydropyridine-2,6-dicarboxylate N-succinyltransferase;
1.16.3.1	2.3.1.117	1	ferroxidase;	2,3,4,5-tetrahydropyridine-2,6-dicarboxylate N-succinyltransferase;
1.2.1.10	2.3.1.117	0.997876857749469	acetaldehyde dehydrogenase (acetylating);	2,3,4,5-tetrahydropyridine-2,6-dicarboxylate N-succinyltransferase;
1.20.4.1	2.3.1.117	1	arsenate reductase (glutathione/glutaredoxin);	2,3,4,5-tetrahydropyridine-2,6-dicarboxylate N-succinyltransferase;
1.3.1.34	2.3.1.117	0.997876857749469	2,4-dienoyl-CoA reductase [(2E)-enoyl-CoA-producing];	2,3,4,5-tetrahydropyridine-2,6-dicarboxylate N-succinyltransferase;
1.3.1.85	2.3.1.117	0.970276008492569	crotonyl-CoA carboxylase/reductase;	2,3,4,5-tetrahydropyridine-2,6-dicarboxylate N-succinyltransferase;
1.4.1.1	2.3.1.117	1	alanine dehydrogenase;	2,3,4,5-tetrahydropyridine-2,6-dicarboxylate N-succinyltransferase;
1.4.1.4	2.3.1.117	1	glutamate dehydrogenase (NADP+);	2,3,4,5-tetrahydropyridine-2,6-dicarboxylate N-succinyltransferase;
1.8.1.9	2.3.1.117	1	thioredoxin-disulfide reductase;	2,3,4,5-tetrahydropyridine-2,6-dicarboxylate N-succinyltransferase;
1.8.4.11	2.3.1.117	1	peptide-methionine (S)-S-oxide reductase;	2,3,4,5-tetrahydropyridine-2,6-dicarboxylate N-succinyltransferase;
2.1.1.228	2.3.1.117	1	tRNA (guanine37-N1)-methyltransferase;	2,3,4,5-tetrahydropyridine-2,6-dicarboxylate N-succinyltransferase;
2.1.1.74	2.3.1.117	1	methylenetetrahydrofolate---tRNA-(uracil54-C5)-methyltransferase [NAD(P)H-oxidizing];	2,3,4,5-tetrahydropyridine-2,6-dicarboxylate N-succinyltransferase;
2.1.3.15	2.3.1.117	1	acetyl-CoA carboxytransferase;	2,3,4,5-tetrahydropyridine-2,6-dicarboxylate N-succinyltransferase;
1.1.1.1	2.3.1.12	0.961783439490446	alcohol dehydrogenase;	dihydrolipoyllysine-residue acetyltransferase;
1.1.1.127	2.3.1.12	0.968152866242038	2-dehydro-3-deoxy-D-gluconate 5-dehydrogenase;	dihydrolipoyllysine-residue acetyltransferase;
1.1.1.136	2.3.1.12	0.934182590233546	UDP-N-acetylglucosamine 6-dehydrogenase;	dihydrolipoyllysine-residue acetyltransferase;
1.1.1.313	2.3.1.12	0.966029723991507	sulfoacetaldehyde reductase (NADPH);	dihydrolipoyllysine-residue acetyltransferase;
1.1.1.39	2.3.1.12	0.968152866242038	malate dehydrogenase (decarboxylating);	dihydrolipoyllysine-residue acetyltransferase;
1.1.1.408	2.3.1.12	0.968152866242038	4-phospho-D-threonate 3-dehydrogenase;	dihydrolipoyllysine-residue acetyltransferase;
1.11.1.21	2.3.1.12	0.968152866242038	catalase-peroxidase;	dihydrolipoyllysine-residue acetyltransferase;
1.11.1.24	2.3.1.12	0.968152866242038	thioredoxin-dependent peroxiredoxin;	dihydrolipoyllysine-residue acetyltransferase;
1.11.1.6	2.3.1.12	0.968152866242038	catalase;	dihydrolipoyllysine-residue acetyltransferase;
1.12.99.6	2.3.1.12	0.968152866242038	hydrogenase (acceptor);	dihydrolipoyllysine-residue acetyltransferase;
1.14.13.149	2.3.1.12	0.957446808510638	phenylacetyl-CoA 1,2-epoxidase;	dihydrolipoyllysine-residue acetyltransferase;
1.15.1.1	2.3.1.12	0.968152866242038	superoxide dismutase;	dihydrolipoyllysine-residue acetyltransferase;
1.16.3.1	2.3.1.12	0.968152866242038	ferroxidase;	dihydrolipoyllysine-residue acetyltransferase;
1.2.1.10	2.3.1.12	0.966029723991507	acetaldehyde dehydrogenase (acetylating);	dihydrolipoyllysine-residue acetyltransferase;
1.20.4.1	2.3.1.12	0.968152866242038	arsenate reductase (glutathione/glutaredoxin);	dihydrolipoyllysine-residue acetyltransferase;
1.3.1.34	2.3.1.12	0.970212765957447	2,4-dienoyl-CoA reductase [(2E)-enoyl-CoA-producing];	dihydrolipoyllysine-residue acetyltransferase;
1.3.1.85	2.3.1.12	0.963440860215054	crotonyl-CoA carboxylase/reductase;	dihydrolipoyllysine-residue acetyltransferase;
1.4.1.1	2.3.1.12	0.968152866242038	alanine dehydrogenase;	dihydrolipoyllysine-residue acetyltransferase;
1.4.1.4	2.3.1.12	0.968152866242038	glutamate dehydrogenase (NADP+);	dihydrolipoyllysine-residue acetyltransferase;
1.8.1.9	2.3.1.12	0.968152866242038	thioredoxin-disulfide reductase;	dihydrolipoyllysine-residue acetyltransferase;
1.8.4.11	2.3.1.12	0.968152866242038	peptide-methionine (S)-S-oxide reductase;	dihydrolipoyllysine-residue acetyltransferase;
2.1.1.228	2.3.1.12	0.968152866242038	tRNA (guanine37-N1)-methyltransferase;	dihydrolipoyllysine-residue acetyltransferase;
2.1.1.74	2.3.1.12	0.968152866242038	methylenetetrahydrofolate---tRNA-(uracil54-C5)-methyltransferase [NAD(P)H-oxidizing];	dihydrolipoyllysine-residue acetyltransferase;
2.1.3.15	2.3.1.12	0.968152866242038	acetyl-CoA carboxytransferase;	dihydrolipoyllysine-residue acetyltransferase;
1.2.4.2	2.3.1.129	1	oxoglutarate dehydrogenase (succinyl-transferring);	acyl-[acyl-carrier-protein]---UDP-N-acetylglucosamine O-acyltransferase;
2.1.1.173	2.3.1.129	1	23S rRNA (guanine2445-N2)-methyltransferase;	acyl-[acyl-carrier-protein]---UDP-N-acetylglucosamine O-acyltransferase;
2.1.1.193	2.3.1.129	1	16S rRNA (uracil1498-N3)-methyltransferase;	acyl-[acyl-carrier-protein]---UDP-N-acetylglucosamine O-acyltransferase;
1.1.1.1	2.3.1.182	0.993630573248408	alcohol dehydrogenase;	Transferred to 2.3.3.21
1.1.1.127	2.3.1.182	1	2-dehydro-3-deoxy-D-gluconate 5-dehydrogenase;	Transferred to 2.3.3.21
1.1.1.136	2.3.1.182	0.966029723991507	UDP-N-acetylglucosamine 6-dehydrogenase;	Transferred to 2.3.3.21
1.1.1.205	2.3.1.182	1	IMP dehydrogenase;	Transferred to 2.3.3.21
1.1.1.267	2.3.1.182	1	1-deoxy-D-xylulose-5-phosphate reductoisomerase;	Transferred to 2.3.3.21
1.1.1.313	2.3.1.182	0.997876857749469	sulfoacetaldehyde reductase (NADPH);	Transferred to 2.3.3.21
1.1.1.343	2.3.1.182	1	phosphogluconate dehydrogenase (NAD+-dependent, decarboxylating);	Transferred to 2.3.3.21
1.1.1.37	2.3.1.182	1	malate dehydrogenase;	Transferred to 2.3.3.21
1.1.1.39	2.3.1.182	1	malate dehydrogenase (decarboxylating);	Transferred to 2.3.3.21
1.1.1.408	2.3.1.182	1	4-phospho-D-threonate 3-dehydrogenase;	Transferred to 2.3.3.21
1.1.1.85	2.3.1.182	1	3-isopropylmalate dehydrogenase;	Transferred to 2.3.3.21
1.1.1.86	2.3.1.182	1	ketol-acid reductoisomerase (NADP+);	Transferred to 2.3.3.21
1.11.1.21	2.3.1.182	1	catalase-peroxidase;	Transferred to 2.3.3.21
1.11.1.24	2.3.1.182	1	thioredoxin-dependent peroxiredoxin;	Transferred to 2.3.3.21
1.11.1.6	2.3.1.182	1	catalase;	Transferred to 2.3.3.21
1.12.99.6	2.3.1.182	1	hydrogenase (acceptor);	Transferred to 2.3.3.21
1.14.13.149	2.3.1.182	0.985138004246284	phenylacetyl-CoA 1,2-epoxidase;	Transferred to 2.3.3.21
1.15.1.1	2.3.1.182	1	superoxide dismutase;	Transferred to 2.3.3.21
1.16.3.1	2.3.1.182	1	ferroxidase;	Transferred to 2.3.3.21
1.17.4.1	2.3.1.182	0.929936305732484	ribonucleoside-diphosphate reductase;	Transferred to 2.3.3.21
1.17.7.3	2.3.1.182	1	(E)-4-hydroxy-3-methylbut-2-enyl-diphosphate synthase (flavodoxin);	Transferred to 2.3.3.21
1.17.7.4	2.3.1.182	0.968152866242038	4-hydroxy-3-methylbut-2-en-1-yl diphosphate reductase;	Transferred to 2.3.3.21
1.18.6.1	2.3.1.182	0.938428874734607	nitrogenase;	Transferred to 2.3.3.21
1.2.1.10	2.3.1.182	0.997876857749469	acetaldehyde dehydrogenase (acetylating);	Transferred to 2.3.3.21
1.2.1.11	2.3.1.182	1	aspartate-semialdehyde dehydrogenase;	Transferred to 2.3.3.21
1.2.1.12	2.3.1.182	1	glyceraldehyde-3-phosphate dehydrogenase (phosphorylating);	Transferred to 2.3.3.21
1.2.1.3	2.3.1.182	1	aldehyde dehydrogenase (NAD+);	Transferred to 2.3.3.21
1.2.4.4	2.3.1.182	1	3-methyl-2-oxobutanoate dehydrogenase (2-methylpropanoyl-transferring);	Transferred to 2.3.3.21
1.2.7.3	2.3.1.182	0.974522292993631	2-oxoglutarate synthase;	Transferred to 2.3.3.21
1.20.4.1	2.3.1.182	1	arsenate reductase (glutathione/glutaredoxin);	Transferred to 2.3.3.21
1.3.1.14	2.3.1.182	1	dihydroorotate dehydrogenase (NAD+);	Transferred to 2.3.3.21
1.3.1.34	2.3.1.182	0.997876857749469	2,4-dienoyl-CoA reductase [(2E)-enoyl-CoA-producing];	Transferred to 2.3.3.21
1.3.1.85	2.3.1.182	0.970276008492569	crotonyl-CoA carboxylase/reductase;	Transferred to 2.3.3.21
1.3.1.9	2.3.1.182	1	enoyl-[acyl-carrier-protein] reductase (NADH);	Transferred to 2.3.3.21
1.3.5.1	2.3.1.182	1	succinate dehydrogenase;	Transferred to 2.3.3.21
1.3.5.2	2.3.1.182	0.915074309978769	dihydroorotate dehydrogenase (quinone);	Transferred to 2.3.3.21
1.3.98.5	2.3.1.182	0.993630573248408	hydrogen peroxide-dependent heme synthase;	Transferred to 2.3.3.21
1.4.1.1	2.3.1.182	1	alanine dehydrogenase;	Transferred to 2.3.3.21
1.4.1.4	2.3.1.182	1	glutamate dehydrogenase (NADP+);	Transferred to 2.3.3.21
1.7.5.1	2.3.1.182	0.997876857749469	nitrate reductase (quinone);	Transferred to 2.3.3.21
1.8.1.4	2.3.1.182	1	dihydrolipoyl dehydrogenase;	Transferred to 2.3.3.21
1.8.1.9	2.3.1.182	1	thioredoxin-disulfide reductase;	Transferred to 2.3.3.21
1.8.4.11	2.3.1.182	1	peptide-methionine (S)-S-oxide reductase;	Transferred to 2.3.3.21
1.8.4.8	2.3.1.182	1	phosphoadenylyl-sulfate reductase (thioredoxin);	Transferred to 2.3.3.21
2.1.1.13	2.3.1.182	1	methionine synthase;	Transferred to 2.3.3.21
2.1.1.228	2.3.1.182	1	tRNA (guanine37-N1)-methyltransferase;	Transferred to 2.3.3.21
2.1.1.45	2.3.1.182	1	thymidylate synthase;	Transferred to 2.3.3.21
2.1.1.74	2.3.1.182	1	methylenetetrahydrofolate---tRNA-(uracil54-C5)-methyltransferase [NAD(P)H-oxidizing];	Transferred to 2.3.3.21
2.1.2.1	2.3.1.182	1	glycine hydroxymethyltransferase;	Transferred to 2.3.3.21
2.1.2.10	2.3.1.182	1	aminomethyltransferase;	Transferred to 2.3.3.21
2.1.2.11	2.3.1.182	0.997876857749469	3-methyl-2-oxobutanoate hydroxymethyltransferase;	Transferred to 2.3.3.21
2.1.3.15	2.3.1.182	1	acetyl-CoA carboxytransferase;	Transferred to 2.3.3.21
2.1.3.3	2.3.1.182	1	ornithine carbamoyltransferase;	Transferred to 2.3.3.21
2.2.1.1	2.3.1.182	1	transketolase;	Transferred to 2.3.3.21
2.2.1.2	2.3.1.182	1	transaldolase;	Transferred to 2.3.3.21
2.2.1.6	2.3.1.182	1	acetolactate synthase;	Transferred to 2.3.3.21
2.2.1.7	2.3.1.182	1	1-deoxy-D-xylulose-5-phosphate synthase;	Transferred to 2.3.3.21
2.3.1.117	2.3.1.182	1	2,3,4,5-tetrahydropyridine-2,6-dicarboxylate N-succinyltransferase;	Transferred to 2.3.3.21
2.3.1.12	2.3.1.182	0.968152866242038	dihydrolipoyllysine-residue acetyltransferase;	Transferred to 2.3.3.21
1.1.1.1	2.3.1.234	0.993630573248408	alcohol dehydrogenase;	N6-L-threonylcarbamoyladenine synthase;
1.1.1.127	2.3.1.234	1	2-dehydro-3-deoxy-D-gluconate 5-dehydrogenase;	N6-L-threonylcarbamoyladenine synthase;
1.1.1.136	2.3.1.234	0.966029723991507	UDP-N-acetylglucosamine 6-dehydrogenase;	N6-L-threonylcarbamoyladenine synthase;
1.1.1.205	2.3.1.234	1	IMP dehydrogenase;	N6-L-threonylcarbamoyladenine synthase;
1.1.1.267	2.3.1.234	1	1-deoxy-D-xylulose-5-phosphate reductoisomerase;	N6-L-threonylcarbamoyladenine synthase;
1.1.1.313	2.3.1.234	0.997876857749469	sulfoacetaldehyde reductase (NADPH);	N6-L-threonylcarbamoyladenine synthase;
1.1.1.343	2.3.1.234	1	phosphogluconate dehydrogenase (NAD+-dependent, decarboxylating);	N6-L-threonylcarbamoyladenine synthase;
1.1.1.37	2.3.1.234	1	malate dehydrogenase;	N6-L-threonylcarbamoyladenine synthase;
1.1.1.39	2.3.1.234	1	malate dehydrogenase (decarboxylating);	N6-L-threonylcarbamoyladenine synthase;
1.1.1.408	2.3.1.234	1	4-phospho-D-threonate 3-dehydrogenase;	N6-L-threonylcarbamoyladenine synthase;
1.1.1.85	2.3.1.234	1	3-isopropylmalate dehydrogenase;	N6-L-threonylcarbamoyladenine synthase;
1.1.1.86	2.3.1.234	1	ketol-acid reductoisomerase (NADP+);	N6-L-threonylcarbamoyladenine synthase;
1.11.1.21	2.3.1.234	1	catalase-peroxidase;	N6-L-threonylcarbamoyladenine synthase;
1.11.1.24	2.3.1.234	1	thioredoxin-dependent peroxiredoxin;	N6-L-threonylcarbamoyladenine synthase;
1.11.1.6	2.3.1.234	1	catalase;	N6-L-threonylcarbamoyladenine synthase;
1.12.99.6	2.3.1.234	1	hydrogenase (acceptor);	N6-L-threonylcarbamoyladenine synthase;
1.14.13.149	2.3.1.234	0.985138004246284	phenylacetyl-CoA 1,2-epoxidase;	N6-L-threonylcarbamoyladenine synthase;
1.15.1.1	2.3.1.234	1	superoxide dismutase;	N6-L-threonylcarbamoyladenine synthase;
1.16.3.1	2.3.1.234	1	ferroxidase;	N6-L-threonylcarbamoyladenine synthase;
1.17.4.1	2.3.1.234	0.929936305732484	ribonucleoside-diphosphate reductase;	N6-L-threonylcarbamoyladenine synthase;
1.17.7.3	2.3.1.234	1	(E)-4-hydroxy-3-methylbut-2-enyl-diphosphate synthase (flavodoxin);	N6-L-threonylcarbamoyladenine synthase;
1.17.7.4	2.3.1.234	0.968152866242038	4-hydroxy-3-methylbut-2-en-1-yl diphosphate reductase;	N6-L-threonylcarbamoyladenine synthase;
1.18.6.1	2.3.1.234	0.938428874734607	nitrogenase;	N6-L-threonylcarbamoyladenine synthase;
1.2.1.10	2.3.1.234	0.997876857749469	acetaldehyde dehydrogenase (acetylating);	N6-L-threonylcarbamoyladenine synthase;
1.2.1.11	2.3.1.234	1	aspartate-semialdehyde dehydrogenase;	N6-L-threonylcarbamoyladenine synthase;
1.2.1.12	2.3.1.234	1	glyceraldehyde-3-phosphate dehydrogenase (phosphorylating);	N6-L-threonylcarbamoyladenine synthase;
1.2.1.3	2.3.1.234	1	aldehyde dehydrogenase (NAD+);	N6-L-threonylcarbamoyladenine synthase;
1.2.4.4	2.3.1.234	1	3-methyl-2-oxobutanoate dehydrogenase (2-methylpropanoyl-transferring);	N6-L-threonylcarbamoyladenine synthase;
1.2.7.3	2.3.1.234	0.974522292993631	2-oxoglutarate synthase;	N6-L-threonylcarbamoyladenine synthase;
1.20.4.1	2.3.1.234	1	arsenate reductase (glutathione/glutaredoxin);	N6-L-threonylcarbamoyladenine synthase;
1.3.1.14	2.3.1.234	1	dihydroorotate dehydrogenase (NAD+);	N6-L-threonylcarbamoyladenine synthase;
1.3.1.34	2.3.1.234	0.997876857749469	2,4-dienoyl-CoA reductase [(2E)-enoyl-CoA-producing];	N6-L-threonylcarbamoyladenine synthase;
1.3.1.85	2.3.1.234	0.970276008492569	crotonyl-CoA carboxylase/reductase;	N6-L-threonylcarbamoyladenine synthase;
1.3.1.9	2.3.1.234	1	enoyl-[acyl-carrier-protein] reductase (NADH);	N6-L-threonylcarbamoyladenine synthase;
1.3.5.1	2.3.1.234	1	succinate dehydrogenase;	N6-L-threonylcarbamoyladenine synthase;
1.3.5.2	2.3.1.234	0.915074309978769	dihydroorotate dehydrogenase (quinone);	N6-L-threonylcarbamoyladenine synthase;
1.3.98.5	2.3.1.234	0.993630573248408	hydrogen peroxide-dependent heme synthase;	N6-L-threonylcarbamoyladenine synthase;
1.4.1.1	2.3.1.234	1	alanine dehydrogenase;	N6-L-threonylcarbamoyladenine synthase;
1.4.1.4	2.3.1.234	1	glutamate dehydrogenase (NADP+);	N6-L-threonylcarbamoyladenine synthase;
1.7.5.1	2.3.1.234	0.997876857749469	nitrate reductase (quinone);	N6-L-threonylcarbamoyladenine synthase;
1.8.1.4	2.3.1.234	1	dihydrolipoyl dehydrogenase;	N6-L-threonylcarbamoyladenine synthase;
1.8.1.9	2.3.1.234	1	thioredoxin-disulfide reductase;	N6-L-threonylcarbamoyladenine synthase;
1.8.4.11	2.3.1.234	1	peptide-methionine (S)-S-oxide reductase;	N6-L-threonylcarbamoyladenine synthase;
1.8.4.8	2.3.1.234	1	phosphoadenylyl-sulfate reductase (thioredoxin);	N6-L-threonylcarbamoyladenine synthase;
2.1.1.13	2.3.1.234	1	methionine synthase;	N6-L-threonylcarbamoyladenine synthase;
2.1.1.228	2.3.1.234	1	tRNA (guanine37-N1)-methyltransferase;	N6-L-threonylcarbamoyladenine synthase;
2.1.1.45	2.3.1.234	1	thymidylate synthase;	N6-L-threonylcarbamoyladenine synthase;
2.1.1.74	2.3.1.234	1	methylenetetrahydrofolate---tRNA-(uracil54-C5)-methyltransferase [NAD(P)H-oxidizing];	N6-L-threonylcarbamoyladenine synthase;
2.1.2.1	2.3.1.234	1	glycine hydroxymethyltransferase;	N6-L-threonylcarbamoyladenine synthase;
2.1.2.10	2.3.1.234	1	aminomethyltransferase;	N6-L-threonylcarbamoyladenine synthase;
2.1.2.11	2.3.1.234	0.997876857749469	3-methyl-2-oxobutanoate hydroxymethyltransferase;	N6-L-threonylcarbamoyladenine synthase;
2.1.3.15	2.3.1.234	1	acetyl-CoA carboxytransferase;	N6-L-threonylcarbamoyladenine synthase;
2.1.3.3	2.3.1.234	1	ornithine carbamoyltransferase;	N6-L-threonylcarbamoyladenine synthase;
2.2.1.1	2.3.1.234	1	transketolase;	N6-L-threonylcarbamoyladenine synthase;
2.2.1.2	2.3.1.234	1	transaldolase;	N6-L-threonylcarbamoyladenine synthase;
2.2.1.6	2.3.1.234	1	acetolactate synthase;	N6-L-threonylcarbamoyladenine synthase;
2.2.1.7	2.3.1.234	1	1-deoxy-D-xylulose-5-phosphate synthase;	N6-L-threonylcarbamoyladenine synthase;
2.3.1.117	2.3.1.234	1	2,3,4,5-tetrahydropyridine-2,6-dicarboxylate N-succinyltransferase;	N6-L-threonylcarbamoyladenine synthase;
2.3.1.12	2.3.1.234	0.968152866242038	dihydrolipoyllysine-residue acetyltransferase;	N6-L-threonylcarbamoyladenine synthase;
2.3.1.182	2.3.1.234	1	Transferred to 2.3.3.21	N6-L-threonylcarbamoyladenine synthase;
1.1.1.1	2.3.1.31	0.993630573248408	alcohol dehydrogenase;	homoserine O-acetyltransferase;
1.1.1.127	2.3.1.31	1	2-dehydro-3-deoxy-D-gluconate 5-dehydrogenase;	homoserine O-acetyltransferase;
1.1.1.136	2.3.1.31	0.966029723991507	UDP-N-acetylglucosamine 6-dehydrogenase;	homoserine O-acetyltransferase;
1.1.1.205	2.3.1.31	1	IMP dehydrogenase;	homoserine O-acetyltransferase;
1.1.1.267	2.3.1.31	1	1-deoxy-D-xylulose-5-phosphate reductoisomerase;	homoserine O-acetyltransferase;
1.1.1.313	2.3.1.31	0.997876857749469	sulfoacetaldehyde reductase (NADPH);	homoserine O-acetyltransferase;
1.1.1.343	2.3.1.31	1	phosphogluconate dehydrogenase (NAD+-dependent, decarboxylating);	homoserine O-acetyltransferase;
1.1.1.37	2.3.1.31	1	malate dehydrogenase;	homoserine O-acetyltransferase;
1.1.1.39	2.3.1.31	1	malate dehydrogenase (decarboxylating);	homoserine O-acetyltransferase;
1.1.1.408	2.3.1.31	1	4-phospho-D-threonate 3-dehydrogenase;	homoserine O-acetyltransferase;
1.1.1.85	2.3.1.31	1	3-isopropylmalate dehydrogenase;	homoserine O-acetyltransferase;
1.1.1.86	2.3.1.31	1	ketol-acid reductoisomerase (NADP+);	homoserine O-acetyltransferase;
1.11.1.21	2.3.1.31	1	catalase-peroxidase;	homoserine O-acetyltransferase;
1.11.1.24	2.3.1.31	1	thioredoxin-dependent peroxiredoxin;	homoserine O-acetyltransferase;
1.11.1.6	2.3.1.31	1	catalase;	homoserine O-acetyltransferase;
1.12.99.6	2.3.1.31	1	hydrogenase (acceptor);	homoserine O-acetyltransferase;
1.14.13.149	2.3.1.31	0.985138004246284	phenylacetyl-CoA 1,2-epoxidase;	homoserine O-acetyltransferase;
1.15.1.1	2.3.1.31	1	superoxide dismutase;	homoserine O-acetyltransferase;
1.16.3.1	2.3.1.31	1	ferroxidase;	homoserine O-acetyltransferase;
1.17.4.1	2.3.1.31	0.929936305732484	ribonucleoside-diphosphate reductase;	homoserine O-acetyltransferase;
1.17.7.3	2.3.1.31	1	(E)-4-hydroxy-3-methylbut-2-enyl-diphosphate synthase (flavodoxin);	homoserine O-acetyltransferase;
1.17.7.4	2.3.1.31	0.968152866242038	4-hydroxy-3-methylbut-2-en-1-yl diphosphate reductase;	homoserine O-acetyltransferase;
1.18.6.1	2.3.1.31	0.938428874734607	nitrogenase;	homoserine O-acetyltransferase;
1.2.1.10	2.3.1.31	0.997876857749469	acetaldehyde dehydrogenase (acetylating);	homoserine O-acetyltransferase;
1.2.1.11	2.3.1.31	1	aspartate-semialdehyde dehydrogenase;	homoserine O-acetyltransferase;
1.2.1.12	2.3.1.31	1	glyceraldehyde-3-phosphate dehydrogenase (phosphorylating);	homoserine O-acetyltransferase;
1.2.1.3	2.3.1.31	1	aldehyde dehydrogenase (NAD+);	homoserine O-acetyltransferase;
1.2.4.4	2.3.1.31	1	3-methyl-2-oxobutanoate dehydrogenase (2-methylpropanoyl-transferring);	homoserine O-acetyltransferase;
1.2.7.3	2.3.1.31	0.974522292993631	2-oxoglutarate synthase;	homoserine O-acetyltransferase;
1.20.4.1	2.3.1.31	1	arsenate reductase (glutathione/glutaredoxin);	homoserine O-acetyltransferase;
1.3.1.14	2.3.1.31	1	dihydroorotate dehydrogenase (NAD+);	homoserine O-acetyltransferase;
1.3.1.34	2.3.1.31	0.997876857749469	2,4-dienoyl-CoA reductase [(2E)-enoyl-CoA-producing];	homoserine O-acetyltransferase;
1.3.1.85	2.3.1.31	0.970276008492569	crotonyl-CoA carboxylase/reductase;	homoserine O-acetyltransferase;
1.3.1.9	2.3.1.31	1	enoyl-[acyl-carrier-protein] reductase (NADH);	homoserine O-acetyltransferase;
1.3.5.1	2.3.1.31	1	succinate dehydrogenase;	homoserine O-acetyltransferase;
1.3.5.2	2.3.1.31	0.915074309978769	dihydroorotate dehydrogenase (quinone);	homoserine O-acetyltransferase;
1.3.98.5	2.3.1.31	0.993630573248408	hydrogen peroxide-dependent heme synthase;	homoserine O-acetyltransferase;
1.4.1.1	2.3.1.31	1	alanine dehydrogenase;	homoserine O-acetyltransferase;
1.4.1.4	2.3.1.31	1	glutamate dehydrogenase (NADP+);	homoserine O-acetyltransferase;
1.7.5.1	2.3.1.31	0.997876857749469	nitrate reductase (quinone);	homoserine O-acetyltransferase;
1.8.1.4	2.3.1.31	1	dihydrolipoyl dehydrogenase;	homoserine O-acetyltransferase;
1.8.1.9	2.3.1.31	1	thioredoxin-disulfide reductase;	homoserine O-acetyltransferase;
1.8.4.11	2.3.1.31	1	peptide-methionine (S)-S-oxide reductase;	homoserine O-acetyltransferase;
1.8.4.8	2.3.1.31	1	phosphoadenylyl-sulfate reductase (thioredoxin);	homoserine O-acetyltransferase;
2.1.1.13	2.3.1.31	1	methionine synthase;	homoserine O-acetyltransferase;
2.1.1.228	2.3.1.31	1	tRNA (guanine37-N1)-methyltransferase;	homoserine O-acetyltransferase;
2.1.1.45	2.3.1.31	1	thymidylate synthase;	homoserine O-acetyltransferase;
2.1.1.74	2.3.1.31	1	methylenetetrahydrofolate---tRNA-(uracil54-C5)-methyltransferase [NAD(P)H-oxidizing];	homoserine O-acetyltransferase;
2.1.2.1	2.3.1.31	1	glycine hydroxymethyltransferase;	homoserine O-acetyltransferase;
2.1.2.10	2.3.1.31	1	aminomethyltransferase;	homoserine O-acetyltransferase;
2.1.2.11	2.3.1.31	0.997876857749469	3-methyl-2-oxobutanoate hydroxymethyltransferase;	homoserine O-acetyltransferase;
2.1.3.15	2.3.1.31	1	acetyl-CoA carboxytransferase;	homoserine O-acetyltransferase;
2.1.3.3	2.3.1.31	1	ornithine carbamoyltransferase;	homoserine O-acetyltransferase;
2.2.1.1	2.3.1.31	1	transketolase;	homoserine O-acetyltransferase;
2.2.1.2	2.3.1.31	1	transaldolase;	homoserine O-acetyltransferase;
2.2.1.6	2.3.1.31	1	acetolactate synthase;	homoserine O-acetyltransferase;
2.2.1.7	2.3.1.31	1	1-deoxy-D-xylulose-5-phosphate synthase;	homoserine O-acetyltransferase;
2.3.1.117	2.3.1.31	1	2,3,4,5-tetrahydropyridine-2,6-dicarboxylate N-succinyltransferase;	homoserine O-acetyltransferase;
2.3.1.12	2.3.1.31	0.968152866242038	dihydrolipoyllysine-residue acetyltransferase;	homoserine O-acetyltransferase;
2.3.1.182	2.3.1.31	1	Transferred to 2.3.3.21	homoserine O-acetyltransferase;
2.3.1.234	2.3.1.31	1	N6-L-threonylcarbamoyladenine synthase;	homoserine O-acetyltransferase;
1.1.1.1	2.3.1.41	0.993630573248408	alcohol dehydrogenase;	beta-ketoacyl-[acyl-carrier-protein] synthase I;
1.1.1.127	2.3.1.41	1	2-dehydro-3-deoxy-D-gluconate 5-dehydrogenase;	beta-ketoacyl-[acyl-carrier-protein] synthase I;
1.1.1.136	2.3.1.41	0.966029723991507	UDP-N-acetylglucosamine 6-dehydrogenase;	beta-ketoacyl-[acyl-carrier-protein] synthase I;
1.1.1.313	2.3.1.41	0.997876857749469	sulfoacetaldehyde reductase (NADPH);	beta-ketoacyl-[acyl-carrier-protein] synthase I;
1.1.1.39	2.3.1.41	1	malate dehydrogenase (decarboxylating);	beta-ketoacyl-[acyl-carrier-protein] synthase I;
1.1.1.408	2.3.1.41	1	4-phospho-D-threonate 3-dehydrogenase;	beta-ketoacyl-[acyl-carrier-protein] synthase I;
1.11.1.21	2.3.1.41	1	catalase-peroxidase;	beta-ketoacyl-[acyl-carrier-protein] synthase I;
1.11.1.24	2.3.1.41	1	thioredoxin-dependent peroxiredoxin;	beta-ketoacyl-[acyl-carrier-protein] synthase I;
1.11.1.6	2.3.1.41	1	catalase;	beta-ketoacyl-[acyl-carrier-protein] synthase I;
1.12.99.6	2.3.1.41	1	hydrogenase (acceptor);	beta-ketoacyl-[acyl-carrier-protein] synthase I;
1.14.13.149	2.3.1.41	0.985138004246284	phenylacetyl-CoA 1,2-epoxidase;	beta-ketoacyl-[acyl-carrier-protein] synthase I;
1.15.1.1	2.3.1.41	1	superoxide dismutase;	beta-ketoacyl-[acyl-carrier-protein] synthase I;
1.16.3.1	2.3.1.41	1	ferroxidase;	beta-ketoacyl-[acyl-carrier-protein] synthase I;
1.2.1.10	2.3.1.41	0.997876857749469	acetaldehyde dehydrogenase (acetylating);	beta-ketoacyl-[acyl-carrier-protein] synthase I;
1.20.4.1	2.3.1.41	1	arsenate reductase (glutathione/glutaredoxin);	beta-ketoacyl-[acyl-carrier-protein] synthase I;
1.3.1.34	2.3.1.41	0.997876857749469	2,4-dienoyl-CoA reductase [(2E)-enoyl-CoA-producing];	beta-ketoacyl-[acyl-carrier-protein] synthase I;
1.3.1.85	2.3.1.41	0.970276008492569	crotonyl-CoA carboxylase/reductase;	beta-ketoacyl-[acyl-carrier-protein] synthase I;
1.4.1.1	2.3.1.41	1	alanine dehydrogenase;	beta-ketoacyl-[acyl-carrier-protein] synthase I;
1.4.1.4	2.3.1.41	1	glutamate dehydrogenase (NADP+);	beta-ketoacyl-[acyl-carrier-protein] synthase I;
1.8.1.9	2.3.1.41	1	thioredoxin-disulfide reductase;	beta-ketoacyl-[acyl-carrier-protein] synthase I;
1.8.4.11	2.3.1.41	1	peptide-methionine (S)-S-oxide reductase;	beta-ketoacyl-[acyl-carrier-protein] synthase I;
2.1.1.228	2.3.1.41	1	tRNA (guanine37-N1)-methyltransferase;	beta-ketoacyl-[acyl-carrier-protein] synthase I;
2.1.1.74	2.3.1.41	1	methylenetetrahydrofolate---tRNA-(uracil54-C5)-methyltransferase [NAD(P)H-oxidizing];	beta-ketoacyl-[acyl-carrier-protein] synthase I;
2.1.3.15	2.3.1.41	1	acetyl-CoA carboxytransferase;	beta-ketoacyl-[acyl-carrier-protein] synthase I;
2.3.1.182	2.3.1.41	1	Transferred to 2.3.3.21	beta-ketoacyl-[acyl-carrier-protein] synthase I;
2.3.1.234	2.3.1.41	1	N6-L-threonylcarbamoyladenine synthase;	beta-ketoacyl-[acyl-carrier-protein] synthase I;
2.3.1.31	2.3.1.41	1	homoserine O-acetyltransferase;	beta-ketoacyl-[acyl-carrier-protein] synthase I;
1.1.1.1	2.3.1.47	0.991507430997877	alcohol dehydrogenase;	8-amino-7-oxononanoate synthase;
1.1.1.127	2.3.1.47	0.997876857749469	2-dehydro-3-deoxy-D-gluconate 5-dehydrogenase;	8-amino-7-oxononanoate synthase;
1.1.1.136	2.3.1.47	0.963906581740977	UDP-N-acetylglucosamine 6-dehydrogenase;	8-amino-7-oxononanoate synthase;
1.1.1.313	2.3.1.47	0.995753715498939	sulfoacetaldehyde reductase (NADPH);	8-amino-7-oxononanoate synthase;
1.1.1.39	2.3.1.47	0.997876857749469	malate dehydrogenase (decarboxylating);	8-amino-7-oxononanoate synthase;
1.1.1.408	2.3.1.47	0.997876857749469	4-phospho-D-threonate 3-dehydrogenase;	8-amino-7-oxononanoate synthase;
1.11.1.21	2.3.1.47	0.997876857749469	catalase-peroxidase;	8-amino-7-oxononanoate synthase;
1.11.1.24	2.3.1.47	0.997876857749469	thioredoxin-dependent peroxiredoxin;	8-amino-7-oxononanoate synthase;
1.11.1.6	2.3.1.47	0.997876857749469	catalase;	8-amino-7-oxononanoate synthase;
1.12.99.6	2.3.1.47	0.997876857749469	hydrogenase (acceptor);	8-amino-7-oxononanoate synthase;
1.14.13.149	2.3.1.47	0.983014861995754	phenylacetyl-CoA 1,2-epoxidase;	8-amino-7-oxononanoate synthase;
1.15.1.1	2.3.1.47	0.997876857749469	superoxide dismutase;	8-amino-7-oxononanoate synthase;
1.16.3.1	2.3.1.47	0.997876857749469	ferroxidase;	8-amino-7-oxononanoate synthase;
1.2.1.10	2.3.1.47	0.995753715498939	acetaldehyde dehydrogenase (acetylating);	8-amino-7-oxononanoate synthase;
1.20.4.1	2.3.1.47	0.997876857749469	arsenate reductase (glutathione/glutaredoxin);	8-amino-7-oxononanoate synthase;
1.3.1.34	2.3.1.47	0.995753715498939	2,4-dienoyl-CoA reductase [(2E)-enoyl-CoA-producing];	8-amino-7-oxononanoate synthase;
1.3.1.85	2.3.1.47	0.968152866242038	crotonyl-CoA carboxylase/reductase;	8-amino-7-oxononanoate synthase;
1.4.1.1	2.3.1.47	0.997876857749469	alanine dehydrogenase;	8-amino-7-oxononanoate synthase;
1.4.1.4	2.3.1.47	0.997876857749469	glutamate dehydrogenase (NADP+);	8-amino-7-oxononanoate synthase;
1.8.1.9	2.3.1.47	0.997876857749469	thioredoxin-disulfide reductase;	8-amino-7-oxononanoate synthase;
1.8.4.11	2.3.1.47	0.997876857749469	peptide-methionine (S)-S-oxide reductase;	8-amino-7-oxononanoate synthase;
2.1.1.228	2.3.1.47	0.997876857749469	tRNA (guanine37-N1)-methyltransferase;	8-amino-7-oxononanoate synthase;
2.1.1.74	2.3.1.47	0.997876857749469	methylenetetrahydrofolate---tRNA-(uracil54-C5)-methyltransferase [NAD(P)H-oxidizing];	8-amino-7-oxononanoate synthase;
2.1.3.15	2.3.1.47	0.997876857749469	acetyl-CoA carboxytransferase;	8-amino-7-oxononanoate synthase;
2.3.1.182	2.3.1.47	0.997876857749469	Transferred to 2.3.3.21	8-amino-7-oxononanoate synthase;
2.3.1.234	2.3.1.47	0.997876857749469	N6-L-threonylcarbamoyladenine synthase;	8-amino-7-oxononanoate synthase;
2.3.1.31	2.3.1.47	0.997876857749469	homoserine O-acetyltransferase;	8-amino-7-oxononanoate synthase;
1.1.1.1	2.3.1.9	0.993630573248408	alcohol dehydrogenase;	acetyl-CoA C-acetyltransferase;
1.1.1.127	2.3.1.9	1	2-dehydro-3-deoxy-D-gluconate 5-dehydrogenase;	acetyl-CoA C-acetyltransferase;
1.1.1.136	2.3.1.9	0.966029723991507	UDP-N-acetylglucosamine 6-dehydrogenase;	acetyl-CoA C-acetyltransferase;
1.1.1.313	2.3.1.9	0.997876857749469	sulfoacetaldehyde reductase (NADPH);	acetyl-CoA C-acetyltransferase;
1.1.1.39	2.3.1.9	1	malate dehydrogenase (decarboxylating);	acetyl-CoA C-acetyltransferase;
1.1.1.408	2.3.1.9	1	4-phospho-D-threonate 3-dehydrogenase;	acetyl-CoA C-acetyltransferase;
1.11.1.21	2.3.1.9	1	catalase-peroxidase;	acetyl-CoA C-acetyltransferase;
1.11.1.24	2.3.1.9	1	thioredoxin-dependent peroxiredoxin;	acetyl-CoA C-acetyltransferase;
1.11.1.6	2.3.1.9	1	catalase;	acetyl-CoA C-acetyltransferase;
1.12.99.6	2.3.1.9	1	hydrogenase (acceptor);	acetyl-CoA C-acetyltransferase;
1.14.13.149	2.3.1.9	0.985138004246284	phenylacetyl-CoA 1,2-epoxidase;	acetyl-CoA C-acetyltransferase;
1.15.1.1	2.3.1.9	1	superoxide dismutase;	acetyl-CoA C-acetyltransferase;
1.16.3.1	2.3.1.9	1	ferroxidase;	acetyl-CoA C-acetyltransferase;
1.18.6.1	2.3.1.9	0.938428874734607	nitrogenase;	acetyl-CoA C-acetyltransferase;
1.2.1.10	2.3.1.9	0.997876857749469	acetaldehyde dehydrogenase (acetylating);	acetyl-CoA C-acetyltransferase;
1.20.4.1	2.3.1.9	1	arsenate reductase (glutathione/glutaredoxin);	acetyl-CoA C-acetyltransferase;
1.3.1.34	2.3.1.9	0.997876857749469	2,4-dienoyl-CoA reductase [(2E)-enoyl-CoA-producing];	acetyl-CoA C-acetyltransferase;
1.3.1.85	2.3.1.9	0.970276008492569	crotonyl-CoA carboxylase/reductase;	acetyl-CoA C-acetyltransferase;
1.4.1.1	2.3.1.9	1	alanine dehydrogenase;	acetyl-CoA C-acetyltransferase;
1.4.1.4	2.3.1.9	1	glutamate dehydrogenase (NADP+);	acetyl-CoA C-acetyltransferase;
1.8.1.9	2.3.1.9	1	thioredoxin-disulfide reductase;	acetyl-CoA C-acetyltransferase;
1.8.4.11	2.3.1.9	1	peptide-methionine (S)-S-oxide reductase;	acetyl-CoA C-acetyltransferase;
2.1.1.228	2.3.1.9	1	tRNA (guanine37-N1)-methyltransferase;	acetyl-CoA C-acetyltransferase;
2.1.1.74	2.3.1.9	1	methylenetetrahydrofolate---tRNA-(uracil54-C5)-methyltransferase [NAD(P)H-oxidizing];	acetyl-CoA C-acetyltransferase;
2.1.3.15	2.3.1.9	1	acetyl-CoA carboxytransferase;	acetyl-CoA C-acetyltransferase;
2.3.1.182	2.3.1.9	1	Transferred to 2.3.3.21	acetyl-CoA C-acetyltransferase;
2.3.1.234	2.3.1.9	1	N6-L-threonylcarbamoyladenine synthase;	acetyl-CoA C-acetyltransferase;
2.3.1.31	2.3.1.9	1	homoserine O-acetyltransferase;	acetyl-CoA C-acetyltransferase;
1.1.1.1	2.3.3.13	0.993630573248408	alcohol dehydrogenase;	2-isopropylmalate synthase;
1.1.1.127	2.3.3.13	1	2-dehydro-3-deoxy-D-gluconate 5-dehydrogenase;	2-isopropylmalate synthase;
1.1.1.136	2.3.3.13	0.966029723991507	UDP-N-acetylglucosamine 6-dehydrogenase;	2-isopropylmalate synthase;
1.1.1.313	2.3.3.13	0.997876857749469	sulfoacetaldehyde reductase (NADPH);	2-isopropylmalate synthase;
1.1.1.39	2.3.3.13	1	malate dehydrogenase (decarboxylating);	2-isopropylmalate synthase;
1.1.1.408	2.3.3.13	1	4-phospho-D-threonate 3-dehydrogenase;	2-isopropylmalate synthase;
1.11.1.21	2.3.3.13	1	catalase-peroxidase;	2-isopropylmalate synthase;
1.11.1.24	2.3.3.13	1	thioredoxin-dependent peroxiredoxin;	2-isopropylmalate synthase;
1.11.1.6	2.3.3.13	1	catalase;	2-isopropylmalate synthase;
1.12.99.6	2.3.3.13	1	hydrogenase (acceptor);	2-isopropylmalate synthase;
1.14.13.149	2.3.3.13	0.985138004246284	phenylacetyl-CoA 1,2-epoxidase;	2-isopropylmalate synthase;
1.15.1.1	2.3.3.13	1	superoxide dismutase;	2-isopropylmalate synthase;
1.16.3.1	2.3.3.13	1	ferroxidase;	2-isopropylmalate synthase;
1.2.1.10	2.3.3.13	0.997876857749469	acetaldehyde dehydrogenase (acetylating);	2-isopropylmalate synthase;
1.20.4.1	2.3.3.13	1	arsenate reductase (glutathione/glutaredoxin);	2-isopropylmalate synthase;
1.3.1.34	2.3.3.13	0.997876857749469	2,4-dienoyl-CoA reductase [(2E)-enoyl-CoA-producing];	2-isopropylmalate synthase;
1.3.1.85	2.3.3.13	0.970276008492569	crotonyl-CoA carboxylase/reductase;	2-isopropylmalate synthase;
1.4.1.1	2.3.3.13	1	alanine dehydrogenase;	2-isopropylmalate synthase;
1.4.1.4	2.3.3.13	1	glutamate dehydrogenase (NADP+);	2-isopropylmalate synthase;
1.8.1.9	2.3.3.13	1	thioredoxin-disulfide reductase;	2-isopropylmalate synthase;
1.8.4.11	2.3.3.13	1	peptide-methionine (S)-S-oxide reductase;	2-isopropylmalate synthase;
2.1.1.228	2.3.3.13	1	tRNA (guanine37-N1)-methyltransferase;	2-isopropylmalate synthase;
2.1.1.74	2.3.3.13	1	methylenetetrahydrofolate---tRNA-(uracil54-C5)-methyltransferase [NAD(P)H-oxidizing];	2-isopropylmalate synthase;
2.1.3.15	2.3.3.13	1	acetyl-CoA carboxytransferase;	2-isopropylmalate synthase;
2.3.1.182	2.3.3.13	1	Transferred to 2.3.3.21	2-isopropylmalate synthase;
2.3.1.234	2.3.3.13	1	N6-L-threonylcarbamoyladenine synthase;	2-isopropylmalate synthase;
2.3.1.31	2.3.3.13	1	homoserine O-acetyltransferase;	2-isopropylmalate synthase;
1.1.1.1	2.3.3.20	0.91932059447983	alcohol dehydrogenase;	acyl-CoA:acyl-CoA alkyltransferase;
1.1.1.127	2.3.3.20	0.925690021231422	2-dehydro-3-deoxy-D-gluconate 5-dehydrogenase;	acyl-CoA:acyl-CoA alkyltransferase;
1.1.1.136	2.3.3.20	0.945414847161572	UDP-N-acetylglucosamine 6-dehydrogenase;	acyl-CoA:acyl-CoA alkyltransferase;
1.1.1.205	2.3.3.20	0.925690021231422	IMP dehydrogenase;	acyl-CoA:acyl-CoA alkyltransferase;
1.1.1.267	2.3.3.20	0.925690021231422	1-deoxy-D-xylulose-5-phosphate reductoisomerase;	acyl-CoA:acyl-CoA alkyltransferase;
1.1.1.313	2.3.3.20	0.927659574468085	sulfoacetaldehyde reductase (NADPH);	acyl-CoA:acyl-CoA alkyltransferase;
1.1.1.343	2.3.3.20	0.925690021231422	phosphogluconate dehydrogenase (NAD+-dependent, decarboxylating);	acyl-CoA:acyl-CoA alkyltransferase;
1.1.1.37	2.3.3.20	0.925690021231422	malate dehydrogenase;	acyl-CoA:acyl-CoA alkyltransferase;
1.1.1.39	2.3.3.20	0.925690021231422	malate dehydrogenase (decarboxylating);	acyl-CoA:acyl-CoA alkyltransferase;
1.1.1.408	2.3.3.20	0.925690021231422	4-phospho-D-threonate 3-dehydrogenase;	acyl-CoA:acyl-CoA alkyltransferase;
1.1.1.85	2.3.3.20	0.925690021231422	3-isopropylmalate dehydrogenase;	acyl-CoA:acyl-CoA alkyltransferase;
1.1.1.86	2.3.3.20	0.925690021231422	ketol-acid reductoisomerase (NADP+);	acyl-CoA:acyl-CoA alkyltransferase;
1.11.1.21	2.3.3.20	0.925690021231422	catalase-peroxidase;	acyl-CoA:acyl-CoA alkyltransferase;
1.11.1.24	2.3.3.20	0.925690021231422	thioredoxin-dependent peroxiredoxin;	acyl-CoA:acyl-CoA alkyltransferase;
1.11.1.6	2.3.3.20	0.925690021231422	catalase;	acyl-CoA:acyl-CoA alkyltransferase;
1.12.99.6	2.3.3.20	0.925690021231422	hydrogenase (acceptor);	acyl-CoA:acyl-CoA alkyltransferase;
1.14.13.149	2.3.3.20	0.939655172413793	phenylacetyl-CoA 1,2-epoxidase;	acyl-CoA:acyl-CoA alkyltransferase;
1.15.1.1	2.3.3.20	0.925690021231422	superoxide dismutase;	acyl-CoA:acyl-CoA alkyltransferase;
1.16.3.1	2.3.3.20	0.925690021231422	ferroxidase;	acyl-CoA:acyl-CoA alkyltransferase;
1.17.7.3	2.3.3.20	0.925690021231422	(E)-4-hydroxy-3-methylbut-2-enyl-diphosphate synthase (flavodoxin);	acyl-CoA:acyl-CoA alkyltransferase;
1.2.1.10	2.3.3.20	0.927659574468085	acetaldehyde dehydrogenase (acetylating);	acyl-CoA:acyl-CoA alkyltransferase;
1.2.1.11	2.3.3.20	0.925690021231422	aspartate-semialdehyde dehydrogenase;	acyl-CoA:acyl-CoA alkyltransferase;
1.2.1.12	2.3.3.20	0.925690021231422	glyceraldehyde-3-phosphate dehydrogenase (phosphorylating);	acyl-CoA:acyl-CoA alkyltransferase;
1.2.1.3	2.3.3.20	0.925690021231422	aldehyde dehydrogenase (NAD+);	acyl-CoA:acyl-CoA alkyltransferase;
1.2.4.4	2.3.3.20	0.925690021231422	3-methyl-2-oxobutanoate dehydrogenase (2-methylpropanoyl-transferring);	acyl-CoA:acyl-CoA alkyltransferase;
1.2.7.3	2.3.3.20	0.904255319148936	2-oxoglutarate synthase;	acyl-CoA:acyl-CoA alkyltransferase;
1.20.4.1	2.3.3.20	0.925690021231422	arsenate reductase (glutathione/glutaredoxin);	acyl-CoA:acyl-CoA alkyltransferase;
1.3.1.14	2.3.3.20	0.925690021231422	dihydroorotate dehydrogenase (NAD+);	acyl-CoA:acyl-CoA alkyltransferase;
1.3.1.34	2.3.3.20	0.927659574468085	2,4-dienoyl-CoA reductase [(2E)-enoyl-CoA-producing];	acyl-CoA:acyl-CoA alkyltransferase;
1.3.1.85	2.3.3.20	0.932900432900433	crotonyl-CoA carboxylase/reductase;	acyl-CoA:acyl-CoA alkyltransferase;
1.3.1.9	2.3.3.20	0.925690021231422	enoyl-[acyl-carrier-protein] reductase (NADH);	acyl-CoA:acyl-CoA alkyltransferase;
1.3.5.1	2.3.3.20	0.925690021231422	succinate dehydrogenase;	acyl-CoA:acyl-CoA alkyltransferase;
1.3.5.2	2.3.3.20	0.943946188340807	dihydroorotate dehydrogenase (quinone);	acyl-CoA:acyl-CoA alkyltransferase;
1.3.98.5	2.3.3.20	0.931623931623932	hydrogen peroxide-dependent heme synthase;	acyl-CoA:acyl-CoA alkyltransferase;
1.4.1.1	2.3.3.20	0.925690021231422	alanine dehydrogenase;	acyl-CoA:acyl-CoA alkyltransferase;
1.4.1.4	2.3.3.20	0.925690021231422	glutamate dehydrogenase (NADP+);	acyl-CoA:acyl-CoA alkyltransferase;
1.7.5.1	2.3.3.20	0.923566878980892	nitrate reductase (quinone);	acyl-CoA:acyl-CoA alkyltransferase;
1.8.1.4	2.3.3.20	0.925690021231422	dihydrolipoyl dehydrogenase;	acyl-CoA:acyl-CoA alkyltransferase;
1.8.1.9	2.3.3.20	0.925690021231422	thioredoxin-disulfide reductase;	acyl-CoA:acyl-CoA alkyltransferase;
1.8.4.11	2.3.3.20	0.925690021231422	peptide-methionine (S)-S-oxide reductase;	acyl-CoA:acyl-CoA alkyltransferase;
1.8.4.8	2.3.3.20	0.925690021231422	phosphoadenylyl-sulfate reductase (thioredoxin);	acyl-CoA:acyl-CoA alkyltransferase;
2.1.1.13	2.3.3.20	0.925690021231422	methionine synthase;	acyl-CoA:acyl-CoA alkyltransferase;
2.1.1.228	2.3.3.20	0.925690021231422	tRNA (guanine37-N1)-methyltransferase;	acyl-CoA:acyl-CoA alkyltransferase;
2.1.1.45	2.3.3.20	0.925690021231422	thymidylate synthase;	acyl-CoA:acyl-CoA alkyltransferase;
2.1.1.74	2.3.3.20	0.925690021231422	methylenetetrahydrofolate---tRNA-(uracil54-C5)-methyltransferase [NAD(P)H-oxidizing];	acyl-CoA:acyl-CoA alkyltransferase;
2.1.2.1	2.3.3.20	0.925690021231422	glycine hydroxymethyltransferase;	acyl-CoA:acyl-CoA alkyltransferase;
2.1.2.10	2.3.3.20	0.925690021231422	aminomethyltransferase;	acyl-CoA:acyl-CoA alkyltransferase;
2.1.2.11	2.3.3.20	0.923566878980892	3-methyl-2-oxobutanoate hydroxymethyltransferase;	acyl-CoA:acyl-CoA alkyltransferase;
2.1.3.15	2.3.3.20	0.925690021231422	acetyl-CoA carboxytransferase;	acyl-CoA:acyl-CoA alkyltransferase;
2.1.3.3	2.3.3.20	0.925690021231422	ornithine carbamoyltransferase;	acyl-CoA:acyl-CoA alkyltransferase;
2.2.1.1	2.3.3.20	0.925690021231422	transketolase;	acyl-CoA:acyl-CoA alkyltransferase;
2.2.1.2	2.3.3.20	0.925690021231422	transaldolase;	acyl-CoA:acyl-CoA alkyltransferase;
2.2.1.6	2.3.3.20	0.925690021231422	acetolactate synthase;	acyl-CoA:acyl-CoA alkyltransferase;
2.2.1.7	2.3.3.20	0.925690021231422	1-deoxy-D-xylulose-5-phosphate synthase;	acyl-CoA:acyl-CoA alkyltransferase;
2.3.1.117	2.3.3.20	0.925690021231422	2,3,4,5-tetrahydropyridine-2,6-dicarboxylate N-succinyltransferase;	acyl-CoA:acyl-CoA alkyltransferase;
2.3.1.12	2.3.3.20	0.901918976545842	dihydrolipoyllysine-residue acetyltransferase;	acyl-CoA:acyl-CoA alkyltransferase;
2.3.1.182	2.3.3.20	0.925690021231422	Transferred to 2.3.3.21	acyl-CoA:acyl-CoA alkyltransferase;
2.3.1.234	2.3.3.20	0.925690021231422	N6-L-threonylcarbamoyladenine synthase;	acyl-CoA:acyl-CoA alkyltransferase;
2.3.1.31	2.3.3.20	0.925690021231422	homoserine O-acetyltransferase;	acyl-CoA:acyl-CoA alkyltransferase;
2.3.1.41	2.3.3.20	0.925690021231422	beta-ketoacyl-[acyl-carrier-protein] synthase I;	acyl-CoA:acyl-CoA alkyltransferase;
2.3.1.47	2.3.3.20	0.923566878980892	8-amino-7-oxononanoate synthase;	acyl-CoA:acyl-CoA alkyltransferase;
2.3.1.9	2.3.3.20	0.925690021231422	acetyl-CoA C-acetyltransferase;	acyl-CoA:acyl-CoA alkyltransferase;
2.3.3.13	2.3.3.20	0.925690021231422	2-isopropylmalate synthase;	acyl-CoA:acyl-CoA alkyltransferase;
1.1.1.1	2.4.1.129	0.993630573248408	alcohol dehydrogenase;	peptidoglycan glycosyltransferase;
1.1.1.127	2.4.1.129	1	2-dehydro-3-deoxy-D-gluconate 5-dehydrogenase;	peptidoglycan glycosyltransferase;
1.1.1.136	2.4.1.129	0.966029723991507	UDP-N-acetylglucosamine 6-dehydrogenase;	peptidoglycan glycosyltransferase;
1.1.1.205	2.4.1.129	1	IMP dehydrogenase;	peptidoglycan glycosyltransferase;
1.1.1.267	2.4.1.129	1	1-deoxy-D-xylulose-5-phosphate reductoisomerase;	peptidoglycan glycosyltransferase;
1.1.1.313	2.4.1.129	0.997876857749469	sulfoacetaldehyde reductase (NADPH);	peptidoglycan glycosyltransferase;
1.1.1.343	2.4.1.129	1	phosphogluconate dehydrogenase (NAD+-dependent, decarboxylating);	peptidoglycan glycosyltransferase;
1.1.1.37	2.4.1.129	1	malate dehydrogenase;	peptidoglycan glycosyltransferase;
1.1.1.39	2.4.1.129	1	malate dehydrogenase (decarboxylating);	peptidoglycan glycosyltransferase;
1.1.1.408	2.4.1.129	1	4-phospho-D-threonate 3-dehydrogenase;	peptidoglycan glycosyltransferase;
1.1.1.85	2.4.1.129	1	3-isopropylmalate dehydrogenase;	peptidoglycan glycosyltransferase;
1.1.1.86	2.4.1.129	1	ketol-acid reductoisomerase (NADP+);	peptidoglycan glycosyltransferase;
1.11.1.21	2.4.1.129	1	catalase-peroxidase;	peptidoglycan glycosyltransferase;
1.11.1.24	2.4.1.129	1	thioredoxin-dependent peroxiredoxin;	peptidoglycan glycosyltransferase;
1.11.1.6	2.4.1.129	1	catalase;	peptidoglycan glycosyltransferase;
1.12.99.6	2.4.1.129	1	hydrogenase (acceptor);	peptidoglycan glycosyltransferase;
1.14.13.149	2.4.1.129	0.985138004246284	phenylacetyl-CoA 1,2-epoxidase;	peptidoglycan glycosyltransferase;
1.15.1.1	2.4.1.129	1	superoxide dismutase;	peptidoglycan glycosyltransferase;
1.16.3.1	2.4.1.129	1	ferroxidase;	peptidoglycan glycosyltransferase;
1.17.4.1	2.4.1.129	0.929936305732484	ribonucleoside-diphosphate reductase;	peptidoglycan glycosyltransferase;
1.17.7.3	2.4.1.129	1	(E)-4-hydroxy-3-methylbut-2-enyl-diphosphate synthase (flavodoxin);	peptidoglycan glycosyltransferase;
1.17.7.4	2.4.1.129	0.968152866242038	4-hydroxy-3-methylbut-2-en-1-yl diphosphate reductase;	peptidoglycan glycosyltransferase;
1.18.6.1	2.4.1.129	0.938428874734607	nitrogenase;	peptidoglycan glycosyltransferase;
1.2.1.10	2.4.1.129	0.997876857749469	acetaldehyde dehydrogenase (acetylating);	peptidoglycan glycosyltransferase;
1.2.1.11	2.4.1.129	1	aspartate-semialdehyde dehydrogenase;	peptidoglycan glycosyltransferase;
1.2.1.12	2.4.1.129	1	glyceraldehyde-3-phosphate dehydrogenase (phosphorylating);	peptidoglycan glycosyltransferase;
1.2.1.3	2.4.1.129	1	aldehyde dehydrogenase (NAD+);	peptidoglycan glycosyltransferase;
1.2.4.4	2.4.1.129	1	3-methyl-2-oxobutanoate dehydrogenase (2-methylpropanoyl-transferring);	peptidoglycan glycosyltransferase;
1.2.7.3	2.4.1.129	0.974522292993631	2-oxoglutarate synthase;	peptidoglycan glycosyltransferase;
1.20.4.1	2.4.1.129	1	arsenate reductase (glutathione/glutaredoxin);	peptidoglycan glycosyltransferase;
1.3.1.14	2.4.1.129	1	dihydroorotate dehydrogenase (NAD+);	peptidoglycan glycosyltransferase;
1.3.1.34	2.4.1.129	0.997876857749469	2,4-dienoyl-CoA reductase [(2E)-enoyl-CoA-producing];	peptidoglycan glycosyltransferase;
1.3.1.85	2.4.1.129	0.970276008492569	crotonyl-CoA carboxylase/reductase;	peptidoglycan glycosyltransferase;
1.3.1.9	2.4.1.129	1	enoyl-[acyl-carrier-protein] reductase (NADH);	peptidoglycan glycosyltransferase;
1.3.5.1	2.4.1.129	1	succinate dehydrogenase;	peptidoglycan glycosyltransferase;
1.3.5.2	2.4.1.129	0.915074309978769	dihydroorotate dehydrogenase (quinone);	peptidoglycan glycosyltransferase;
1.3.98.5	2.4.1.129	0.993630573248408	hydrogen peroxide-dependent heme synthase;	peptidoglycan glycosyltransferase;
1.4.1.1	2.4.1.129	1	alanine dehydrogenase;	peptidoglycan glycosyltransferase;
1.4.1.4	2.4.1.129	1	glutamate dehydrogenase (NADP+);	peptidoglycan glycosyltransferase;
1.7.5.1	2.4.1.129	0.997876857749469	nitrate reductase (quinone);	peptidoglycan glycosyltransferase;
1.8.1.4	2.4.1.129	1	dihydrolipoyl dehydrogenase;	peptidoglycan glycosyltransferase;
1.8.1.9	2.4.1.129	1	thioredoxin-disulfide reductase;	peptidoglycan glycosyltransferase;
1.8.4.11	2.4.1.129	1	peptide-methionine (S)-S-oxide reductase;	peptidoglycan glycosyltransferase;
1.8.4.8	2.4.1.129	1	phosphoadenylyl-sulfate reductase (thioredoxin);	peptidoglycan glycosyltransferase;
2.1.1.13	2.4.1.129	1	methionine synthase;	peptidoglycan glycosyltransferase;
2.1.1.228	2.4.1.129	1	tRNA (guanine37-N1)-methyltransferase;	peptidoglycan glycosyltransferase;
2.1.1.45	2.4.1.129	1	thymidylate synthase;	peptidoglycan glycosyltransferase;
2.1.1.74	2.4.1.129	1	methylenetetrahydrofolate---tRNA-(uracil54-C5)-methyltransferase [NAD(P)H-oxidizing];	peptidoglycan glycosyltransferase;
2.1.2.1	2.4.1.129	1	glycine hydroxymethyltransferase;	peptidoglycan glycosyltransferase;
2.1.2.10	2.4.1.129	1	aminomethyltransferase;	peptidoglycan glycosyltransferase;
2.1.2.11	2.4.1.129	0.997876857749469	3-methyl-2-oxobutanoate hydroxymethyltransferase;	peptidoglycan glycosyltransferase;
2.1.3.15	2.4.1.129	1	acetyl-CoA carboxytransferase;	peptidoglycan glycosyltransferase;
2.1.3.3	2.4.1.129	1	ornithine carbamoyltransferase;	peptidoglycan glycosyltransferase;
2.2.1.1	2.4.1.129	1	transketolase;	peptidoglycan glycosyltransferase;
2.2.1.2	2.4.1.129	1	transaldolase;	peptidoglycan glycosyltransferase;
2.2.1.6	2.4.1.129	1	acetolactate synthase;	peptidoglycan glycosyltransferase;
2.2.1.7	2.4.1.129	1	1-deoxy-D-xylulose-5-phosphate synthase;	peptidoglycan glycosyltransferase;
2.3.1.117	2.4.1.129	1	2,3,4,5-tetrahydropyridine-2,6-dicarboxylate N-succinyltransferase;	peptidoglycan glycosyltransferase;
2.3.1.12	2.4.1.129	0.968152866242038	dihydrolipoyllysine-residue acetyltransferase;	peptidoglycan glycosyltransferase;
2.3.1.182	2.4.1.129	1	Transferred to 2.3.3.21	peptidoglycan glycosyltransferase;
2.3.1.234	2.4.1.129	1	N6-L-threonylcarbamoyladenine synthase;	peptidoglycan glycosyltransferase;
2.3.1.31	2.4.1.129	1	homoserine O-acetyltransferase;	peptidoglycan glycosyltransferase;
2.3.1.41	2.4.1.129	1	beta-ketoacyl-[acyl-carrier-protein] synthase I;	peptidoglycan glycosyltransferase;
2.3.1.47	2.4.1.129	0.997876857749469	8-amino-7-oxononanoate synthase;	peptidoglycan glycosyltransferase;
2.3.1.9	2.4.1.129	1	acetyl-CoA C-acetyltransferase;	peptidoglycan glycosyltransferase;
2.3.3.13	2.4.1.129	1	2-isopropylmalate synthase;	peptidoglycan glycosyltransferase;
2.3.3.20	2.4.1.129	0.925690021231422	acyl-CoA:acyl-CoA alkyltransferase;	peptidoglycan glycosyltransferase;
1.1.1.1	2.4.1.18	0.993630573248408	alcohol dehydrogenase;	1,4-alpha-glucan branching enzyme;
1.1.1.127	2.4.1.18	1	2-dehydro-3-deoxy-D-gluconate 5-dehydrogenase;	1,4-alpha-glucan branching enzyme;
1.1.1.136	2.4.1.18	0.966029723991507	UDP-N-acetylglucosamine 6-dehydrogenase;	1,4-alpha-glucan branching enzyme;
1.1.1.313	2.4.1.18	0.997876857749469	sulfoacetaldehyde reductase (NADPH);	1,4-alpha-glucan branching enzyme;
1.1.1.39	2.4.1.18	1	malate dehydrogenase (decarboxylating);	1,4-alpha-glucan branching enzyme;
1.1.1.408	2.4.1.18	1	4-phospho-D-threonate 3-dehydrogenase;	1,4-alpha-glucan branching enzyme;
1.11.1.21	2.4.1.18	1	catalase-peroxidase;	1,4-alpha-glucan branching enzyme;
1.11.1.24	2.4.1.18	1	thioredoxin-dependent peroxiredoxin;	1,4-alpha-glucan branching enzyme;
1.11.1.6	2.4.1.18	1	catalase;	1,4-alpha-glucan branching enzyme;
1.12.99.6	2.4.1.18	1	hydrogenase (acceptor);	1,4-alpha-glucan branching enzyme;
1.14.13.149	2.4.1.18	0.985138004246284	phenylacetyl-CoA 1,2-epoxidase;	1,4-alpha-glucan branching enzyme;
1.15.1.1	2.4.1.18	1	superoxide dismutase;	1,4-alpha-glucan branching enzyme;
1.16.3.1	2.4.1.18	1	ferroxidase;	1,4-alpha-glucan branching enzyme;
1.2.1.10	2.4.1.18	0.997876857749469	acetaldehyde dehydrogenase (acetylating);	1,4-alpha-glucan branching enzyme;
1.20.4.1	2.4.1.18	1	arsenate reductase (glutathione/glutaredoxin);	1,4-alpha-glucan branching enzyme;
1.3.1.34	2.4.1.18	0.997876857749469	2,4-dienoyl-CoA reductase [(2E)-enoyl-CoA-producing];	1,4-alpha-glucan branching enzyme;
1.3.1.85	2.4.1.18	0.970276008492569	crotonyl-CoA carboxylase/reductase;	1,4-alpha-glucan branching enzyme;
1.4.1.1	2.4.1.18	1	alanine dehydrogenase;	1,4-alpha-glucan branching enzyme;
1.4.1.4	2.4.1.18	1	glutamate dehydrogenase (NADP+);	1,4-alpha-glucan branching enzyme;
1.8.1.9	2.4.1.18	1	thioredoxin-disulfide reductase;	1,4-alpha-glucan branching enzyme;
1.8.4.11	2.4.1.18	1	peptide-methionine (S)-S-oxide reductase;	1,4-alpha-glucan branching enzyme;
2.1.1.228	2.4.1.18	1	tRNA (guanine37-N1)-methyltransferase;	1,4-alpha-glucan branching enzyme;
2.1.1.74	2.4.1.18	1	methylenetetrahydrofolate---tRNA-(uracil54-C5)-methyltransferase [NAD(P)H-oxidizing];	1,4-alpha-glucan branching enzyme;
2.1.3.15	2.4.1.18	1	acetyl-CoA carboxytransferase;	1,4-alpha-glucan branching enzyme;
2.3.1.182	2.4.1.18	1	Transferred to 2.3.3.21	1,4-alpha-glucan branching enzyme;
2.3.1.234	2.4.1.18	1	N6-L-threonylcarbamoyladenine synthase;	1,4-alpha-glucan branching enzyme;
2.3.1.31	2.4.1.18	1	homoserine O-acetyltransferase;	1,4-alpha-glucan branching enzyme;
2.3.3.20	2.4.1.18	0.925690021231422	acyl-CoA:acyl-CoA alkyltransferase;	1,4-alpha-glucan branching enzyme;
2.4.1.129	2.4.1.18	1	peptidoglycan glycosyltransferase;	1,4-alpha-glucan branching enzyme;
2.1.1.166	2.4.1.182	1	23S rRNA (uridine2552-2'-O)-methyltransferase;	lipid-A-disaccharide synthase;
2.1.1.190	2.4.1.182	1	23S rRNA (uracil1939-C5)-methyltransferase;	lipid-A-disaccharide synthase;
2.1.1.266	2.4.1.182	1	23S rRNA (adenine2030-N6)-methyltransferase;	lipid-A-disaccharide synthase;
1.1.1.1	2.4.2.14	0.993630573248408	alcohol dehydrogenase;	amidophosphoribosyltransferase;
1.1.1.127	2.4.2.14	1	2-dehydro-3-deoxy-D-gluconate 5-dehydrogenase;	amidophosphoribosyltransferase;
1.1.1.136	2.4.2.14	0.966029723991507	UDP-N-acetylglucosamine 6-dehydrogenase;	amidophosphoribosyltransferase;
1.1.1.313	2.4.2.14	0.997876857749469	sulfoacetaldehyde reductase (NADPH);	amidophosphoribosyltransferase;
1.1.1.39	2.4.2.14	1	malate dehydrogenase (decarboxylating);	amidophosphoribosyltransferase;
1.1.1.408	2.4.2.14	1	4-phospho-D-threonate 3-dehydrogenase;	amidophosphoribosyltransferase;
1.11.1.21	2.4.2.14	1	catalase-peroxidase;	amidophosphoribosyltransferase;
1.11.1.24	2.4.2.14	1	thioredoxin-dependent peroxiredoxin;	amidophosphoribosyltransferase;
1.11.1.6	2.4.2.14	1	catalase;	amidophosphoribosyltransferase;
1.12.99.6	2.4.2.14	1	hydrogenase (acceptor);	amidophosphoribosyltransferase;
1.14.13.149	2.4.2.14	0.985138004246284	phenylacetyl-CoA 1,2-epoxidase;	amidophosphoribosyltransferase;
1.15.1.1	2.4.2.14	1	superoxide dismutase;	amidophosphoribosyltransferase;
1.16.3.1	2.4.2.14	1	ferroxidase;	amidophosphoribosyltransferase;
1.2.1.10	2.4.2.14	0.997876857749469	acetaldehyde dehydrogenase (acetylating);	amidophosphoribosyltransferase;
1.20.4.1	2.4.2.14	1	arsenate reductase (glutathione/glutaredoxin);	amidophosphoribosyltransferase;
1.3.1.34	2.4.2.14	0.997876857749469	2,4-dienoyl-CoA reductase [(2E)-enoyl-CoA-producing];	amidophosphoribosyltransferase;
1.3.1.85	2.4.2.14	0.970276008492569	crotonyl-CoA carboxylase/reductase;	amidophosphoribosyltransferase;
1.4.1.1	2.4.2.14	1	alanine dehydrogenase;	amidophosphoribosyltransferase;
1.4.1.4	2.4.2.14	1	glutamate dehydrogenase (NADP+);	amidophosphoribosyltransferase;
1.8.1.9	2.4.2.14	1	thioredoxin-disulfide reductase;	amidophosphoribosyltransferase;
1.8.4.11	2.4.2.14	1	peptide-methionine (S)-S-oxide reductase;	amidophosphoribosyltransferase;
2.1.1.228	2.4.2.14	1	tRNA (guanine37-N1)-methyltransferase;	amidophosphoribosyltransferase;
2.1.1.74	2.4.2.14	1	methylenetetrahydrofolate---tRNA-(uracil54-C5)-methyltransferase [NAD(P)H-oxidizing];	amidophosphoribosyltransferase;
2.1.3.15	2.4.2.14	1	acetyl-CoA carboxytransferase;	amidophosphoribosyltransferase;
2.3.1.182	2.4.2.14	1	Transferred to 2.3.3.21	amidophosphoribosyltransferase;
2.3.1.234	2.4.2.14	1	N6-L-threonylcarbamoyladenine synthase;	amidophosphoribosyltransferase;
2.3.1.31	2.4.2.14	1	homoserine O-acetyltransferase;	amidophosphoribosyltransferase;
2.3.3.20	2.4.2.14	0.925690021231422	acyl-CoA:acyl-CoA alkyltransferase;	amidophosphoribosyltransferase;
2.4.1.129	2.4.2.14	1	peptidoglycan glycosyltransferase;	amidophosphoribosyltransferase;
1.1.1.1	2.4.2.28	0.9723991507431	alcohol dehydrogenase;	S-methyl-5'-thioadenosine phosphorylase;
1.1.1.127	2.4.2.28	0.978768577494692	2-dehydro-3-deoxy-D-gluconate 5-dehydrogenase;	S-methyl-5'-thioadenosine phosphorylase;
1.1.1.136	2.4.2.28	0.9447983014862	UDP-N-acetylglucosamine 6-dehydrogenase;	S-methyl-5'-thioadenosine phosphorylase;
1.1.1.313	2.4.2.28	0.976645435244161	sulfoacetaldehyde reductase (NADPH);	S-methyl-5'-thioadenosine phosphorylase;
1.1.1.39	2.4.2.28	0.978768577494692	malate dehydrogenase (decarboxylating);	S-methyl-5'-thioadenosine phosphorylase;
1.1.1.408	2.4.2.28	0.978768577494692	4-phospho-D-threonate 3-dehydrogenase;	S-methyl-5'-thioadenosine phosphorylase;
1.11.1.21	2.4.2.28	0.978768577494692	catalase-peroxidase;	S-methyl-5'-thioadenosine phosphorylase;
1.11.1.24	2.4.2.28	0.978768577494692	thioredoxin-dependent peroxiredoxin;	S-methyl-5'-thioadenosine phosphorylase;
1.11.1.6	2.4.2.28	0.978768577494692	catalase;	S-methyl-5'-thioadenosine phosphorylase;
1.12.99.6	2.4.2.28	0.978768577494692	hydrogenase (acceptor);	S-methyl-5'-thioadenosine phosphorylase;
1.14.13.149	2.4.2.28	0.968085106382979	phenylacetyl-CoA 1,2-epoxidase;	S-methyl-5'-thioadenosine phosphorylase;
1.15.1.1	2.4.2.28	0.978768577494692	superoxide dismutase;	S-methyl-5'-thioadenosine phosphorylase;
1.16.3.1	2.4.2.28	0.978768577494692	ferroxidase;	S-methyl-5'-thioadenosine phosphorylase;
1.18.6.1	2.4.2.28	0.917197452229299	nitrogenase;	S-methyl-5'-thioadenosine phosphorylase;
1.2.1.10	2.4.2.28	0.976645435244161	acetaldehyde dehydrogenase (acetylating);	S-methyl-5'-thioadenosine phosphorylase;
1.20.4.1	2.4.2.28	0.978768577494692	arsenate reductase (glutathione/glutaredoxin);	S-methyl-5'-thioadenosine phosphorylase;
1.3.1.34	2.4.2.28	0.980851063829787	2,4-dienoyl-CoA reductase [(2E)-enoyl-CoA-producing];	S-methyl-5'-thioadenosine phosphorylase;
1.3.1.85	2.4.2.28	0.969957081545064	crotonyl-CoA carboxylase/reductase;	S-methyl-5'-thioadenosine phosphorylase;
1.4.1.1	2.4.2.28	0.978768577494692	alanine dehydrogenase;	S-methyl-5'-thioadenosine phosphorylase;
1.4.1.4	2.4.2.28	0.978768577494692	glutamate dehydrogenase (NADP+);	S-methyl-5'-thioadenosine phosphorylase;
1.8.1.9	2.4.2.28	0.978768577494692	thioredoxin-disulfide reductase;	S-methyl-5'-thioadenosine phosphorylase;
1.8.4.11	2.4.2.28	0.978768577494692	peptide-methionine (S)-S-oxide reductase;	S-methyl-5'-thioadenosine phosphorylase;
2.1.1.228	2.4.2.28	0.978768577494692	tRNA (guanine37-N1)-methyltransferase;	S-methyl-5'-thioadenosine phosphorylase;
2.1.1.74	2.4.2.28	0.978768577494692	methylenetetrahydrofolate---tRNA-(uracil54-C5)-methyltransferase [NAD(P)H-oxidizing];	S-methyl-5'-thioadenosine phosphorylase;
2.1.3.15	2.4.2.28	0.978768577494692	acetyl-CoA carboxytransferase;	S-methyl-5'-thioadenosine phosphorylase;
2.3.1.182	2.4.2.28	0.978768577494692	Transferred to 2.3.3.21	S-methyl-5'-thioadenosine phosphorylase;
2.3.1.234	2.4.2.28	0.978768577494692	N6-L-threonylcarbamoyladenine synthase;	S-methyl-5'-thioadenosine phosphorylase;
2.3.1.31	2.4.2.28	0.978768577494692	homoserine O-acetyltransferase;	S-methyl-5'-thioadenosine phosphorylase;
2.3.3.20	2.4.2.28	0.912579957356077	acyl-CoA:acyl-CoA alkyltransferase;	S-methyl-5'-thioadenosine phosphorylase;
2.4.1.129	2.4.2.28	0.978768577494692	peptidoglycan glycosyltransferase;	S-methyl-5'-thioadenosine phosphorylase;
1.1.1.1	2.4.2.29	0.993630573248408	alcohol dehydrogenase;	tRNA-guanosine34 preQ1 transglycosylase;
1.1.1.127	2.4.2.29	1	2-dehydro-3-deoxy-D-gluconate 5-dehydrogenase;	tRNA-guanosine34 preQ1 transglycosylase;
1.1.1.136	2.4.2.29	0.966029723991507	UDP-N-acetylglucosamine 6-dehydrogenase;	tRNA-guanosine34 preQ1 transglycosylase;
1.1.1.205	2.4.2.29	1	IMP dehydrogenase;	tRNA-guanosine34 preQ1 transglycosylase;
1.1.1.267	2.4.2.29	1	1-deoxy-D-xylulose-5-phosphate reductoisomerase;	tRNA-guanosine34 preQ1 transglycosylase;
1.1.1.313	2.4.2.29	0.997876857749469	sulfoacetaldehyde reductase (NADPH);	tRNA-guanosine34 preQ1 transglycosylase;
1.1.1.343	2.4.2.29	1	phosphogluconate dehydrogenase (NAD+-dependent, decarboxylating);	tRNA-guanosine34 preQ1 transglycosylase;
1.1.1.37	2.4.2.29	1	malate dehydrogenase;	tRNA-guanosine34 preQ1 transglycosylase;
1.1.1.39	2.4.2.29	1	malate dehydrogenase (decarboxylating);	tRNA-guanosine34 preQ1 transglycosylase;
1.1.1.408	2.4.2.29	1	4-phospho-D-threonate 3-dehydrogenase;	tRNA-guanosine34 preQ1 transglycosylase;
1.1.1.85	2.4.2.29	1	3-isopropylmalate dehydrogenase;	tRNA-guanosine34 preQ1 transglycosylase;
1.1.1.86	2.4.2.29	1	ketol-acid reductoisomerase (NADP+);	tRNA-guanosine34 preQ1 transglycosylase;
1.11.1.21	2.4.2.29	1	catalase-peroxidase;	tRNA-guanosine34 preQ1 transglycosylase;
1.11.1.24	2.4.2.29	1	thioredoxin-dependent peroxiredoxin;	tRNA-guanosine34 preQ1 transglycosylase;
1.11.1.6	2.4.2.29	1	catalase;	tRNA-guanosine34 preQ1 transglycosylase;
1.12.99.6	2.4.2.29	1	hydrogenase (acceptor);	tRNA-guanosine34 preQ1 transglycosylase;
1.14.13.149	2.4.2.29	0.985138004246284	phenylacetyl-CoA 1,2-epoxidase;	tRNA-guanosine34 preQ1 transglycosylase;
1.15.1.1	2.4.2.29	1	superoxide dismutase;	tRNA-guanosine34 preQ1 transglycosylase;
1.16.3.1	2.4.2.29	1	ferroxidase;	tRNA-guanosine34 preQ1 transglycosylase;
1.17.4.1	2.4.2.29	0.929936305732484	ribonucleoside-diphosphate reductase;	tRNA-guanosine34 preQ1 transglycosylase;
1.17.7.3	2.4.2.29	1	(E)-4-hydroxy-3-methylbut-2-enyl-diphosphate synthase (flavodoxin);	tRNA-guanosine34 preQ1 transglycosylase;
1.17.7.4	2.4.2.29	0.968152866242038	4-hydroxy-3-methylbut-2-en-1-yl diphosphate reductase;	tRNA-guanosine34 preQ1 transglycosylase;
1.18.6.1	2.4.2.29	0.938428874734607	nitrogenase;	tRNA-guanosine34 preQ1 transglycosylase;
1.2.1.10	2.4.2.29	0.997876857749469	acetaldehyde dehydrogenase (acetylating);	tRNA-guanosine34 preQ1 transglycosylase;
1.2.1.11	2.4.2.29	1	aspartate-semialdehyde dehydrogenase;	tRNA-guanosine34 preQ1 transglycosylase;
1.2.1.12	2.4.2.29	1	glyceraldehyde-3-phosphate dehydrogenase (phosphorylating);	tRNA-guanosine34 preQ1 transglycosylase;
1.2.1.3	2.4.2.29	1	aldehyde dehydrogenase (NAD+);	tRNA-guanosine34 preQ1 transglycosylase;
1.2.4.4	2.4.2.29	1	3-methyl-2-oxobutanoate dehydrogenase (2-methylpropanoyl-transferring);	tRNA-guanosine34 preQ1 transglycosylase;
1.2.7.3	2.4.2.29	0.974522292993631	2-oxoglutarate synthase;	tRNA-guanosine34 preQ1 transglycosylase;
1.20.4.1	2.4.2.29	1	arsenate reductase (glutathione/glutaredoxin);	tRNA-guanosine34 preQ1 transglycosylase;
1.3.1.14	2.4.2.29	1	dihydroorotate dehydrogenase (NAD+);	tRNA-guanosine34 preQ1 transglycosylase;
1.3.1.34	2.4.2.29	0.997876857749469	2,4-dienoyl-CoA reductase [(2E)-enoyl-CoA-producing];	tRNA-guanosine34 preQ1 transglycosylase;
1.3.1.85	2.4.2.29	0.970276008492569	crotonyl-CoA carboxylase/reductase;	tRNA-guanosine34 preQ1 transglycosylase;
1.3.1.9	2.4.2.29	1	enoyl-[acyl-carrier-protein] reductase (NADH);	tRNA-guanosine34 preQ1 transglycosylase;
1.3.5.1	2.4.2.29	1	succinate dehydrogenase;	tRNA-guanosine34 preQ1 transglycosylase;
1.3.5.2	2.4.2.29	0.915074309978769	dihydroorotate dehydrogenase (quinone);	tRNA-guanosine34 preQ1 transglycosylase;
1.3.98.5	2.4.2.29	0.993630573248408	hydrogen peroxide-dependent heme synthase;	tRNA-guanosine34 preQ1 transglycosylase;
1.4.1.1	2.4.2.29	1	alanine dehydrogenase;	tRNA-guanosine34 preQ1 transglycosylase;
1.4.1.4	2.4.2.29	1	glutamate dehydrogenase (NADP+);	tRNA-guanosine34 preQ1 transglycosylase;
1.7.5.1	2.4.2.29	0.997876857749469	nitrate reductase (quinone);	tRNA-guanosine34 preQ1 transglycosylase;
1.8.1.4	2.4.2.29	1	dihydrolipoyl dehydrogenase;	tRNA-guanosine34 preQ1 transglycosylase;
1.8.1.9	2.4.2.29	1	thioredoxin-disulfide reductase;	tRNA-guanosine34 preQ1 transglycosylase;
1.8.4.11	2.4.2.29	1	peptide-methionine (S)-S-oxide reductase;	tRNA-guanosine34 preQ1 transglycosylase;
1.8.4.8	2.4.2.29	1	phosphoadenylyl-sulfate reductase (thioredoxin);	tRNA-guanosine34 preQ1 transglycosylase;
2.1.1.13	2.4.2.29	1	methionine synthase;	tRNA-guanosine34 preQ1 transglycosylase;
2.1.1.228	2.4.2.29	1	tRNA (guanine37-N1)-methyltransferase;	tRNA-guanosine34 preQ1 transglycosylase;
2.1.1.45	2.4.2.29	1	thymidylate synthase;	tRNA-guanosine34 preQ1 transglycosylase;
2.1.1.74	2.4.2.29	1	methylenetetrahydrofolate---tRNA-(uracil54-C5)-methyltransferase [NAD(P)H-oxidizing];	tRNA-guanosine34 preQ1 transglycosylase;
2.1.2.1	2.4.2.29	1	glycine hydroxymethyltransferase;	tRNA-guanosine34 preQ1 transglycosylase;
2.1.2.10	2.4.2.29	1	aminomethyltransferase;	tRNA-guanosine34 preQ1 transglycosylase;
2.1.2.11	2.4.2.29	0.997876857749469	3-methyl-2-oxobutanoate hydroxymethyltransferase;	tRNA-guanosine34 preQ1 transglycosylase;
2.1.3.15	2.4.2.29	1	acetyl-CoA carboxytransferase;	tRNA-guanosine34 preQ1 transglycosylase;
2.1.3.3	2.4.2.29	1	ornithine carbamoyltransferase;	tRNA-guanosine34 preQ1 transglycosylase;
2.2.1.1	2.4.2.29	1	transketolase;	tRNA-guanosine34 preQ1 transglycosylase;
2.2.1.2	2.4.2.29	1	transaldolase;	tRNA-guanosine34 preQ1 transglycosylase;
2.2.1.6	2.4.2.29	1	acetolactate synthase;	tRNA-guanosine34 preQ1 transglycosylase;
2.2.1.7	2.4.2.29	1	1-deoxy-D-xylulose-5-phosphate synthase;	tRNA-guanosine34 preQ1 transglycosylase;
2.3.1.117	2.4.2.29	1	2,3,4,5-tetrahydropyridine-2,6-dicarboxylate N-succinyltransferase;	tRNA-guanosine34 preQ1 transglycosylase;
2.3.1.12	2.4.2.29	0.968152866242038	dihydrolipoyllysine-residue acetyltransferase;	tRNA-guanosine34 preQ1 transglycosylase;
2.3.1.182	2.4.2.29	1	Transferred to 2.3.3.21	tRNA-guanosine34 preQ1 transglycosylase;
2.3.1.234	2.4.2.29	1	N6-L-threonylcarbamoyladenine synthase;	tRNA-guanosine34 preQ1 transglycosylase;
2.3.1.31	2.4.2.29	1	homoserine O-acetyltransferase;	tRNA-guanosine34 preQ1 transglycosylase;
2.3.1.41	2.4.2.29	1	beta-ketoacyl-[acyl-carrier-protein] synthase I;	tRNA-guanosine34 preQ1 transglycosylase;
2.3.1.47	2.4.2.29	0.997876857749469	8-amino-7-oxononanoate synthase;	tRNA-guanosine34 preQ1 transglycosylase;
2.3.1.9	2.4.2.29	1	acetyl-CoA C-acetyltransferase;	tRNA-guanosine34 preQ1 transglycosylase;
2.3.3.13	2.4.2.29	1	2-isopropylmalate synthase;	tRNA-guanosine34 preQ1 transglycosylase;
2.3.3.20	2.4.2.29	0.925690021231422	acyl-CoA:acyl-CoA alkyltransferase;	tRNA-guanosine34 preQ1 transglycosylase;
2.4.1.129	2.4.2.29	1	peptidoglycan glycosyltransferase;	tRNA-guanosine34 preQ1 transglycosylase;
2.4.1.18	2.4.2.29	1	1,4-alpha-glucan branching enzyme;	tRNA-guanosine34 preQ1 transglycosylase;
2.4.2.14	2.4.2.29	1	amidophosphoribosyltransferase;	tRNA-guanosine34 preQ1 transglycosylase;
2.4.2.28	2.4.2.29	0.978768577494692	S-methyl-5'-thioadenosine phosphorylase;	tRNA-guanosine34 preQ1 transglycosylase;
1.1.1.6	2.4.2.53	0.964102564102564	glycerol dehydrogenase;	undecaprenyl-phosphate 4-deoxy-4-formamido-L-arabinose transferase;
1.7.1.13	2.4.2.53	0.933673469387755	preQ1 synthase;	undecaprenyl-phosphate 4-deoxy-4-formamido-L-arabinose transferase;
1.1.1.1	2.4.2.9	0.993630573248408	alcohol dehydrogenase;	uracil phosphoribosyltransferase;
1.1.1.127	2.4.2.9	1	2-dehydro-3-deoxy-D-gluconate 5-dehydrogenase;	uracil phosphoribosyltransferase;
1.1.1.136	2.4.2.9	0.966029723991507	UDP-N-acetylglucosamine 6-dehydrogenase;	uracil phosphoribosyltransferase;
1.1.1.205	2.4.2.9	1	IMP dehydrogenase;	uracil phosphoribosyltransferase;
1.1.1.267	2.4.2.9	1	1-deoxy-D-xylulose-5-phosphate reductoisomerase;	uracil phosphoribosyltransferase;
1.1.1.313	2.4.2.9	0.997876857749469	sulfoacetaldehyde reductase (NADPH);	uracil phosphoribosyltransferase;
1.1.1.343	2.4.2.9	1	phosphogluconate dehydrogenase (NAD+-dependent, decarboxylating);	uracil phosphoribosyltransferase;
1.1.1.37	2.4.2.9	1	malate dehydrogenase;	uracil phosphoribosyltransferase;
1.1.1.39	2.4.2.9	1	malate dehydrogenase (decarboxylating);	uracil phosphoribosyltransferase;
1.1.1.408	2.4.2.9	1	4-phospho-D-threonate 3-dehydrogenase;	uracil phosphoribosyltransferase;
1.1.1.85	2.4.2.9	1	3-isopropylmalate dehydrogenase;	uracil phosphoribosyltransferase;
1.1.1.86	2.4.2.9	1	ketol-acid reductoisomerase (NADP+);	uracil phosphoribosyltransferase;
1.11.1.21	2.4.2.9	1	catalase-peroxidase;	uracil phosphoribosyltransferase;
1.11.1.24	2.4.2.9	1	thioredoxin-dependent peroxiredoxin;	uracil phosphoribosyltransferase;
1.11.1.6	2.4.2.9	1	catalase;	uracil phosphoribosyltransferase;
1.12.99.6	2.4.2.9	1	hydrogenase (acceptor);	uracil phosphoribosyltransferase;
1.14.13.149	2.4.2.9	0.985138004246284	phenylacetyl-CoA 1,2-epoxidase;	uracil phosphoribosyltransferase;
1.15.1.1	2.4.2.9	1	superoxide dismutase;	uracil phosphoribosyltransferase;
1.16.3.1	2.4.2.9	1	ferroxidase;	uracil phosphoribosyltransferase;
1.17.4.1	2.4.2.9	0.929936305732484	ribonucleoside-diphosphate reductase;	uracil phosphoribosyltransferase;
1.17.7.3	2.4.2.9	1	(E)-4-hydroxy-3-methylbut-2-enyl-diphosphate synthase (flavodoxin);	uracil phosphoribosyltransferase;
1.17.7.4	2.4.2.9	0.968152866242038	4-hydroxy-3-methylbut-2-en-1-yl diphosphate reductase;	uracil phosphoribosyltransferase;
1.18.6.1	2.4.2.9	0.938428874734607	nitrogenase;	uracil phosphoribosyltransferase;
1.2.1.10	2.4.2.9	0.997876857749469	acetaldehyde dehydrogenase (acetylating);	uracil phosphoribosyltransferase;
1.2.1.11	2.4.2.9	1	aspartate-semialdehyde dehydrogenase;	uracil phosphoribosyltransferase;
1.2.1.12	2.4.2.9	1	glyceraldehyde-3-phosphate dehydrogenase (phosphorylating);	uracil phosphoribosyltransferase;
1.2.1.3	2.4.2.9	1	aldehyde dehydrogenase (NAD+);	uracil phosphoribosyltransferase;
1.2.4.4	2.4.2.9	1	3-methyl-2-oxobutanoate dehydrogenase (2-methylpropanoyl-transferring);	uracil phosphoribosyltransferase;
1.2.7.3	2.4.2.9	0.974522292993631	2-oxoglutarate synthase;	uracil phosphoribosyltransferase;
1.20.4.1	2.4.2.9	1	arsenate reductase (glutathione/glutaredoxin);	uracil phosphoribosyltransferase;
1.3.1.14	2.4.2.9	1	dihydroorotate dehydrogenase (NAD+);	uracil phosphoribosyltransferase;
1.3.1.34	2.4.2.9	0.997876857749469	2,4-dienoyl-CoA reductase [(2E)-enoyl-CoA-producing];	uracil phosphoribosyltransferase;
1.3.1.85	2.4.2.9	0.970276008492569	crotonyl-CoA carboxylase/reductase;	uracil phosphoribosyltransferase;
1.3.1.9	2.4.2.9	1	enoyl-[acyl-carrier-protein] reductase (NADH);	uracil phosphoribosyltransferase;
1.3.5.1	2.4.2.9	1	succinate dehydrogenase;	uracil phosphoribosyltransferase;
1.3.5.2	2.4.2.9	0.915074309978769	dihydroorotate dehydrogenase (quinone);	uracil phosphoribosyltransferase;
1.3.98.5	2.4.2.9	0.993630573248408	hydrogen peroxide-dependent heme synthase;	uracil phosphoribosyltransferase;
1.4.1.1	2.4.2.9	1	alanine dehydrogenase;	uracil phosphoribosyltransferase;
1.4.1.4	2.4.2.9	1	glutamate dehydrogenase (NADP+);	uracil phosphoribosyltransferase;
1.7.5.1	2.4.2.9	0.997876857749469	nitrate reductase (quinone);	uracil phosphoribosyltransferase;
1.8.1.4	2.4.2.9	1	dihydrolipoyl dehydrogenase;	uracil phosphoribosyltransferase;
1.8.1.9	2.4.2.9	1	thioredoxin-disulfide reductase;	uracil phosphoribosyltransferase;
1.8.4.11	2.4.2.9	1	peptide-methionine (S)-S-oxide reductase;	uracil phosphoribosyltransferase;
1.8.4.8	2.4.2.9	1	phosphoadenylyl-sulfate reductase (thioredoxin);	uracil phosphoribosyltransferase;
2.1.1.13	2.4.2.9	1	methionine synthase;	uracil phosphoribosyltransferase;
2.1.1.228	2.4.2.9	1	tRNA (guanine37-N1)-methyltransferase;	uracil phosphoribosyltransferase;
2.1.1.45	2.4.2.9	1	thymidylate synthase;	uracil phosphoribosyltransferase;
2.1.1.74	2.4.2.9	1	methylenetetrahydrofolate---tRNA-(uracil54-C5)-methyltransferase [NAD(P)H-oxidizing];	uracil phosphoribosyltransferase;
2.1.2.1	2.4.2.9	1	glycine hydroxymethyltransferase;	uracil phosphoribosyltransferase;
2.1.2.10	2.4.2.9	1	aminomethyltransferase;	uracil phosphoribosyltransferase;
2.1.2.11	2.4.2.9	0.997876857749469	3-methyl-2-oxobutanoate hydroxymethyltransferase;	uracil phosphoribosyltransferase;
2.1.3.15	2.4.2.9	1	acetyl-CoA carboxytransferase;	uracil phosphoribosyltransferase;
2.1.3.3	2.4.2.9	1	ornithine carbamoyltransferase;	uracil phosphoribosyltransferase;
2.2.1.1	2.4.2.9	1	transketolase;	uracil phosphoribosyltransferase;
2.2.1.2	2.4.2.9	1	transaldolase;	uracil phosphoribosyltransferase;
2.2.1.6	2.4.2.9	1	acetolactate synthase;	uracil phosphoribosyltransferase;
2.2.1.7	2.4.2.9	1	1-deoxy-D-xylulose-5-phosphate synthase;	uracil phosphoribosyltransferase;
2.3.1.117	2.4.2.9	1	2,3,4,5-tetrahydropyridine-2,6-dicarboxylate N-succinyltransferase;	uracil phosphoribosyltransferase;
2.3.1.12	2.4.2.9	0.968152866242038	dihydrolipoyllysine-residue acetyltransferase;	uracil phosphoribosyltransferase;
2.3.1.182	2.4.2.9	1	Transferred to 2.3.3.21	uracil phosphoribosyltransferase;
2.3.1.234	2.4.2.9	1	N6-L-threonylcarbamoyladenine synthase;	uracil phosphoribosyltransferase;
2.3.1.31	2.4.2.9	1	homoserine O-acetyltransferase;	uracil phosphoribosyltransferase;
2.3.1.41	2.4.2.9	1	beta-ketoacyl-[acyl-carrier-protein] synthase I;	uracil phosphoribosyltransferase;
2.3.1.47	2.4.2.9	0.997876857749469	8-amino-7-oxononanoate synthase;	uracil phosphoribosyltransferase;
2.3.1.9	2.4.2.9	1	acetyl-CoA C-acetyltransferase;	uracil phosphoribosyltransferase;
2.3.3.13	2.4.2.9	1	2-isopropylmalate synthase;	uracil phosphoribosyltransferase;
2.3.3.20	2.4.2.9	0.925690021231422	acyl-CoA:acyl-CoA alkyltransferase;	uracil phosphoribosyltransferase;
2.4.1.129	2.4.2.9	1	peptidoglycan glycosyltransferase;	uracil phosphoribosyltransferase;
2.4.1.18	2.4.2.9	1	1,4-alpha-glucan branching enzyme;	uracil phosphoribosyltransferase;
2.4.2.14	2.4.2.9	1	amidophosphoribosyltransferase;	uracil phosphoribosyltransferase;
2.4.2.28	2.4.2.9	0.978768577494692	S-methyl-5'-thioadenosine phosphorylase;	uracil phosphoribosyltransferase;
2.4.2.29	2.4.2.9	1	tRNA-guanosine34 preQ1 transglycosylase;	uracil phosphoribosyltransferase;
1.1.1.1	2.4.99.17	0.993630573248408	alcohol dehydrogenase;	S-adenosylmethionine:tRNA ribosyltransferase-isomerase;
1.1.1.127	2.4.99.17	1	2-dehydro-3-deoxy-D-gluconate 5-dehydrogenase;	S-adenosylmethionine:tRNA ribosyltransferase-isomerase;
1.1.1.136	2.4.99.17	0.966029723991507	UDP-N-acetylglucosamine 6-dehydrogenase;	S-adenosylmethionine:tRNA ribosyltransferase-isomerase;
1.1.1.205	2.4.99.17	1	IMP dehydrogenase;	S-adenosylmethionine:tRNA ribosyltransferase-isomerase;
1.1.1.267	2.4.99.17	1	1-deoxy-D-xylulose-5-phosphate reductoisomerase;	S-adenosylmethionine:tRNA ribosyltransferase-isomerase;
1.1.1.313	2.4.99.17	0.997876857749469	sulfoacetaldehyde reductase (NADPH);	S-adenosylmethionine:tRNA ribosyltransferase-isomerase;
1.1.1.343	2.4.99.17	1	phosphogluconate dehydrogenase (NAD+-dependent, decarboxylating);	S-adenosylmethionine:tRNA ribosyltransferase-isomerase;
1.1.1.37	2.4.99.17	1	malate dehydrogenase;	S-adenosylmethionine:tRNA ribosyltransferase-isomerase;
1.1.1.39	2.4.99.17	1	malate dehydrogenase (decarboxylating);	S-adenosylmethionine:tRNA ribosyltransferase-isomerase;
1.1.1.408	2.4.99.17	1	4-phospho-D-threonate 3-dehydrogenase;	S-adenosylmethionine:tRNA ribosyltransferase-isomerase;
1.1.1.85	2.4.99.17	1	3-isopropylmalate dehydrogenase;	S-adenosylmethionine:tRNA ribosyltransferase-isomerase;
1.1.1.86	2.4.99.17	1	ketol-acid reductoisomerase (NADP+);	S-adenosylmethionine:tRNA ribosyltransferase-isomerase;
1.11.1.21	2.4.99.17	1	catalase-peroxidase;	S-adenosylmethionine:tRNA ribosyltransferase-isomerase;
1.11.1.24	2.4.99.17	1	thioredoxin-dependent peroxiredoxin;	S-adenosylmethionine:tRNA ribosyltransferase-isomerase;
1.11.1.6	2.4.99.17	1	catalase;	S-adenosylmethionine:tRNA ribosyltransferase-isomerase;
1.12.99.6	2.4.99.17	1	hydrogenase (acceptor);	S-adenosylmethionine:tRNA ribosyltransferase-isomerase;
1.14.13.149	2.4.99.17	0.985138004246284	phenylacetyl-CoA 1,2-epoxidase;	S-adenosylmethionine:tRNA ribosyltransferase-isomerase;
1.15.1.1	2.4.99.17	1	superoxide dismutase;	S-adenosylmethionine:tRNA ribosyltransferase-isomerase;
1.16.3.1	2.4.99.17	1	ferroxidase;	S-adenosylmethionine:tRNA ribosyltransferase-isomerase;
1.17.4.1	2.4.99.17	0.929936305732484	ribonucleoside-diphosphate reductase;	S-adenosylmethionine:tRNA ribosyltransferase-isomerase;
1.17.7.3	2.4.99.17	1	(E)-4-hydroxy-3-methylbut-2-enyl-diphosphate synthase (flavodoxin);	S-adenosylmethionine:tRNA ribosyltransferase-isomerase;
1.17.7.4	2.4.99.17	0.968152866242038	4-hydroxy-3-methylbut-2-en-1-yl diphosphate reductase;	S-adenosylmethionine:tRNA ribosyltransferase-isomerase;
1.18.6.1	2.4.99.17	0.938428874734607	nitrogenase;	S-adenosylmethionine:tRNA ribosyltransferase-isomerase;
1.2.1.10	2.4.99.17	0.997876857749469	acetaldehyde dehydrogenase (acetylating);	S-adenosylmethionine:tRNA ribosyltransferase-isomerase;
1.2.1.11	2.4.99.17	1	aspartate-semialdehyde dehydrogenase;	S-adenosylmethionine:tRNA ribosyltransferase-isomerase;
1.2.1.12	2.4.99.17	1	glyceraldehyde-3-phosphate dehydrogenase (phosphorylating);	S-adenosylmethionine:tRNA ribosyltransferase-isomerase;
1.2.1.3	2.4.99.17	1	aldehyde dehydrogenase (NAD+);	S-adenosylmethionine:tRNA ribosyltransferase-isomerase;
1.2.4.4	2.4.99.17	1	3-methyl-2-oxobutanoate dehydrogenase (2-methylpropanoyl-transferring);	S-adenosylmethionine:tRNA ribosyltransferase-isomerase;
1.2.7.3	2.4.99.17	0.974522292993631	2-oxoglutarate synthase;	S-adenosylmethionine:tRNA ribosyltransferase-isomerase;
1.20.4.1	2.4.99.17	1	arsenate reductase (glutathione/glutaredoxin);	S-adenosylmethionine:tRNA ribosyltransferase-isomerase;
1.3.1.14	2.4.99.17	1	dihydroorotate dehydrogenase (NAD+);	S-adenosylmethionine:tRNA ribosyltransferase-isomerase;
1.3.1.34	2.4.99.17	0.997876857749469	2,4-dienoyl-CoA reductase [(2E)-enoyl-CoA-producing];	S-adenosylmethionine:tRNA ribosyltransferase-isomerase;
1.3.1.85	2.4.99.17	0.970276008492569	crotonyl-CoA carboxylase/reductase;	S-adenosylmethionine:tRNA ribosyltransferase-isomerase;
1.3.1.9	2.4.99.17	1	enoyl-[acyl-carrier-protein] reductase (NADH);	S-adenosylmethionine:tRNA ribosyltransferase-isomerase;
1.3.5.1	2.4.99.17	1	succinate dehydrogenase;	S-adenosylmethionine:tRNA ribosyltransferase-isomerase;
1.3.5.2	2.4.99.17	0.915074309978769	dihydroorotate dehydrogenase (quinone);	S-adenosylmethionine:tRNA ribosyltransferase-isomerase;
1.3.98.5	2.4.99.17	0.993630573248408	hydrogen peroxide-dependent heme synthase;	S-adenosylmethionine:tRNA ribosyltransferase-isomerase;
1.4.1.1	2.4.99.17	1	alanine dehydrogenase;	S-adenosylmethionine:tRNA ribosyltransferase-isomerase;
1.4.1.4	2.4.99.17	1	glutamate dehydrogenase (NADP+);	S-adenosylmethionine:tRNA ribosyltransferase-isomerase;
1.7.5.1	2.4.99.17	0.997876857749469	nitrate reductase (quinone);	S-adenosylmethionine:tRNA ribosyltransferase-isomerase;
1.8.1.4	2.4.99.17	1	dihydrolipoyl dehydrogenase;	S-adenosylmethionine:tRNA ribosyltransferase-isomerase;
1.8.1.9	2.4.99.17	1	thioredoxin-disulfide reductase;	S-adenosylmethionine:tRNA ribosyltransferase-isomerase;
1.8.4.11	2.4.99.17	1	peptide-methionine (S)-S-oxide reductase;	S-adenosylmethionine:tRNA ribosyltransferase-isomerase;
1.8.4.8	2.4.99.17	1	phosphoadenylyl-sulfate reductase (thioredoxin);	S-adenosylmethionine:tRNA ribosyltransferase-isomerase;
2.1.1.13	2.4.99.17	1	methionine synthase;	S-adenosylmethionine:tRNA ribosyltransferase-isomerase;
2.1.1.228	2.4.99.17	1	tRNA (guanine37-N1)-methyltransferase;	S-adenosylmethionine:tRNA ribosyltransferase-isomerase;
2.1.1.45	2.4.99.17	1	thymidylate synthase;	S-adenosylmethionine:tRNA ribosyltransferase-isomerase;
2.1.1.74	2.4.99.17	1	methylenetetrahydrofolate---tRNA-(uracil54-C5)-methyltransferase [NAD(P)H-oxidizing];	S-adenosylmethionine:tRNA ribosyltransferase-isomerase;
2.1.2.1	2.4.99.17	1	glycine hydroxymethyltransferase;	S-adenosylmethionine:tRNA ribosyltransferase-isomerase;
2.1.2.10	2.4.99.17	1	aminomethyltransferase;	S-adenosylmethionine:tRNA ribosyltransferase-isomerase;
2.1.2.11	2.4.99.17	0.997876857749469	3-methyl-2-oxobutanoate hydroxymethyltransferase;	S-adenosylmethionine:tRNA ribosyltransferase-isomerase;
2.1.3.15	2.4.99.17	1	acetyl-CoA carboxytransferase;	S-adenosylmethionine:tRNA ribosyltransferase-isomerase;
2.1.3.3	2.4.99.17	1	ornithine carbamoyltransferase;	S-adenosylmethionine:tRNA ribosyltransferase-isomerase;
2.2.1.1	2.4.99.17	1	transketolase;	S-adenosylmethionine:tRNA ribosyltransferase-isomerase;
2.2.1.2	2.4.99.17	1	transaldolase;	S-adenosylmethionine:tRNA ribosyltransferase-isomerase;
2.2.1.6	2.4.99.17	1	acetolactate synthase;	S-adenosylmethionine:tRNA ribosyltransferase-isomerase;
2.2.1.7	2.4.99.17	1	1-deoxy-D-xylulose-5-phosphate synthase;	S-adenosylmethionine:tRNA ribosyltransferase-isomerase;
2.3.1.117	2.4.99.17	1	2,3,4,5-tetrahydropyridine-2,6-dicarboxylate N-succinyltransferase;	S-adenosylmethionine:tRNA ribosyltransferase-isomerase;
2.3.1.12	2.4.99.17	0.968152866242038	dihydrolipoyllysine-residue acetyltransferase;	S-adenosylmethionine:tRNA ribosyltransferase-isomerase;
2.3.1.182	2.4.99.17	1	Transferred to 2.3.3.21	S-adenosylmethionine:tRNA ribosyltransferase-isomerase;
2.3.1.234	2.4.99.17	1	N6-L-threonylcarbamoyladenine synthase;	S-adenosylmethionine:tRNA ribosyltransferase-isomerase;
2.3.1.31	2.4.99.17	1	homoserine O-acetyltransferase;	S-adenosylmethionine:tRNA ribosyltransferase-isomerase;
2.3.1.41	2.4.99.17	1	beta-ketoacyl-[acyl-carrier-protein] synthase I;	S-adenosylmethionine:tRNA ribosyltransferase-isomerase;
2.3.1.47	2.4.99.17	0.997876857749469	8-amino-7-oxononanoate synthase;	S-adenosylmethionine:tRNA ribosyltransferase-isomerase;
2.3.1.9	2.4.99.17	1	acetyl-CoA C-acetyltransferase;	S-adenosylmethionine:tRNA ribosyltransferase-isomerase;
2.3.3.13	2.4.99.17	1	2-isopropylmalate synthase;	S-adenosylmethionine:tRNA ribosyltransferase-isomerase;
2.3.3.20	2.4.99.17	0.925690021231422	acyl-CoA:acyl-CoA alkyltransferase;	S-adenosylmethionine:tRNA ribosyltransferase-isomerase;
2.4.1.129	2.4.99.17	1	peptidoglycan glycosyltransferase;	S-adenosylmethionine:tRNA ribosyltransferase-isomerase;
2.4.1.18	2.4.99.17	1	1,4-alpha-glucan branching enzyme;	S-adenosylmethionine:tRNA ribosyltransferase-isomerase;
2.4.2.14	2.4.99.17	1	amidophosphoribosyltransferase;	S-adenosylmethionine:tRNA ribosyltransferase-isomerase;
2.4.2.28	2.4.99.17	0.978768577494692	S-methyl-5'-thioadenosine phosphorylase;	S-adenosylmethionine:tRNA ribosyltransferase-isomerase;
2.4.2.29	2.4.99.17	1	tRNA-guanosine34 preQ1 transglycosylase;	S-adenosylmethionine:tRNA ribosyltransferase-isomerase;
2.4.2.9	2.4.99.17	1	uracil phosphoribosyltransferase;	S-adenosylmethionine:tRNA ribosyltransferase-isomerase;
1.1.1.1	2.5.1.19	0.993630573248408	alcohol dehydrogenase;	3-phosphoshikimate 1-carboxyvinyltransferase;
1.1.1.127	2.5.1.19	1	2-dehydro-3-deoxy-D-gluconate 5-dehydrogenase;	3-phosphoshikimate 1-carboxyvinyltransferase;
1.1.1.136	2.5.1.19	0.966029723991507	UDP-N-acetylglucosamine 6-dehydrogenase;	3-phosphoshikimate 1-carboxyvinyltransferase;
1.1.1.313	2.5.1.19	0.997876857749469	sulfoacetaldehyde reductase (NADPH);	3-phosphoshikimate 1-carboxyvinyltransferase;
1.1.1.39	2.5.1.19	1	malate dehydrogenase (decarboxylating);	3-phosphoshikimate 1-carboxyvinyltransferase;
1.1.1.408	2.5.1.19	1	4-phospho-D-threonate 3-dehydrogenase;	3-phosphoshikimate 1-carboxyvinyltransferase;
1.11.1.21	2.5.1.19	1	catalase-peroxidase;	3-phosphoshikimate 1-carboxyvinyltransferase;
1.11.1.24	2.5.1.19	1	thioredoxin-dependent peroxiredoxin;	3-phosphoshikimate 1-carboxyvinyltransferase;
1.11.1.6	2.5.1.19	1	catalase;	3-phosphoshikimate 1-carboxyvinyltransferase;
1.12.99.6	2.5.1.19	1	hydrogenase (acceptor);	3-phosphoshikimate 1-carboxyvinyltransferase;
1.14.13.149	2.5.1.19	0.985138004246284	phenylacetyl-CoA 1,2-epoxidase;	3-phosphoshikimate 1-carboxyvinyltransferase;
1.15.1.1	2.5.1.19	1	superoxide dismutase;	3-phosphoshikimate 1-carboxyvinyltransferase;
1.16.3.1	2.5.1.19	1	ferroxidase;	3-phosphoshikimate 1-carboxyvinyltransferase;
1.18.6.1	2.5.1.19	0.938428874734607	nitrogenase;	3-phosphoshikimate 1-carboxyvinyltransferase;
1.2.1.10	2.5.1.19	0.997876857749469	acetaldehyde dehydrogenase (acetylating);	3-phosphoshikimate 1-carboxyvinyltransferase;
1.20.4.1	2.5.1.19	1	arsenate reductase (glutathione/glutaredoxin);	3-phosphoshikimate 1-carboxyvinyltransferase;
1.3.1.34	2.5.1.19	0.997876857749469	2,4-dienoyl-CoA reductase [(2E)-enoyl-CoA-producing];	3-phosphoshikimate 1-carboxyvinyltransferase;
1.3.1.85	2.5.1.19	0.970276008492569	crotonyl-CoA carboxylase/reductase;	3-phosphoshikimate 1-carboxyvinyltransferase;
1.4.1.1	2.5.1.19	1	alanine dehydrogenase;	3-phosphoshikimate 1-carboxyvinyltransferase;
1.4.1.4	2.5.1.19	1	glutamate dehydrogenase (NADP+);	3-phosphoshikimate 1-carboxyvinyltransferase;
1.8.1.9	2.5.1.19	1	thioredoxin-disulfide reductase;	3-phosphoshikimate 1-carboxyvinyltransferase;
1.8.4.11	2.5.1.19	1	peptide-methionine (S)-S-oxide reductase;	3-phosphoshikimate 1-carboxyvinyltransferase;
2.1.1.228	2.5.1.19	1	tRNA (guanine37-N1)-methyltransferase;	3-phosphoshikimate 1-carboxyvinyltransferase;
2.1.1.74	2.5.1.19	1	methylenetetrahydrofolate---tRNA-(uracil54-C5)-methyltransferase [NAD(P)H-oxidizing];	3-phosphoshikimate 1-carboxyvinyltransferase;
2.1.3.15	2.5.1.19	1	acetyl-CoA carboxytransferase;	3-phosphoshikimate 1-carboxyvinyltransferase;
2.3.1.182	2.5.1.19	1	Transferred to 2.3.3.21	3-phosphoshikimate 1-carboxyvinyltransferase;
2.3.1.234	2.5.1.19	1	N6-L-threonylcarbamoyladenine synthase;	3-phosphoshikimate 1-carboxyvinyltransferase;
2.3.1.31	2.5.1.19	1	homoserine O-acetyltransferase;	3-phosphoshikimate 1-carboxyvinyltransferase;
2.3.3.20	2.5.1.19	0.925690021231422	acyl-CoA:acyl-CoA alkyltransferase;	3-phosphoshikimate 1-carboxyvinyltransferase;
2.4.1.129	2.5.1.19	1	peptidoglycan glycosyltransferase;	3-phosphoshikimate 1-carboxyvinyltransferase;
2.4.2.29	2.5.1.19	1	tRNA-guanosine34 preQ1 transglycosylase;	3-phosphoshikimate 1-carboxyvinyltransferase;
2.4.2.9	2.5.1.19	1	uracil phosphoribosyltransferase;	3-phosphoshikimate 1-carboxyvinyltransferase;
2.4.99.17	2.5.1.19	1	S-adenosylmethionine:tRNA ribosyltransferase-isomerase;	3-phosphoshikimate 1-carboxyvinyltransferase;
1.1.1.1	2.5.1.47	0.993630573248408	alcohol dehydrogenase;	cysteine synthase;
1.1.1.127	2.5.1.47	1	2-dehydro-3-deoxy-D-gluconate 5-dehydrogenase;	cysteine synthase;
1.1.1.136	2.5.1.47	0.966029723991507	UDP-N-acetylglucosamine 6-dehydrogenase;	cysteine synthase;
1.1.1.313	2.5.1.47	0.997876857749469	sulfoacetaldehyde reductase (NADPH);	cysteine synthase;
1.1.1.39	2.5.1.47	1	malate dehydrogenase (decarboxylating);	cysteine synthase;
1.1.1.408	2.5.1.47	1	4-phospho-D-threonate 3-dehydrogenase;	cysteine synthase;
1.11.1.21	2.5.1.47	1	catalase-peroxidase;	cysteine synthase;
1.11.1.24	2.5.1.47	1	thioredoxin-dependent peroxiredoxin;	cysteine synthase;
1.11.1.6	2.5.1.47	1	catalase;	cysteine synthase;
1.12.99.6	2.5.1.47	1	hydrogenase (acceptor);	cysteine synthase;
1.14.13.149	2.5.1.47	0.985138004246284	phenylacetyl-CoA 1,2-epoxidase;	cysteine synthase;
1.15.1.1	2.5.1.47	1	superoxide dismutase;	cysteine synthase;
1.16.3.1	2.5.1.47	1	ferroxidase;	cysteine synthase;
1.2.1.10	2.5.1.47	0.997876857749469	acetaldehyde dehydrogenase (acetylating);	cysteine synthase;
1.20.4.1	2.5.1.47	1	arsenate reductase (glutathione/glutaredoxin);	cysteine synthase;
1.3.1.34	2.5.1.47	0.997876857749469	2,4-dienoyl-CoA reductase [(2E)-enoyl-CoA-producing];	cysteine synthase;
1.3.1.85	2.5.1.47	0.970276008492569	crotonyl-CoA carboxylase/reductase;	cysteine synthase;
1.4.1.1	2.5.1.47	1	alanine dehydrogenase;	cysteine synthase;
1.4.1.4	2.5.1.47	1	glutamate dehydrogenase (NADP+);	cysteine synthase;
1.8.1.9	2.5.1.47	1	thioredoxin-disulfide reductase;	cysteine synthase;
1.8.4.11	2.5.1.47	1	peptide-methionine (S)-S-oxide reductase;	cysteine synthase;
2.1.1.228	2.5.1.47	1	tRNA (guanine37-N1)-methyltransferase;	cysteine synthase;
2.1.1.74	2.5.1.47	1	methylenetetrahydrofolate---tRNA-(uracil54-C5)-methyltransferase [NAD(P)H-oxidizing];	cysteine synthase;
2.1.3.15	2.5.1.47	1	acetyl-CoA carboxytransferase;	cysteine synthase;
2.3.1.182	2.5.1.47	1	Transferred to 2.3.3.21	cysteine synthase;
2.3.1.234	2.5.1.47	1	N6-L-threonylcarbamoyladenine synthase;	cysteine synthase;
2.3.1.31	2.5.1.47	1	homoserine O-acetyltransferase;	cysteine synthase;
2.3.3.20	2.5.1.47	0.925690021231422	acyl-CoA:acyl-CoA alkyltransferase;	cysteine synthase;
2.4.1.129	2.5.1.47	1	peptidoglycan glycosyltransferase;	cysteine synthase;
2.4.2.29	2.5.1.47	1	tRNA-guanosine34 preQ1 transglycosylase;	cysteine synthase;
2.4.2.9	2.5.1.47	1	uracil phosphoribosyltransferase;	cysteine synthase;
2.4.99.17	2.5.1.47	1	S-adenosylmethionine:tRNA ribosyltransferase-isomerase;	cysteine synthase;
1.1.1.1	2.5.1.54	0.993630573248408	alcohol dehydrogenase;	3-deoxy-7-phosphoheptulonate synthase;
1.1.1.127	2.5.1.54	1	2-dehydro-3-deoxy-D-gluconate 5-dehydrogenase;	3-deoxy-7-phosphoheptulonate synthase;
1.1.1.136	2.5.1.54	0.966029723991507	UDP-N-acetylglucosamine 6-dehydrogenase;	3-deoxy-7-phosphoheptulonate synthase;
1.1.1.313	2.5.1.54	0.997876857749469	sulfoacetaldehyde reductase (NADPH);	3-deoxy-7-phosphoheptulonate synthase;
1.1.1.39	2.5.1.54	1	malate dehydrogenase (decarboxylating);	3-deoxy-7-phosphoheptulonate synthase;
1.1.1.408	2.5.1.54	1	4-phospho-D-threonate 3-dehydrogenase;	3-deoxy-7-phosphoheptulonate synthase;
1.11.1.21	2.5.1.54	1	catalase-peroxidase;	3-deoxy-7-phosphoheptulonate synthase;
1.11.1.24	2.5.1.54	1	thioredoxin-dependent peroxiredoxin;	3-deoxy-7-phosphoheptulonate synthase;
1.11.1.6	2.5.1.54	1	catalase;	3-deoxy-7-phosphoheptulonate synthase;
1.12.99.6	2.5.1.54	1	hydrogenase (acceptor);	3-deoxy-7-phosphoheptulonate synthase;
1.14.13.149	2.5.1.54	0.985138004246284	phenylacetyl-CoA 1,2-epoxidase;	3-deoxy-7-phosphoheptulonate synthase;
1.15.1.1	2.5.1.54	1	superoxide dismutase;	3-deoxy-7-phosphoheptulonate synthase;
1.16.3.1	2.5.1.54	1	ferroxidase;	3-deoxy-7-phosphoheptulonate synthase;
1.18.6.1	2.5.1.54	0.938428874734607	nitrogenase;	3-deoxy-7-phosphoheptulonate synthase;
1.2.1.10	2.5.1.54	0.997876857749469	acetaldehyde dehydrogenase (acetylating);	3-deoxy-7-phosphoheptulonate synthase;
1.20.4.1	2.5.1.54	1	arsenate reductase (glutathione/glutaredoxin);	3-deoxy-7-phosphoheptulonate synthase;
1.3.1.34	2.5.1.54	0.997876857749469	2,4-dienoyl-CoA reductase [(2E)-enoyl-CoA-producing];	3-deoxy-7-phosphoheptulonate synthase;
1.3.1.85	2.5.1.54	0.970276008492569	crotonyl-CoA carboxylase/reductase;	3-deoxy-7-phosphoheptulonate synthase;
1.4.1.1	2.5.1.54	1	alanine dehydrogenase;	3-deoxy-7-phosphoheptulonate synthase;
1.4.1.4	2.5.1.54	1	glutamate dehydrogenase (NADP+);	3-deoxy-7-phosphoheptulonate synthase;
1.8.1.9	2.5.1.54	1	thioredoxin-disulfide reductase;	3-deoxy-7-phosphoheptulonate synthase;
1.8.4.11	2.5.1.54	1	peptide-methionine (S)-S-oxide reductase;	3-deoxy-7-phosphoheptulonate synthase;
2.1.1.228	2.5.1.54	1	tRNA (guanine37-N1)-methyltransferase;	3-deoxy-7-phosphoheptulonate synthase;
2.1.1.74	2.5.1.54	1	methylenetetrahydrofolate---tRNA-(uracil54-C5)-methyltransferase [NAD(P)H-oxidizing];	3-deoxy-7-phosphoheptulonate synthase;
2.1.3.15	2.5.1.54	1	acetyl-CoA carboxytransferase;	3-deoxy-7-phosphoheptulonate synthase;
2.3.1.182	2.5.1.54	1	Transferred to 2.3.3.21	3-deoxy-7-phosphoheptulonate synthase;
2.3.1.234	2.5.1.54	1	N6-L-threonylcarbamoyladenine synthase;	3-deoxy-7-phosphoheptulonate synthase;
2.3.1.31	2.5.1.54	1	homoserine O-acetyltransferase;	3-deoxy-7-phosphoheptulonate synthase;
2.3.3.20	2.5.1.54	0.925690021231422	acyl-CoA:acyl-CoA alkyltransferase;	3-deoxy-7-phosphoheptulonate synthase;
2.4.1.129	2.5.1.54	1	peptidoglycan glycosyltransferase;	3-deoxy-7-phosphoheptulonate synthase;
2.4.2.29	2.5.1.54	1	tRNA-guanosine34 preQ1 transglycosylase;	3-deoxy-7-phosphoheptulonate synthase;
2.4.2.9	2.5.1.54	1	uracil phosphoribosyltransferase;	3-deoxy-7-phosphoheptulonate synthase;
2.4.99.17	2.5.1.54	1	S-adenosylmethionine:tRNA ribosyltransferase-isomerase;	3-deoxy-7-phosphoheptulonate synthase;
1.3.98.6	2.5.1.55	0.915929203539823	AdoMet-dependent heme synthase;	3-deoxy-8-phosphooctulonate synthase;
1.1.1.1	2.5.1.6	0.993630573248408	alcohol dehydrogenase;	methionine adenosyltransferase;
1.1.1.127	2.5.1.6	1	2-dehydro-3-deoxy-D-gluconate 5-dehydrogenase;	methionine adenosyltransferase;
1.1.1.136	2.5.1.6	0.966029723991507	UDP-N-acetylglucosamine 6-dehydrogenase;	methionine adenosyltransferase;
1.1.1.313	2.5.1.6	0.997876857749469	sulfoacetaldehyde reductase (NADPH);	methionine adenosyltransferase;
1.1.1.39	2.5.1.6	1	malate dehydrogenase (decarboxylating);	methionine adenosyltransferase;
1.1.1.408	2.5.1.6	1	4-phospho-D-threonate 3-dehydrogenase;	methionine adenosyltransferase;
1.11.1.21	2.5.1.6	1	catalase-peroxidase;	methionine adenosyltransferase;
1.11.1.24	2.5.1.6	1	thioredoxin-dependent peroxiredoxin;	methionine adenosyltransferase;
1.11.1.6	2.5.1.6	1	catalase;	methionine adenosyltransferase;
1.12.99.6	2.5.1.6	1	hydrogenase (acceptor);	methionine adenosyltransferase;
1.14.13.149	2.5.1.6	0.985138004246284	phenylacetyl-CoA 1,2-epoxidase;	methionine adenosyltransferase;
1.15.1.1	2.5.1.6	1	superoxide dismutase;	methionine adenosyltransferase;
1.16.3.1	2.5.1.6	1	ferroxidase;	methionine adenosyltransferase;
1.2.1.10	2.5.1.6	0.997876857749469	acetaldehyde dehydrogenase (acetylating);	methionine adenosyltransferase;
1.20.4.1	2.5.1.6	1	arsenate reductase (glutathione/glutaredoxin);	methionine adenosyltransferase;
1.3.1.34	2.5.1.6	0.997876857749469	2,4-dienoyl-CoA reductase [(2E)-enoyl-CoA-producing];	methionine adenosyltransferase;
1.3.1.85	2.5.1.6	0.970276008492569	crotonyl-CoA carboxylase/reductase;	methionine adenosyltransferase;
1.4.1.1	2.5.1.6	1	alanine dehydrogenase;	methionine adenosyltransferase;
1.4.1.4	2.5.1.6	1	glutamate dehydrogenase (NADP+);	methionine adenosyltransferase;
1.8.1.9	2.5.1.6	1	thioredoxin-disulfide reductase;	methionine adenosyltransferase;
1.8.4.11	2.5.1.6	1	peptide-methionine (S)-S-oxide reductase;	methionine adenosyltransferase;
2.1.1.228	2.5.1.6	1	tRNA (guanine37-N1)-methyltransferase;	methionine adenosyltransferase;
2.1.1.74	2.5.1.6	1	methylenetetrahydrofolate---tRNA-(uracil54-C5)-methyltransferase [NAD(P)H-oxidizing];	methionine adenosyltransferase;
2.1.3.15	2.5.1.6	1	acetyl-CoA carboxytransferase;	methionine adenosyltransferase;
2.3.1.182	2.5.1.6	1	Transferred to 2.3.3.21	methionine adenosyltransferase;
2.3.1.234	2.5.1.6	1	N6-L-threonylcarbamoyladenine synthase;	methionine adenosyltransferase;
2.3.1.31	2.5.1.6	1	homoserine O-acetyltransferase;	methionine adenosyltransferase;
2.3.3.20	2.5.1.6	0.925690021231422	acyl-CoA:acyl-CoA alkyltransferase;	methionine adenosyltransferase;
2.4.1.129	2.5.1.6	1	peptidoglycan glycosyltransferase;	methionine adenosyltransferase;
2.4.2.29	2.5.1.6	1	tRNA-guanosine34 preQ1 transglycosylase;	methionine adenosyltransferase;
2.4.2.9	2.5.1.6	1	uracil phosphoribosyltransferase;	methionine adenosyltransferase;
2.4.99.17	2.5.1.6	1	S-adenosylmethionine:tRNA ribosyltransferase-isomerase;	methionine adenosyltransferase;
1.1.1.1	2.5.1.7	0.993630573248408	alcohol dehydrogenase;	UDP-N-acetylglucosamine 1-carboxyvinyltransferase;
1.1.1.127	2.5.1.7	1	2-dehydro-3-deoxy-D-gluconate 5-dehydrogenase;	UDP-N-acetylglucosamine 1-carboxyvinyltransferase;
1.1.1.136	2.5.1.7	0.966029723991507	UDP-N-acetylglucosamine 6-dehydrogenase;	UDP-N-acetylglucosamine 1-carboxyvinyltransferase;
1.1.1.205	2.5.1.7	1	IMP dehydrogenase;	UDP-N-acetylglucosamine 1-carboxyvinyltransferase;
1.1.1.267	2.5.1.7	1	1-deoxy-D-xylulose-5-phosphate reductoisomerase;	UDP-N-acetylglucosamine 1-carboxyvinyltransferase;
1.1.1.313	2.5.1.7	0.997876857749469	sulfoacetaldehyde reductase (NADPH);	UDP-N-acetylglucosamine 1-carboxyvinyltransferase;
[truncated: 15,037 more rows]
