# Supplementary material for: Assembling bacterial puzzles: piecing together functions into microbial pathways
Source: NAR Genom Bioinform. 2024 Aug 24;6(3):lqae109. doi: 10.1093/nargab/lqae109 (PMC11344244; doi:10.1093/nargab/lqae109)
Supplement: lqae109_Supplemental_Files [file lqae109_supplemental_files.zip › SuppData3.csv]

sample	kegg_id	org_code	assembly_id	taxon_id	assembly_id2	count	percent	assembly_accession	phylum
SRR5787989	T01465	pel	GCA_000195085.1	1002672	GCA_000195085	59083	0.826189	GCA_000195085.1	Proteobacteria
SRR5787989	T04482	foh	GCA_001735715.1	1336795	GCA_001735715	22121	0.30933	GCA_001735715.1	Bacteroidota
SRR5787989	T01159	cyu	GCA_000025125.1	1453429	GCA_000025125	8277	0.115742	GCA_000025125.1	Cyanobacteria
SRR5787989	T03304	prc	GCA_000757845.1	1501268	GCA_000757845	30695	0.429224	GCA_000757845.1	Cyanobacteria
SRR5787989	T00257	pub	GCA_000012345.1	335992	GCA_000012345	177251	2.47859	GCA_000012345.1	Proteobacteria
SRR5787989	T01207	apb	GCA_000024465.1	488538	GCA_000024465	90330	1.26313	GCA_000024465.1	Proteobacteria
SRR5787989	T01204	caa	GCA_000025905.1	583355	GCA_000025905	29311	0.409871	GCA_000025905.1	Verrucomicrobiota
SRR5787989	T00142	pmm	GCA_000011465.1	59919	GCA_000011465	1142048	15.9699	GCA_000011465.1	Cyanobacteria
SRR5787989	T00144	syw	GCA_000195975.1	84588	GCA_000195975	9266	0.129571	GCA_000195975.1	Cyanobacteria
SRR5787990	T01465	pel	GCA_000195085.1	1002672	GCA_000195085	35892	0.685101	GCA_000195085.1	Proteobacteria
SRR5787990	T04482	foh	GCA_001735715.1	1336795	GCA_001735715	11903	0.227203	GCA_001735715.1	Bacteroidota
SRR5787990	T03593	msr	GCA_000831005.1	1420917	GCA_000831005	5319	0.101528	GCA_000831005.1	Proteobacteria
SRR5787990	T03304	prc	GCA_000757845.1	1501268	GCA_000757845	13778	0.262992	GCA_000757845.1	Cyanobacteria
SRR5787990	T00257	pub	GCA_000012345.1	335992	GCA_000012345	113910	2.1743	GCA_000012345.1	Proteobacteria
SRR5787990	T01207	apb	GCA_000024465.1	488538	GCA_000024465	45650	0.87136	GCA_000024465.1	Proteobacteria
SRR5787990	T01204	caa	GCA_000025905.1	583355	GCA_000025905	14939	0.285153	GCA_000025905.1	Verrucomicrobiota
SRR5787990	T00142	pmm	GCA_000011465.1	59919	GCA_000011465	1094604	20.8936	GCA_000011465.1	Cyanobacteria
SRR5787990	T00267	pmn	GCA_000012465.1	59920	GCA_000012465	8307	0.158563	GCA_000012465.1	Cyanobacteria
SRR5787991	T01465	pel	GCA_000195085.1	1002672	GCA_000195085	66027	0.898061	GCA_000195085.1	Proteobacteria
SRR5787991	T04158	pspi	GCA_001444425.1	1249552	GCA_001444425	8262	0.112375	GCA_001444425.1	Proteobacteria
SRR5787991	T03304	prc	GCA_000757845.1	1501268	GCA_000757845	83370	1.13395	GCA_000757845.1	Cyanobacteria
SRR5787991	T00257	pub	GCA_000012345.1	335992	GCA_000012345	142570	1.93916	GCA_000012345.1	Proteobacteria
SRR5787991	T01207	apb	GCA_000024465.1	488538	GCA_000024465	36642	0.498383	GCA_000024465.1	Proteobacteria
SRR5787991	T00142	pmm	GCA_000011465.1	59919	GCA_000011465	1056424	14.3689	GCA_000011465.1	Cyanobacteria
SRR5787992	T01465	pel	GCA_000195085.1	1002672	GCA_000195085	50440	0.806515	GCA_000195085.1	Proteobacteria
SRR5787992	T04071	tsn	GCA_001281385.1	1125411	GCA_001281385	358840	5.7377	GCA_001281385.1	Proteobacteria
SRR5787992	T04158	pspi	GCA_001444425.1	1249552	GCA_001444425	8642	0.138182	GCA_001444425.1	Proteobacteria
SRR5787992	T04427	woc	GCA_001677435.1	1548547	GCA_001677435	10256	0.163989	GCA_001677435.1	Proteobacteria
SRR5787992	T00257	pub	GCA_000012345.1	335992	GCA_000012345	288003	4.60505	GCA_000012345.1	Proteobacteria
SRR5787992	T01207	apb	GCA_000024465.1	488538	GCA_000024465	12616	0.201725	GCA_000024465.1	Proteobacteria
SRR5787993	T01465	pel	GCA_000195085.1	1002672	GCA_000195085	67844	1.1904	GCA_000195085.1	Proteobacteria
SRR5787993	T04071	tsn	GCA_001281385.1	1125411	GCA_001281385	8314	0.145878	GCA_001281385.1	Proteobacteria
SRR5787993	T02501	aym	GCA_000348785.1	1313172	GCA_000348785	7650	0.134228	GCA_000348785.1	Actinobacteriota
SRR5787993	T04427	woc	GCA_001677435.1	1548547	GCA_001677435	6880	0.120717	GCA_001677435.1	Proteobacteria
SRR5787993	T08413	syny	GCA_001885215.1	1916956	GCA_001885215	6051	0.106171	GCA_001885215.1	Cyanobacteria
SRR5787993	T00257	pub	GCA_000012345.1	335992	GCA_000012345	144454	2.5346	GCA_000012345.1	Proteobacteria
SRR5787993	T01207	apb	GCA_000024465.1	488538	GCA_000024465	11715	0.205552	GCA_000024465.1	Proteobacteria
SRR5787993	T00143	pmt	GCA_000011485.1	74547	GCA_000011485	26066	0.457356	GCA_000011485.1	Cyanobacteria
SRR5787993	T00144	syw	GCA_000195975.1	84588	GCA_000195975	7742	0.135842	GCA_000195975.1	Cyanobacteria
SRR5787994	T01465	pel	GCA_000195085.1	1002672	GCA_000195085	69512	0.865949	GCA_000195085.1	Proteobacteria
SRR5787994	T04071	tsn	GCA_001281385.1	1125411	GCA_001281385	12229	0.152343	GCA_001281385.1	Proteobacteria
SRR5787994	T04427	woc	GCA_001677435.1	1548547	GCA_001677435	8877	0.110586	GCA_001677435.1	Proteobacteria
SRR5787994	T00257	pub	GCA_000012345.1	335992	GCA_000012345	150262	1.8719	GCA_000012345.1	Proteobacteria
SRR5787994	T01207	apb	GCA_000024465.1	488538	GCA_000024465	12734	0.158634	GCA_000024465.1	Proteobacteria
SRR5787995	T01465	pel	GCA_000195085.1	1002672	GCA_000195085	71100	0.860213	GCA_000195085.1	Proteobacteria
SRR5787995	T03304	prc	GCA_000757845.1	1501268	GCA_000757845	236762	2.8645	GCA_000757845.1	Cyanobacteria
SRR5787995	T00257	pub	GCA_000012345.1	335992	GCA_000012345	153750	1.86016	GCA_000012345.1	Proteobacteria
SRR5787995	T01207	apb	GCA_000024465.1	488538	GCA_000024465	29683	0.359124	GCA_000024465.1	Proteobacteria
SRR5787995	T00142	pmm	GCA_000011465.1	59919	GCA_000011465	45493	0.550403	GCA_000011465.1	Cyanobacteria
SRR5787996	T01465	pel	GCA_000195085.1	1002672	GCA_000195085	91638	0.916092	GCA_000195085.1	Proteobacteria
SRR5787996	T04158	pspi	GCA_001444425.1	1249552	GCA_001444425	16136	0.161309	GCA_001444425.1	Proteobacteria
SRR5787996	T02501	aym	GCA_000348785.1	1313172	GCA_000348785	10942	0.109386	GCA_000348785.1	Actinobacteriota
SRR5787996	T03304	prc	GCA_000757845.1	1501268	GCA_000757845	193740	1.93679	GCA_000757845.1	Cyanobacteria
SRR5787996	T00257	pub	GCA_000012345.1	335992	GCA_000012345	213677	2.1361	GCA_000012345.1	Proteobacteria
SRR5787996	T01207	apb	GCA_000024465.1	488538	GCA_000024465	42681	0.426676	GCA_000024465.1	Proteobacteria
SRR5787996	T00142	pmm	GCA_000011465.1	59919	GCA_000011465	32466	0.324558	GCA_000011465.1	Cyanobacteria
SRR5787997	T01465	pel	GCA_000195085.1	1002672	GCA_000195085	78629	0.857281	GCA_000195085.1	Proteobacteria
SRR5787997	T03304	prc	GCA_000757845.1	1501268	GCA_000757845	273336	2.98014	GCA_000757845.1	Cyanobacteria
SRR5787997	T00257	pub	GCA_000012345.1	335992	GCA_000012345	173868	1.89566	GCA_000012345.1	Proteobacteria
SRR5787997	T01207	apb	GCA_000024465.1	488538	GCA_000024465	32031	0.34923	GCA_000024465.1	Proteobacteria
SRR5787997	T00142	pmm	GCA_000011465.1	59919	GCA_000011465	51844	0.565248	GCA_000011465.1	Cyanobacteria
SRR5787998	T01465	pel	GCA_000195085.1	1002672	GCA_000195085	85483	0.861031	GCA_000195085.1	Proteobacteria
SRR5787998	T03304	prc	GCA_000757845.1	1501268	GCA_000757845	292715	2.94838	GCA_000757845.1	Cyanobacteria
SRR5787998	T00257	pub	GCA_000012345.1	335992	GCA_000012345	183393	1.84723	GCA_000012345.1	Proteobacteria
SRR5787998	T01207	apb	GCA_000024465.1	488538	GCA_000024465	34900	0.351532	GCA_000024465.1	Proteobacteria
SRR5787998	T00142	pmm	GCA_000011465.1	59919	GCA_000011465	55996	0.564022	GCA_000011465.1	Cyanobacteria
SRR5787999	T01465	pel	GCA_000195085.1	1002672	GCA_000195085	94631	1.09316	GCA_000195085.1	Proteobacteria
SRR5787999	T04071	tsn	GCA_001281385.1	1125411	GCA_001281385	109918	1.26975	GCA_001281385.1	Proteobacteria
SRR5787999	T04158	pspi	GCA_001444425.1	1249552	GCA_001444425	14547	0.168044	GCA_001444425.1	Proteobacteria
SRR5787999	T04982	bsan	GCA_002237535.1	1249553	GCA_002237535	15782	0.182311	GCA_002237535.1	Proteobacteria
SRR5787999	T04427	woc	GCA_001677435.1	1548547	GCA_001677435	14289	0.165064	GCA_001677435.1	Proteobacteria
SRR5787999	T00257	pub	GCA_000012345.1	335992	GCA_000012345	241405	2.78867	GCA_000012345.1	Proteobacteria
SRR5787999	T01207	apb	GCA_000024465.1	488538	GCA_000024465	40129	0.463563	GCA_000024465.1	Proteobacteria
SRR5788000	T01465	pel	GCA_000195085.1	1002672	GCA_000195085	30916	0.792067	GCA_000195085.1	Proteobacteria
SRR5788000	T04071	tsn	GCA_001281385.1	1125411	GCA_001281385	201286	5.15694	GCA_001281385.1	Proteobacteria
SRR5788000	T04482	foh	GCA_001735715.1	1336795	GCA_001735715	5315	0.13617	GCA_001735715.1	Bacteroidota
SRR5788000	T04427	woc	GCA_001677435.1	1548547	GCA_001677435	7798	0.199784	GCA_001677435.1	Proteobacteria
SRR5788000	T00257	pub	GCA_000012345.1	335992	GCA_000012345	106466	2.72766	GCA_000012345.1	Proteobacteria
SRR5788000	T01207	apb	GCA_000024465.1	488538	GCA_000024465	28723	0.735882	GCA_000024465.1	Proteobacteria
SRR5788000	T00142	pmm	GCA_000011465.1	59919	GCA_000011465	8181	0.209597	GCA_000011465.1	Cyanobacteria
SRR5788000	T01455	fte	GCA_000194605.1	755732	GCA_000194605	4033	0.103325	GCA_000194605.1	Bacteroidota
SRR5788001	T01465	pel	GCA_000195085.1	1002672	GCA_000195085	82604	0.863393	GCA_000195085.1	Proteobacteria
SRR5788001	T04158	pspi	GCA_001444425.1	1249552	GCA_001444425	13234	0.138324	GCA_001444425.1	Proteobacteria
SRR5788001	T03593	msr	GCA_000831005.1	1420917	GCA_000831005	10347	0.108149	GCA_000831005.1	Proteobacteria
SRR5788001	T03304	prc	GCA_000757845.1	1501268	GCA_000757845	201410	2.10518	GCA_000757845.1	Cyanobacteria
SRR5788001	T00257	pub	GCA_000012345.1	335992	GCA_000012345	192881	2.01603	GCA_000012345.1	Proteobacteria
SRR5788001	T01207	apb	GCA_000024465.1	488538	GCA_000024465	37683	0.39387	GCA_000024465.1	Proteobacteria
SRR5788001	T00142	pmm	GCA_000011465.1	59919	GCA_000011465	32677	0.341546	GCA_000011465.1	Cyanobacteria
SRR5788002	T01465	pel	GCA_000195085.1	1002672	GCA_000195085	62683	1.00856	GCA_000195085.1	Proteobacteria
SRR5788002	T04071	tsn	GCA_001281385.1	1125411	GCA_001281385	68374	1.10012	GCA_001281385.1	Proteobacteria
SRR5788002	T04158	pspi	GCA_001444425.1	1249552	GCA_001444425	7914	0.127335	GCA_001444425.1	Proteobacteria
SRR5788002	T04982	bsan	GCA_002237535.1	1249553	GCA_002237535	22083	0.355311	GCA_002237535.1	Proteobacteria
SRR5788002	T02529	tol	GCA_000355675.1	1298593	GCA_000355675	9222	0.14838	GCA_000355675.1	Proteobacteria
SRR5788002	T04427	woc	GCA_001677435.1	1548547	GCA_001677435	11169	0.179707	GCA_001677435.1	Proteobacteria
SRR5788002	T00257	pub	GCA_000012345.1	335992	GCA_000012345	135990	2.18805	GCA_000012345.1	Proteobacteria
SRR5788002	T01207	apb	GCA_000024465.1	488538	GCA_000024465	13425	0.216005	GCA_000024465.1	Proteobacteria
SRR5788003	T01465	pel	GCA_000195085.1	1002672	GCA_000195085	82960	0.867773	GCA_000195085.1	Proteobacteria
SRR5788003	T03304	prc	GCA_000757845.1	1501268	GCA_000757845	275528	2.88206	GCA_000757845.1	Cyanobacteria
SRR5788003	T00257	pub	GCA_000012345.1	335992	GCA_000012345	179641	1.87907	GCA_000012345.1	Proteobacteria
SRR5788003	T01207	apb	GCA_000024465.1	488538	GCA_000024465	33454	0.349933	GCA_000024465.1	Proteobacteria
SRR5788003	T00142	pmm	GCA_000011465.1	59919	GCA_000011465	53301	0.557536	GCA_000011465.1	Cyanobacteria
SRR5788004	T01465	pel	GCA_000195085.1	1002672	GCA_000195085	73663	0.890845	GCA_000195085.1	Proteobacteria
SRR5788004	T03304	prc	GCA_000757845.1	1501268	GCA_000757845	233915	2.82885	GCA_000757845.1	Cyanobacteria
SRR5788004	T00257	pub	GCA_000012345.1	335992	GCA_000012345	158945	1.9222	GCA_000012345.1	Proteobacteria
SRR5788004	T01207	apb	GCA_000024465.1	488538	GCA_000024465	29035	0.351135	GCA_000024465.1	Proteobacteria
SRR5788004	T00142	pmm	GCA_000011465.1	59919	GCA_000011465	45048	0.544789	GCA_000011465.1	Cyanobacteria
SRR5788005	T01465	pel	GCA_000195085.1	1002672	GCA_000195085	121258	1.49232	GCA_000195085.1	Proteobacteria
SRR5788005	T03304	prc	GCA_000757845.1	1501268	GCA_000757845	209698	2.58074	GCA_000757845.1	Cyanobacteria
SRR5788005	T00257	pub	GCA_000012345.1	335992	GCA_000012345	190809	2.34828	GCA_000012345.1	Proteobacteria
SRR5788005	T01207	apb	GCA_000024465.1	488538	GCA_000024465	58058	0.714517	GCA_000024465.1	Proteobacteria
SRR5788005	T01204	caa	GCA_000025905.1	583355	GCA_000025905	23648	0.291035	GCA_000025905.1	Verrucomicrobiota
SRR5788005	T00142	pmm	GCA_000011465.1	59919	GCA_000011465	45806	0.563732	GCA_000011465.1	Cyanobacteria
SRR5788005	T00144	syw	GCA_000195975.1	84588	GCA_000195975	67108	0.825895	GCA_000195975.1	Cyanobacteria
SRR5788006	T01465	pel	GCA_000195085.1	1002672	GCA_000195085	170124	1.44237	GCA_000195085.1	Proteobacteria
SRR5788006	T03304	prc	GCA_000757845.1	1501268	GCA_000757845	301804	2.55881	GCA_000757845.1	Cyanobacteria
SRR5788006	T00257	pub	GCA_000012345.1	335992	GCA_000012345	272794	2.31285	GCA_000012345.1	Proteobacteria
SRR5788006	T01207	apb	GCA_000024465.1	488538	GCA_000024465	78115	0.662288	GCA_000024465.1	Proteobacteria
SRR5788006	T01204	caa	GCA_000025905.1	583355	GCA_000025905	31879	0.270282	GCA_000025905.1	Verrucomicrobiota
SRR5788006	T00142	pmm	GCA_000011465.1	59919	GCA_000011465	63834	0.541209	GCA_000011465.1	Cyanobacteria
SRR5788006	T00144	syw	GCA_000195975.1	84588	GCA_000195975	85570	0.725494	GCA_000195975.1	Cyanobacteria
SRR5788007	T01465	pel	GCA_000195085.1	1002672	GCA_000195085	62262	0.84835	GCA_000195085.1	Proteobacteria
SRR5788007	T04071	tsn	GCA_001281385.1	1125411	GCA_001281385	13182	0.179611	GCA_001281385.1	Proteobacteria
SRR5788007	T04158	pspi	GCA_001444425.1	1249552	GCA_001444425	8039	0.109535	GCA_001444425.1	Proteobacteria
SRR5788007	T03795	magq	GCA_000968135.1	1288970	GCA_000968135	8005	0.109072	GCA_000968135.1	Proteobacteria
SRR5788007	T03593	msr	GCA_000831005.1	1420917	GCA_000831005	16700	0.227546	GCA_000831005.1	Proteobacteria
SRR5788007	T04427	woc	GCA_001677435.1	1548547	GCA_001677435	16023	0.218321	GCA_001677435.1	Proteobacteria
SRR5788007	T04394	abac	GCA_001618865.1	1855912	GCA_001618865	9019	0.122888	GCA_001618865.1	Acidobacteriota
SRR5788007	T04678	fmr	GCA_001983935.1	1891926	GCA_001983935	12266	0.16713	GCA_001983935.1	Planctomycetota
SRR5788007	T00257	pub	GCA_000012345.1	335992	GCA_000012345	111503	1.51928	GCA_000012345.1	Proteobacteria
SRR5788007	T01207	apb	GCA_000024465.1	488538	GCA_000024465	13491	0.183821	GCA_000024465.1	Proteobacteria
SRR5788007	T04549	caby	GCA_001886815.1	880073	GCA_001886815	7615	0.103758	GCA_001886815.1	Calditrichota
SRR5788008	T01465	pel	GCA_000195085.1	1002672	GCA_000195085	61456	0.907651	GCA_000195085.1	Proteobacteria
SRR5788008	T04071	tsn	GCA_001281385.1	1125411	GCA_001281385	13127	0.193874	GCA_001281385.1	Proteobacteria
SRR5788008	T04158	pspi	GCA_001444425.1	1249552	GCA_001444425	7286	0.107608	GCA_001444425.1	Proteobacteria
SRR5788008	T03795	magq	GCA_000968135.1	1288970	GCA_000968135	8125	0.119999	GCA_000968135.1	Proteobacteria
SRR5788008	T04427	woc	GCA_001677435.1	1548547	GCA_001677435	13357	0.197271	GCA_001677435.1	Proteobacteria
SRR5788008	T04394	abac	GCA_001618865.1	1855912	GCA_001618865	8655	0.127827	GCA_001618865.1	Acidobacteriota
SRR5788008	T04678	fmr	GCA_001983935.1	1891926	GCA_001983935	11669	0.172341	GCA_001983935.1	Planctomycetota
SRR5788008	T00257	pub	GCA_000012345.1	335992	GCA_000012345	102544	1.51448	GCA_000012345.1	Proteobacteria
SRR5788008	T01128	sti	GCA_000024985.1	479434	GCA_000024985	7398	0.109262	GCA_000024985.1	Chloroflexota
SRR5788008	T01207	apb	GCA_000024465.1	488538	GCA_000024465	13421	0.198216	GCA_000024465.1	Proteobacteria
SRR5788008	T04549	caby	GCA_001886815.1	880073	GCA_001886815	7800	0.115199	GCA_001886815.1	Calditrichota
SRR5788008	T01797	cap	GCA_000281175.1	926550	GCA_000281175	7064	0.104329	GCA_000281175.1	Chloroflexota
SRR5788009	T01465	pel	GCA_000195085.1	1002672	GCA_000195085	82892	1.15323	GCA_000195085.1	Proteobacteria
SRR5788009	T04071	tsn	GCA_001281385.1	1125411	GCA_001281385	39956	0.555884	GCA_001281385.1	Proteobacteria
SRR5788009	T04158	pspi	GCA_001444425.1	1249552	GCA_001444425	13409	0.186551	GCA_001444425.1	Proteobacteria
SRR5788009	T03795	magq	GCA_000968135.1	1288970	GCA_000968135	7572	0.105345	GCA_000968135.1	Proteobacteria
SRR5788009	T02501	aym	GCA_000348785.1	1313172	GCA_000348785	10468	0.145635	GCA_000348785.1	Actinobacteriota
SRR5788009	T03593	msr	GCA_000831005.1	1420917	GCA_000831005	10856	0.151033	GCA_000831005.1	Proteobacteria
SRR5788009	T04427	woc	GCA_001677435.1	1548547	GCA_001677435	16822	0.234034	GCA_001677435.1	Proteobacteria
SRR5788009	T04394	abac	GCA_001618865.1	1855912	GCA_001618865	7489	0.10419	GCA_001618865.1	Acidobacteriota
SRR5788009	T04678	fmr	GCA_001983935.1	1891926	GCA_001983935	8951	0.12453	GCA_001983935.1	Planctomycetota
SRR5788009	T00257	pub	GCA_000012345.1	335992	GCA_000012345	145533	2.02471	GCA_000012345.1	Proteobacteria
SRR5788009	T01207	apb	GCA_000024465.1	488538	GCA_000024465	17912	0.249199	GCA_000024465.1	Proteobacteria
SRR5788009	T04549	caby	GCA_001886815.1	880073	GCA_001886815	10355	0.144063	GCA_001886815.1	Calditrichota
SRR5788010	T01465	pel	GCA_000195085.1	1002672	GCA_000195085	83297	1.06458	GCA_000195085.1	Proteobacteria
SRR5788010	T04071	tsn	GCA_001281385.1	1125411	GCA_001281385	49483	0.63242	GCA_001281385.1	Proteobacteria
SRR5788010	T04158	pspi	GCA_001444425.1	1249552	GCA_001444425	10367	0.132496	GCA_001444425.1	Proteobacteria
SRR5788010	T02501	aym	GCA_000348785.1	1313172	GCA_000348785	9617	0.122911	GCA_000348785.1	Actinobacteriota
SRR5788010	T04427	woc	GCA_001677435.1	1548547	GCA_001677435	21215	0.271139	GCA_001677435.1	Proteobacteria
SRR5788010	T04678	fmr	GCA_001983935.1	1891926	GCA_001983935	10114	0.129262	GCA_001983935.1	Planctomycetota
SRR5788010	T00257	pub	GCA_000012345.1	335992	GCA_000012345	154008	1.96831	GCA_000012345.1	Proteobacteria
SRR5788010	T01207	apb	GCA_000024465.1	488538	GCA_000024465	17332	0.221513	GCA_000024465.1	Proteobacteria
SRR5788011	T01465	pel	GCA_000195085.1	1002672	GCA_000195085	112736	1.04907	GCA_000195085.1	Proteobacteria
SRR5788011	T02501	aym	GCA_000348785.1	1313172	GCA_000348785	14462	0.134577	GCA_000348785.1	Actinobacteriota
SRR5788011	T03304	prc	GCA_000757845.1	1501268	GCA_000757845	45230	0.420891	GCA_000757845.1	Cyanobacteria
SRR5788011	T00257	pub	GCA_000012345.1	335992	GCA_000012345	211305	1.96632	GCA_000012345.1	Proteobacteria
SRR5788011	T01207	apb	GCA_000024465.1	488538	GCA_000024465	26103	0.242904	GCA_000024465.1	Proteobacteria
SRR5788011	T00142	pmm	GCA_000011465.1	59919	GCA_000011465	37072	0.344976	GCA_000011465.1	Cyanobacteria
SRR5788011	T00267	pmn	GCA_000012465.1	59920	GCA_000012465	47275	0.439921	GCA_000012465.1	Cyanobacteria
SRR5788011	T00143	pmt	GCA_000011485.1	74547	GCA_000011485	31671	0.294717	GCA_000011485.1	Cyanobacteria
SRR5788012	T01465	pel	GCA_000195085.1	1002672	GCA_000195085	172690	1.2533	GCA_000195085.1	Proteobacteria
SRR5788012	T03304	prc	GCA_000757845.1	1501268	GCA_000757845	338116	2.45388	GCA_000757845.1	Cyanobacteria
SRR5788012	T00257	pub	GCA_000012345.1	335992	GCA_000012345	281442	2.04257	GCA_000012345.1	Proteobacteria
SRR5788012	T01207	apb	GCA_000024465.1	488538	GCA_000024465	84958	0.616583	GCA_000024465.1	Proteobacteria
SRR5788012	T01204	caa	GCA_000025905.1	583355	GCA_000025905	34562	0.250834	GCA_000025905.1	Verrucomicrobiota
SRR5788012	T00142	pmm	GCA_000011465.1	59919	GCA_000011465	73629	0.534363	GCA_000011465.1	Cyanobacteria
SRR5788012	T00144	syw	GCA_000195975.1	84588	GCA_000195975	102299	0.742436	GCA_000195975.1	Cyanobacteria
SRR5788013	T01465	pel	GCA_000195085.1	1002672	GCA_000195085	45702	0.982696	GCA_000195085.1	Proteobacteria
SRR5788013	T04158	pspi	GCA_001444425.1	1249552	GCA_001444425	6692	0.143893	GCA_001444425.1	Proteobacteria
SRR5788013	T03304	prc	GCA_000757845.1	1501268	GCA_000757845	109632	2.35733	GCA_000757845.1	Cyanobacteria
SRR5788013	T00257	pub	GCA_000012345.1	335992	GCA_000012345	82508	1.77411	GCA_000012345.1	Proteobacteria
SRR5788013	T01207	apb	GCA_000024465.1	488538	GCA_000024465	22815	0.490574	GCA_000024465.1	Proteobacteria
SRR5788013	T00142	pmm	GCA_000011465.1	59919	GCA_000011465	24577	0.528461	GCA_000011465.1	Cyanobacteria
SRR5788013	T00144	syw	GCA_000195975.1	84588	GCA_000195975	80469	1.73026	GCA_000195975.1	Cyanobacteria
SRR5788014	T01465	pel	GCA_000195085.1	1002672	GCA_000195085	61014	0.951004	GCA_000195085.1	Proteobacteria
SRR5788014	T04071	tsn	GCA_001281385.1	1125411	GCA_001281385	34562	0.538706	GCA_001281385.1	Proteobacteria
SRR5788014	T04158	pspi	GCA_001444425.1	1249552	GCA_001444425	11071	0.17256	GCA_001444425.1	Proteobacteria
SRR5788014	T02501	aym	GCA_000348785.1	1313172	GCA_000348785	9110	0.141994	GCA_000348785.1	Actinobacteriota
SRR5788014	T03593	msr	GCA_000831005.1	1420917	GCA_000831005	7639	0.119066	GCA_000831005.1	Proteobacteria
SRR5788014	T04427	woc	GCA_001677435.1	1548547	GCA_001677435	11701	0.182379	GCA_001677435.1	Proteobacteria
SRR5788014	T04678	fmr	GCA_001983935.1	1891926	GCA_001983935	7094	0.110572	GCA_001983935.1	Planctomycetota
SRR5788014	T00257	pub	GCA_000012345.1	335992	GCA_000012345	101945	1.58898	GCA_000012345.1	Proteobacteria
SRR5788014	T04041	nmv	GCA_001273775.1	42253	GCA_001273775	6892	0.107423	GCA_001273775.1	Nitrospirota
SRR5788014	T01207	apb	GCA_000024465.1	488538	GCA_000024465	13483	0.210155	GCA_000024465.1	Proteobacteria
SRR5788014	T04549	caby	GCA_001886815.1	880073	GCA_001886815	8897	0.138674	GCA_001886815.1	Calditrichota
SRR5788015	T01465	pel	GCA_000195085.1	1002672	GCA_000195085	96811	1.02961	GCA_000195085.1	Proteobacteria
SRR5788015	T04482	foh	GCA_001735715.1	1336795	GCA_001735715	12912	0.137322	GCA_001735715.1	Bacteroidota
SRR5788015	T03304	prc	GCA_000757845.1	1501268	GCA_000757845	392795	4.17747	GCA_000757845.1	Cyanobacteria
SRR5788015	T00257	pub	GCA_000012345.1	335992	GCA_000012345	226069	2.4043	GCA_000012345.1	Proteobacteria
SRR5788015	T01207	apb	GCA_000024465.1	488538	GCA_000024465	57592	0.612505	GCA_000024465.1	Proteobacteria
SRR5788015	T01204	caa	GCA_000025905.1	583355	GCA_000025905	15577	0.165665	GCA_000025905.1	Verrucomicrobiota
SRR5788015	T00142	pmm	GCA_000011465.1	59919	GCA_000011465	58305	0.620088	GCA_000011465.1	Cyanobacteria
SRR5788016	T01465	pel	GCA_000195085.1	1002672	GCA_000195085	117556	0.892107	GCA_000195085.1	Proteobacteria
SRR5788016	T03304	prc	GCA_000757845.1	1501268	GCA_000757845	416875	3.16358	GCA_000757845.1	Cyanobacteria
SRR5788016	T00257	pub	GCA_000012345.1	335992	GCA_000012345	256278	1.94484	GCA_000012345.1	Proteobacteria
SRR5788016	T00686	cyt	GCA_000017845.1	43989	GCA_000017845	27940	0.212031	GCA_000017845.1	Cyanobacteria
SRR5788016	T01207	apb	GCA_000024465.1	488538	GCA_000024465	67360	0.511181	GCA_000024465.1	Proteobacteria
SRR5788016	T01204	caa	GCA_000025905.1	583355	GCA_000025905	31327	0.237734	GCA_000025905.1	Verrucomicrobiota
SRR5788016	T00142	pmm	GCA_000011465.1	59919	GCA_000011465	56178	0.426323	GCA_000011465.1	Cyanobacteria
SRR5788017	T01465	pel	GCA_000195085.1	1002672	GCA_000195085	61135	0.942116	GCA_000195085.1	Proteobacteria
SRR5788017	T04158	pspi	GCA_001444425.1	1249552	GCA_001444425	6598	0.101678	GCA_001444425.1	Proteobacteria
SRR5788017	T02501	aym	GCA_000348785.1	1313172	GCA_000348785	11341	0.17477	GCA_000348785.1	Actinobacteriota
SRR5788017	T04427	woc	GCA_001677435.1	1548547	GCA_001677435	7522	0.115917	GCA_001677435.1	Proteobacteria
SRR5788017	T04678	fmr	GCA_001983935.1	1891926	GCA_001983935	8262	0.127321	GCA_001983935.1	Planctomycetota
SRR5788017	T00257	pub	GCA_000012345.1	335992	GCA_000012345	135879	2.09395	GCA_000012345.1	Proteobacteria
SRR5788017	T01207	apb	GCA_000024465.1	488538	GCA_000024465	15396	0.237259	GCA_000024465.1	Proteobacteria
SRR5788017	T00143	pmt	GCA_000011485.1	74547	GCA_000011485	19141	0.294971	GCA_000011485.1	Cyanobacteria
SRR5788018	T01465	pel	GCA_000195085.1	1002672	GCA_000195085	84293	0.577166	GCA_000195085.1	Proteobacteria
SRR5788018	T03304	prc	GCA_000757845.1	1501268	GCA_000757845	672595	4.60535	GCA_000757845.1	Cyanobacteria
SRR5788018	T00257	pub	GCA_000012345.1	335992	GCA_000012345	196102	1.34274	GCA_000012345.1	Proteobacteria
SRR5788018	T01207	apb	GCA_000024465.1	488538	GCA_000024465	49708	0.340358	GCA_000024465.1	Proteobacteria
SRR5788018	T01204	caa	GCA_000025905.1	583355	GCA_000025905	16227	0.111109	GCA_000025905.1	Verrucomicrobiota
SRR5788018	T00142	pmm	GCA_000011465.1	59919	GCA_000011465	248252	1.69982	GCA_000011465.1	Cyanobacteria
SRR5788019	T01465	pel	GCA_000195085.1	1002672	GCA_000195085	129146	0.839231	GCA_000195085.1	Proteobacteria
SRR5788019	T04482	foh	GCA_001735715.1	1336795	GCA_001735715	29890	0.194235	GCA_001735715.1	Bacteroidota
SRR5788019	T03304	prc	GCA_000757845.1	1501268	GCA_000757845	537841	3.49506	GCA_000757845.1	Cyanobacteria
SRR5788019	T00257	pub	GCA_000012345.1	335992	GCA_000012345	270431	1.75735	GCA_000012345.1	Proteobacteria
SRR5788019	T01207	apb	GCA_000024465.1	488538	GCA_000024465	75850	0.492897	GCA_000024465.1	Proteobacteria
SRR5788019	T01204	caa	GCA_000025905.1	583355	GCA_000025905	31351	0.203729	GCA_000025905.1	Verrucomicrobiota
SRR5788019	T00142	pmm	GCA_000011465.1	59919	GCA_000011465	87157	0.566374	GCA_000011465.1	Cyanobacteria
SRR5788020	T01465	pel	GCA_000195085.1	1002672	GCA_000195085	77322	1.05244	GCA_000195085.1	Proteobacteria
SRR5788020	T04158	pspi	GCA_001444425.1	1249552	GCA_001444425	8275	0.112632	GCA_001444425.1	Proteobacteria
SRR5788020	T02501	aym	GCA_000348785.1	1313172	GCA_000348785	10743	0.146224	GCA_000348785.1	Actinobacteriota
SRR5788020	T04427	woc	GCA_001677435.1	1548547	GCA_001677435	11727	0.159617	GCA_001677435.1	Proteobacteria
SRR5788020	T04394	abac	GCA_001618865.1	1855912	GCA_001618865	7447	0.101362	GCA_001618865.1	Acidobacteriota
SRR5788020	T04678	fmr	GCA_001983935.1	1891926	GCA_001983935	10782	0.146755	GCA_001983935.1	Planctomycetota
SRR5788020	T00257	pub	GCA_000012345.1	335992	GCA_000012345	164823	2.24342	GCA_000012345.1	Proteobacteria
SRR5788020	T01207	apb	GCA_000024465.1	488538	GCA_000024465	15228	0.20727	GCA_000024465.1	Proteobacteria
SRR5788020	T00143	pmt	GCA_000011485.1	74547	GCA_000011485	13137	0.178809	GCA_000011485.1	Cyanobacteria
SRR5788021	T01465	pel	GCA_000195085.1	1002672	GCA_000195085	82919	0.864131	GCA_000195085.1	Proteobacteria
SRR5788021	T03304	prc	GCA_000757845.1	1501268	GCA_000757845	338482	3.52745	GCA_000757845.1	Cyanobacteria
SRR5788021	T00257	pub	GCA_000012345.1	335992	GCA_000012345	185412	1.93225	GCA_000012345.1	Proteobacteria
SRR5788021	T01207	apb	GCA_000024465.1	488538	GCA_000024465	30978	0.322834	GCA_000024465.1	Proteobacteria
SRR5788021	T00142	pmm	GCA_000011465.1	59919	GCA_000011465	164115	1.71031	GCA_000011465.1	Cyanobacteria
SRR5788022	T01465	pel	GCA_000195085.1	1002672	GCA_000195085	116386	0.957338	GCA_000195085.1	Proteobacteria
SRR5788022	T03304	prc	GCA_000757845.1	1501268	GCA_000757845	542083	4.45892	GCA_000757845.1	Cyanobacteria
SRR5788022	T00257	pub	GCA_000012345.1	335992	GCA_000012345	237240	1.95143	GCA_000012345.1	Proteobacteria
SRR5788022	T01207	apb	GCA_000024465.1	488538	GCA_000024465	71979	0.592066	GCA_000024465.1	Proteobacteria
SRR5788022	T00142	pmm	GCA_000011465.1	59919	GCA_000011465	84127	0.69199	GCA_000011465.1	Cyanobacteria
SRR5788023	T01465	pel	GCA_000195085.1	1002672	GCA_000195085	33024	0.850939	GCA_000195085.1	Proteobacteria
SRR5788023	T04071	tsn	GCA_001281385.1	1125411	GCA_001281385	18508	0.476901	GCA_001281385.1	Proteobacteria
SRR5788023	T04158	pspi	GCA_001444425.1	1249552	GCA_001444425	5516	0.142132	GCA_001444425.1	Proteobacteria
SRR5788023	T02501	aym	GCA_000348785.1	1313172	GCA_000348785	5171	0.133243	GCA_000348785.1	Actinobacteriota
SRR5788023	T04427	woc	GCA_001677435.1	1548547	GCA_001677435	7966	0.205262	GCA_001677435.1	Proteobacteria
SRR5788023	T04678	fmr	GCA_001983935.1	1891926	GCA_001983935	5705	0.147002	GCA_001983935.1	Planctomycetota
SRR5788023	T00257	pub	GCA_000012345.1	335992	GCA_000012345	79558	2.04999	GCA_000012345.1	Proteobacteria
SRR5788023	T01207	apb	GCA_000024465.1	488538	GCA_000024465	8198	0.21124	GCA_000024465.1	Proteobacteria
SRR5788024	T01465	pel	GCA_000195085.1	1002672	GCA_000195085	56738	0.502273	GCA_000195085.1	Proteobacteria
SRR5788024	T01159	cyu	GCA_000025125.1	1453429	GCA_000025125	20069	0.177661	GCA_000025125.1	Cyanobacteria
SRR5788024	T03304	prc	GCA_000757845.1	1501268	GCA_000757845	145705	1.28985	GCA_000757845.1	Cyanobacteria
SRR5788024	T00257	pub	GCA_000012345.1	335992	GCA_000012345	173079	1.53218	GCA_000012345.1	Proteobacteria
SRR5788024	T01207	apb	GCA_000024465.1	488538	GCA_000024465	46364	0.410437	GCA_000024465.1	Proteobacteria
SRR5788024	T01204	caa	GCA_000025905.1	583355	GCA_000025905	21163	0.187345	GCA_000025905.1	Verrucomicrobiota
SRR5788024	T00142	pmm	GCA_000011465.1	59919	GCA_000011465	1537799	13.6134	GCA_000011465.1	Cyanobacteria
SRR5788024	T00144	syw	GCA_000195975.1	84588	GCA_000195975	12966	0.114782	GCA_000195975.1	Cyanobacteria
SRR5788025	T01465	pel	GCA_000195085.1	1002672	GCA_000195085	118951	1.04993	GCA_000195085.1	Proteobacteria
SRR5788025	T03304	prc	GCA_000757845.1	1501268	GCA_000757845	73901	0.652292	GCA_000757845.1	Cyanobacteria
SRR5788025	T00257	pub	GCA_000012345.1	335992	GCA_000012345	236777	2.08993	GCA_000012345.1	Proteobacteria
SRR5788025	T01207	apb	GCA_000024465.1	488538	GCA_000024465	23666	0.208889	GCA_000024465.1	Proteobacteria
SRR5788025	T00142	pmm	GCA_000011465.1	59919	GCA_000011465	55508	0.489945	GCA_000011465.1	Cyanobacteria
SRR5788025	T00267	pmn	GCA_000012465.1	59920	GCA_000012465	105249	0.928987	GCA_000012465.1	Cyanobacteria
SRR5788025	T00143	pmt	GCA_000011485.1	74547	GCA_000011485	12240	0.108037	GCA_000011485.1	Cyanobacteria
SRR5788026	T01465	pel	GCA_000195085.1	1002672	GCA_000195085	91721	0.899913	GCA_000195085.1	Proteobacteria
SRR5788026	T04071	tsn	GCA_001281385.1	1125411	GCA_001281385	223491	2.19276	GCA_001281385.1	Proteobacteria
SRR5788026	T04158	pspi	GCA_001444425.1	1249552	GCA_001444425	12767	0.125262	GCA_001444425.1	Proteobacteria
SRR5788026	T02501	aym	GCA_000348785.1	1313172	GCA_000348785	14480	0.142069	GCA_000348785.1	Actinobacteriota
SRR5788026	T04482	foh	GCA_001735715.1	1336795	GCA_001735715	14540	0.142658	GCA_001735715.1	Bacteroidota
SRR5788026	T04427	woc	GCA_001677435.1	1548547	GCA_001677435	20455	0.200693	GCA_001677435.1	Proteobacteria
SRR5788026	T00257	pub	GCA_000012345.1	335992	GCA_000012345	253006	2.48235	GCA_000012345.1	Proteobacteria
SRR5788026	T01207	apb	GCA_000024465.1	488538	GCA_000024465	83686	0.821078	GCA_000024465.1	Proteobacteria
SRR5788026	T01455	fte	GCA_000194605.1	755732	GCA_000194605	12530	0.122937	GCA_000194605.1	Bacteroidota
SRR5788027	T01465	pel	GCA_000195085.1	1002672	GCA_000195085	137551	1.00759	GCA_000195085.1	Proteobacteria
SRR5788027	T04071	tsn	GCA_001281385.1	1125411	GCA_001281385	249266	1.82593	GCA_001281385.1	Proteobacteria
SRR5788027	T04158	pspi	GCA_001444425.1	1249552	GCA_001444425	16962	0.12425	GCA_001444425.1	Proteobacteria
SRR5788027	T02501	aym	GCA_000348785.1	1313172	GCA_000348785	16762	0.122785	GCA_000348785.1	Actinobacteriota
SRR5788027	T04427	woc	GCA_001677435.1	1548547	GCA_001677435	26820	0.196463	GCA_001677435.1	Proteobacteria
SRR5788027	T00257	pub	GCA_000012345.1	335992	GCA_000012345	381789	2.79669	GCA_000012345.1	Proteobacteria
SRR5788027	T00580	pla	GCA_000017565.1	402881	GCA_000017565	13843	0.101403	GCA_000017565.1	Proteobacteria
SRR5788027	T01207	apb	GCA_000024465.1	488538	GCA_000024465	91239	0.668346	GCA_000024465.1	Proteobacteria
SRR5788028	T01465	pel	GCA_000195085.1	1002672	GCA_000195085	33839	0.523801	GCA_000195085.1	Proteobacteria
SRR5788028	T04071	tsn	GCA_001281385.1	1125411	GCA_001281385	182045	2.81791	GCA_001281385.1	Proteobacteria
SRR5788028	T04158	pspi	GCA_001444425.1	1249552	GCA_001444425	6609	0.102302	GCA_001444425.1	Proteobacteria
SRR5788028	T04465	for	GCA_001735745.1	1336794	GCA_001735745	7547	0.116822	GCA_001735745.1	Bacteroidota
SRR5788028	T04482	foh	GCA_001735715.1	1336795	GCA_001735715	24329	0.376594	GCA_001735715.1	Bacteroidota
SRR5788028	T04427	woc	GCA_001677435.1	1548547	GCA_001677435	9364	0.144947	GCA_001677435.1	Proteobacteria
SRR5788028	T00257	pub	GCA_000012345.1	335992	GCA_000012345	96510	1.4939	GCA_000012345.1	Proteobacteria
SRR5788028	T01207	apb	GCA_000024465.1	488538	GCA_000024465	59683	0.923846	GCA_000024465.1	Proteobacteria
SRR5788028	T01455	fte	GCA_000194605.1	755732	GCA_000194605	8467	0.131062	GCA_000194605.1	Bacteroidota
SRR5788028	T00144	syw	GCA_000195975.1	84588	GCA_000195975	7933	0.122797	GCA_000195975.1	Cyanobacteria
SRR5788029	T01465	pel	GCA_000195085.1	1002672	GCA_000195085	17615	0.811356	GCA_000195085.1	Proteobacteria
SRR5788029	T04071	tsn	GCA_001281385.1	1125411	GCA_001281385	52853	2.43444	GCA_001281385.1	Proteobacteria
SRR5788029	T04158	pspi	GCA_001444425.1	1249552	GCA_001444425	2466	0.113585	GCA_001444425.1	Proteobacteria
SRR5788029	T02501	aym	GCA_000348785.1	1313172	GCA_000348785	2637	0.121462	GCA_000348785.1	Actinobacteriota
SRR5788029	T04482	foh	GCA_001735715.1	1336795	GCA_001735715	4537	0.208977	GCA_001735715.1	Bacteroidota
SRR5788029	T04427	woc	GCA_001677435.1	1548547	GCA_001677435	4051	0.186591	GCA_001677435.1	Proteobacteria
SRR5788029	T00257	pub	GCA_000012345.1	335992	GCA_000012345	49218	2.26701	GCA_000012345.1	Proteobacteria
SRR5788029	T01207	apb	GCA_000024465.1	488538	GCA_000024465	18031	0.830517	GCA_000024465.1	Proteobacteria
SRR5788029	T01455	fte	GCA_000194605.1	755732	GCA_000194605	3259	0.150111	GCA_000194605.1	Bacteroidota
SRR5788030	T01465	pel	GCA_000195085.1	1002672	GCA_000195085	46011	0.466541	GCA_000195085.1	Proteobacteria
SRR5788030	T04071	tsn	GCA_001281385.1	1125411	GCA_001281385	230073	2.33289	GCA_001281385.1	Proteobacteria
SRR5788030	T04465	for	GCA_001735745.1	1336794	GCA_001735745	11101	0.112562	GCA_001735745.1	Bacteroidota
SRR5788030	T04482	foh	GCA_001735715.1	1336795	GCA_001735715	36763	0.372768	GCA_001735715.1	Bacteroidota
SRR5788030	T04427	woc	GCA_001677435.1	1548547	GCA_001677435	11573	0.117347	GCA_001677435.1	Proteobacteria
SRR5788030	T00257	pub	GCA_000012345.1	335992	GCA_000012345	133815	1.35685	GCA_000012345.1	Proteobacteria
SRR5788030	T01207	apb	GCA_000024465.1	488538	GCA_000024465	77638	0.787231	GCA_000024465.1	Proteobacteria
SRR5788030	T01455	fte	GCA_000194605.1	755732	GCA_000194605	11970	0.121373	GCA_000194605.1	Bacteroidota
SRR5788030	T00144	syw	GCA_000195975.1	84588	GCA_000195975	10754	0.109043	GCA_000195975.1	Cyanobacteria
SRR5788031	T01465	pel	GCA_000195085.1	1002672	GCA_000195085	52528	0.711841	GCA_000195085.1	Proteobacteria
SRR5788031	T04071	tsn	GCA_001281385.1	1125411	GCA_001281385	202296	2.74144	GCA_001281385.1	Proteobacteria
SRR5788031	T04465	for	GCA_001735745.1	1336794	GCA_001735745	10914	0.147903	GCA_001735745.1	Bacteroidota
SRR5788031	T04482	foh	GCA_001735715.1	1336795	GCA_001735715	33398	0.452598	GCA_001735715.1	Bacteroidota
SRR5788031	T04427	woc	GCA_001677435.1	1548547	GCA_001677435	10797	0.146317	GCA_001677435.1	Proteobacteria
SRR5788031	T00257	pub	GCA_000012345.1	335992	GCA_000012345	163185	2.21142	GCA_000012345.1	Proteobacteria
SRR5788031	T01207	apb	GCA_000024465.1	488538	GCA_000024465	45551	0.617291	GCA_000024465.1	Proteobacteria
SRR5788031	T01455	fte	GCA_000194605.1	755732	GCA_000194605	11998	0.162593	GCA_000194605.1	Bacteroidota
SRR5788032	T01465	pel	GCA_000195085.1	1002672	GCA_000195085	26337	0.457927	GCA_000195085.1	Proteobacteria
SRR5788032	T04071	tsn	GCA_001281385.1	1125411	GCA_001281385	156299	2.7176	GCA_001281385.1	Proteobacteria
SRR5788032	T04465	for	GCA_001735745.1	1336794	GCA_001735745	12249	0.212976	GCA_001735745.1	Bacteroidota
SRR5788032	T04482	foh	GCA_001735715.1	1336795	GCA_001735715	43609	0.758239	GCA_001735715.1	Bacteroidota
SRR5788032	T00257	pub	GCA_000012345.1	335992	GCA_000012345	97537	1.6959	GCA_000012345.1	Proteobacteria
SRR5788032	T01207	apb	GCA_000024465.1	488538	GCA_000024465	57180	0.9942	GCA_000024465.1	Proteobacteria
SRR5788032	T01455	fte	GCA_000194605.1	755732	GCA_000194605	9290	0.161527	GCA_000194605.1	Bacteroidota
SRR5788033	T01465	pel	GCA_000195085.1	1002672	GCA_000195085	23694	0.386238	GCA_000195085.1	Proteobacteria
SRR5788033	T04071	tsn	GCA_001281385.1	1125411	GCA_001281385	194712	3.17402	GCA_001281385.1	Proteobacteria
SRR5788033	T04465	for	GCA_001735745.1	1336794	GCA_001735745	12716	0.207285	GCA_001735745.1	Bacteroidota
SRR5788033	T04482	foh	GCA_001735715.1	1336795	GCA_001735715	46279	0.754399	GCA_001735715.1	Bacteroidota
SRR5788033	T00257	pub	GCA_000012345.1	335992	GCA_000012345	94033	1.53284	GCA_000012345.1	Proteobacteria
SRR5788033	T01207	apb	GCA_000024465.1	488538	GCA_000024465	61166	0.997073	GCA_000024465.1	Proteobacteria
SRR5788033	T01455	fte	GCA_000194605.1	755732	GCA_000194605	9533	0.155398	GCA_000194605.1	Bacteroidota
SRR5788034	T01465	pel	GCA_000195085.1	1002672	GCA_000195085	67559	0.504933	GCA_000195085.1	Proteobacteria
SRR5788034	T04071	tsn	GCA_001281385.1	1125411	GCA_001281385	120573	0.901157	GCA_001281385.1	Proteobacteria
SRR5788034	T04465	for	GCA_001735745.1	1336794	GCA_001735745	16955	0.126721	GCA_001735745.1	Bacteroidota
SRR5788034	T04482	foh	GCA_001735715.1	1336795	GCA_001735715	57988	0.433399	GCA_001735715.1	Bacteroidota
SRR5788034	T00257	pub	GCA_000012345.1	335992	GCA_000012345	346093	2.58668	GCA_000012345.1	Proteobacteria
SRR5788034	T01207	apb	GCA_000024465.1	488538	GCA_000024465	76411	0.571092	GCA_000024465.1	Proteobacteria
SRR5788034	T00142	pmm	GCA_000011465.1	59919	GCA_000011465	280373	2.09549	GCA_000011465.1	Cyanobacteria
SRR5788034	T00144	syw	GCA_000195975.1	84588	GCA_000195975	16360	0.122274	GCA_000195975.1	Cyanobacteria
SRR5788035	T01465	pel	GCA_000195085.1	1002672	GCA_000195085	44499	0.567591	GCA_000195085.1	Proteobacteria
SRR5788035	T04071	tsn	GCA_001281385.1	1125411	GCA_001281385	75342	0.960998	GCA_001281385.1	Proteobacteria
SRR5788035	T04465	for	GCA_001735745.1	1336794	GCA_001735745	11167	0.142437	GCA_001735745.1	Bacteroidota
SRR5788035	T04482	foh	GCA_001735715.1	1336795	GCA_001735715	36211	0.461876	GCA_001735715.1	Bacteroidota
SRR5788035	T00257	pub	GCA_000012345.1	335992	GCA_000012345	239894	3.05988	GCA_000012345.1	Proteobacteria
SRR5788035	T01207	apb	GCA_000024465.1	488538	GCA_000024465	43294	0.552221	GCA_000024465.1	Proteobacteria
SRR5788035	T00142	pmm	GCA_000011465.1	59919	GCA_000011465	195937	2.4992	GCA_000011465.1	Cyanobacteria
SRR5788035	T00144	syw	GCA_000195975.1	84588	GCA_000195975	10570	0.134822	GCA_000195975.1	Cyanobacteria
SRR5788036	T01465	pel	GCA_000195085.1	1002672	GCA_000195085	56086	0.701074	GCA_000195085.1	Proteobacteria
SRR5788036	T04071	tsn	GCA_001281385.1	1125411	GCA_001281385	68000	0.849999	GCA_001281385.1	Proteobacteria
SRR5788036	T04158	pspi	GCA_001444425.1	1249552	GCA_001444425	12601	0.157512	GCA_001444425.1	Proteobacteria
SRR5788036	T03795	magq	GCA_000968135.1	1288970	GCA_000968135	8367	0.104587	GCA_000968135.1	Proteobacteria
SRR5788036	T02501	aym	GCA_000348785.1	1313172	GCA_000348785	9547	0.119337	GCA_000348785.1	Actinobacteriota
SRR5788036	T03593	msr	GCA_000831005.1	1420917	GCA_000831005	45726	0.571574	GCA_000831005.1	Proteobacteria
SRR5788036	T04427	woc	GCA_001677435.1	1548547	GCA_001677435	13700	0.17125	GCA_001677435.1	Proteobacteria
SRR5788036	T04394	abac	GCA_001618865.1	1855912	GCA_001618865	8965	0.112062	GCA_001618865.1	Acidobacteriota
SRR5788036	T04678	fmr	GCA_001983935.1	1891926	GCA_001983935	11059	0.138237	GCA_001983935.1	Planctomycetota
SRR5788036	T00257	pub	GCA_000012345.1	335992	GCA_000012345	87576	1.0947	GCA_000012345.1	Proteobacteria
SRR5788036	T00380	abo	GCA_000009365.1	393595	GCA_000009365	8065	0.100812	GCA_000009365.1	Proteobacteria
SRR5788036	T01207	apb	GCA_000024465.1	488538	GCA_000024465	15312	0.1914	GCA_000024465.1	Proteobacteria
SRR5788036	T04549	caby	GCA_001886815.1	880073	GCA_001886815	9536	0.1192	GCA_001886815.1	Calditrichota
SRR5788037	T01465	pel	GCA_000195085.1	1002672	GCA_000195085	62794	0.720999	GCA_000195085.1	Proteobacteria
SRR5788037	T03304	prc	GCA_000757845.1	1501268	GCA_000757845	218269	2.50616	GCA_000757845.1	Cyanobacteria
SRR5788037	T00257	pub	GCA_000012345.1	335992	GCA_000012345	150105	1.7235	GCA_000012345.1	Proteobacteria
SRR5788037	T01207	apb	GCA_000024465.1	488538	GCA_000024465	33532	0.385014	GCA_000024465.1	Proteobacteria
SRR5788037	T00142	pmm	GCA_000011465.1	59919	GCA_000011465	75062	0.86186	GCA_000011465.1	Cyanobacteria
SRR5788038	T01465	pel	GCA_000195085.1	1002672	GCA_000195085	90579	0.760834	GCA_000195085.1	Proteobacteria
SRR5788038	T03304	prc	GCA_000757845.1	1501268	GCA_000757845	313985	2.63737	GCA_000757845.1	Cyanobacteria
SRR5788038	T00257	pub	GCA_000012345.1	335992	GCA_000012345	224205	1.88325	GCA_000012345.1	Proteobacteria
SRR5788038	T01207	apb	GCA_000024465.1	488538	GCA_000024465	45573	0.382798	GCA_000024465.1	Proteobacteria
SRR5788038	T00142	pmm	GCA_000011465.1	59919	GCA_000011465	104360	0.87659	GCA_000011465.1	Cyanobacteria
SRR5788039	T01465	pel	GCA_000195085.1	1002672	GCA_000195085	68270	0.759121	GCA_000195085.1	Proteobacteria
SRR5788039	T03304	prc	GCA_000757845.1	1501268	GCA_000757845	205687	2.28711	GCA_000757845.1	Cyanobacteria
SRR5788039	T00257	pub	GCA_000012345.1	335992	GCA_000012345	163458	1.81755	GCA_000012345.1	Proteobacteria
SRR5788039	T01207	apb	GCA_000024465.1	488538	GCA_000024465	32692	0.363515	GCA_000024465.1	Proteobacteria
SRR5788039	T00142	pmm	GCA_000011465.1	59919	GCA_000011465	51524	0.572915	GCA_000011465.1	Cyanobacteria
SRR5788040	T01465	pel	GCA_000195085.1	1002672	GCA_000195085	68369	0.728667	GCA_000195085.1	Proteobacteria
SRR5788040	T03304	prc	GCA_000757845.1	1501268	GCA_000757845	207859	2.21533	GCA_000757845.1	Cyanobacteria
SRR5788040	T00257	pub	GCA_000012345.1	335992	GCA_000012345	161206	1.71811	GCA_000012345.1	Proteobacteria
SRR5788040	T01207	apb	GCA_000024465.1	488538	GCA_000024465	32440	0.345741	GCA_000024465.1	Proteobacteria
SRR5788040	T00142	pmm	GCA_000011465.1	59919	GCA_000011465	53754	0.572902	GCA_000011465.1	Cyanobacteria
SRR5788041	T01465	pel	GCA_000195085.1	1002672	GCA_000195085	45786	0.664393	GCA_000195085.1	Proteobacteria
SRR5788041	T03304	prc	GCA_000757845.1	1501268	GCA_000757845	166254	2.41248	GCA_000757845.1	Cyanobacteria
SRR5788041	T00257	pub	GCA_000012345.1	335992	GCA_000012345	114639	1.66351	GCA_000012345.1	Proteobacteria
SRR5788041	T01207	apb	GCA_000024465.1	488538	GCA_000024465	22206	0.322228	GCA_000024465.1	Proteobacteria
SRR5788041	T00142	pmm	GCA_000011465.1	59919	GCA_000011465	54772	0.794787	GCA_000011465.1	Cyanobacteria
SRR5788042	T01465	pel	GCA_000195085.1	1002672	GCA_000195085	39480	0.686333	GCA_000195085.1	Proteobacteria
SRR5788042	T03304	prc	GCA_000757845.1	1501268	GCA_000757845	162673	2.82796	GCA_000757845.1	Cyanobacteria
SRR5788042	T00257	pub	GCA_000012345.1	335992	GCA_000012345	91168	1.58489	GCA_000012345.1	Proteobacteria
SRR5788042	T01207	apb	GCA_000024465.1	488538	GCA_000024465	21859	0.380004	GCA_000024465.1	Proteobacteria
SRR5788042	T00142	pmm	GCA_000011465.1	59919	GCA_000011465	48512	0.843348	GCA_000011465.1	Cyanobacteria
SRR5788042	T00267	pmn	GCA_000012465.1	59920	GCA_000012465	6391	0.111103	GCA_000012465.1	Cyanobacteria
SRR5788043	T01465	pel	GCA_000195085.1	1002672	GCA_000195085	16272	0.746258	GCA_000195085.1	Proteobacteria
SRR5788043	T03304	prc	GCA_000757845.1	1501268	GCA_000757845	55987	2.56765	GCA_000757845.1	Cyanobacteria
SRR5788043	T00257	pub	GCA_000012345.1	335992	GCA_000012345	38938	1.78576	GCA_000012345.1	Proteobacteria
SRR5788043	T01207	apb	GCA_000024465.1	488538	GCA_000024465	8373	0.383998	GCA_000024465.1	Proteobacteria
SRR5788043	T00142	pmm	GCA_000011465.1	59919	GCA_000011465	19078	0.874946	GCA_000011465.1	Cyanobacteria
SRR5788044	T01465	pel	GCA_000195085.1	1002672	GCA_000195085	75862	0.674575	GCA_000195085.1	Proteobacteria
SRR5788044	T03304	prc	GCA_000757845.1	1501268	GCA_000757845	258583	2.29935	GCA_000757845.1	Cyanobacteria
SRR5788044	T00257	pub	GCA_000012345.1	335992	GCA_000012345	178799	1.5899	GCA_000012345.1	Proteobacteria
SRR5788044	T01207	apb	GCA_000024465.1	488538	GCA_000024465	41454	0.368614	GCA_000024465.1	Proteobacteria
SRR5788044	T00142	pmm	GCA_000011465.1	59919	GCA_000011465	89179	0.792991	GCA_000011465.1	Cyanobacteria
SRR5788045	T01465	pel	GCA_000195085.1	1002672	GCA_000195085	46425	0.709521	GCA_000195085.1	Proteobacteria
SRR5788045	T03304	prc	GCA_000757845.1	1501268	GCA_000757845	194001	2.96495	GCA_000757845.1	Cyanobacteria
SRR5788045	T00257	pub	GCA_000012345.1	335992	GCA_000012345	107507	1.64305	GCA_000012345.1	Proteobacteria
SRR5788045	T01207	apb	GCA_000024465.1	488538	GCA_000024465	24996	0.382018	GCA_000024465.1	Proteobacteria
SRR5788045	T00142	pmm	GCA_000011465.1	59919	GCA_000011465	58413	0.892735	GCA_000011465.1	Cyanobacteria
SRR5788045	T00267	pmn	GCA_000012465.1	59920	GCA_000012465	6990	0.106829	GCA_000012465.1	Cyanobacteria
SRR5788046	T01465	pel	GCA_000195085.1	1002672	GCA_000195085	43028	0.669997	GCA_000195085.1	Proteobacteria
SRR5788046	T03304	prc	GCA_000757845.1	1501268	GCA_000757845	180506	2.81069	GCA_000757845.1	Cyanobacteria
SRR5788046	T00257	pub	GCA_000012345.1	335992	GCA_000012345	96655	1.50503	GCA_000012345.1	Proteobacteria
SRR5788046	T01207	apb	GCA_000024465.1	488538	GCA_000024465	24252	0.377632	GCA_000024465.1	Proteobacteria
SRR5788046	T00142	pmm	GCA_000011465.1	59919	GCA_000011465	54611	0.850358	GCA_000011465.1	Cyanobacteria
SRR5788046	T00267	pmn	GCA_000012465.1	59920	GCA_000012465	7076	0.110182	GCA_000012465.1	Cyanobacteria
SRR5788047	T01465	pel	GCA_000195085.1	1002672	GCA_000195085	43521	0.598078	GCA_000195085.1	Proteobacteria
SRR5788047	T04482	foh	GCA_001735715.1	1336795	GCA_001735715	15717	0.215988	GCA_001735715.1	Bacteroidota
SRR5788047	T03304	prc	GCA_000757845.1	1501268	GCA_000757845	99474	1.367	GCA_000757845.1	Cyanobacteria
SRR5788047	T00257	pub	GCA_000012345.1	335992	GCA_000012345	140925	1.93663	GCA_000012345.1	Proteobacteria
SRR5788047	T01207	apb	GCA_000024465.1	488538	GCA_000024465	75340	1.03534	GCA_000024465.1	Proteobacteria
SRR5788047	T01204	caa	GCA_000025905.1	583355	GCA_000025905	7531	0.103493	GCA_000025905.1	Verrucomicrobiota
SRR5788047	T00142	pmm	GCA_000011465.1	59919	GCA_000011465	576762	7.92603	GCA_000011465.1	Cyanobacteria
SRR5788047	T00144	syw	GCA_000195975.1	84588	GCA_000195975	17778	0.24431	GCA_000195975.1	Cyanobacteria
SRR5788048	T01465	pel	GCA_000195085.1	1002672	GCA_000195085	37965	0.642732	GCA_000195085.1	Proteobacteria
SRR5788048	T04071	tsn	GCA_001281385.1	1125411	GCA_001281385	385604	6.52812	GCA_001281385.1	Proteobacteria
SRR5788048	T04158	pspi	GCA_001444425.1	1249552	GCA_001444425	8566	0.145019	GCA_001444425.1	Proteobacteria
SRR5788048	T02501	aym	GCA_000348785.1	1313172	GCA_000348785	6083	0.102983	GCA_000348785.1	Actinobacteriota
SRR5788048	T04427	woc	GCA_001677435.1	1548547	GCA_001677435	13218	0.223775	GCA_001677435.1	Proteobacteria
SRR5788048	T04079	tho	GCA_001293165.1	1705394	GCA_001293165	6464	0.109433	GCA_001293165.1	Proteobacteria
SRR5788048	T04678	fmr	GCA_001983935.1	1891926	GCA_001983935	6284	0.106386	GCA_001983935.1	Planctomycetota
SRR5788048	T00257	pub	GCA_000012345.1	335992	GCA_000012345	173600	2.93898	GCA_000012345.1	Proteobacteria
SRR5788048	T01207	apb	GCA_000024465.1	488538	GCA_000024465	12947	0.219187	GCA_000024465.1	Proteobacteria
SRR5788049	T01465	pel	GCA_000195085.1	1002672	GCA_000195085	85507	0.867282	GCA_000195085.1	Proteobacteria
SRR5788049	T04482	foh	GCA_001735715.1	1336795	GCA_001735715	12884	0.13068	GCA_001735715.1	Bacteroidota
SRR5788049	T03304	prc	GCA_000757845.1	1501268	GCA_000757845	96972	0.983569	GCA_000757845.1	Cyanobacteria
SRR5788049	T00257	pub	GCA_000012345.1	335992	GCA_000012345	192030	1.94773	GCA_000012345.1	Proteobacteria
SRR5788049	T01207	apb	GCA_000024465.1	488538	GCA_000024465	42972	0.435857	GCA_000024465.1	Proteobacteria
SRR5788049	T00142	pmm	GCA_000011465.1	59919	GCA_000011465	1668938	16.9277	GCA_000011465.1	Cyanobacteria
SRR5788049	T00267	pmn	GCA_000012465.1	59920	GCA_000012465	16607	0.168442	GCA_000012465.1	Cyanobacteria
SRR5788050	T01465	pel	GCA_000195085.1	1002672	GCA_000195085	76119	0.720563	GCA_000195085.1	Proteobacteria
SRR5788050	T04482	foh	GCA_001735715.1	1336795	GCA_001735715	12343	0.116842	GCA_001735715.1	Bacteroidota
SRR5788050	T03304	prc	GCA_000757845.1	1501268	GCA_000757845	88056	0.833562	GCA_000757845.1	Cyanobacteria
SRR5788050	T00257	pub	GCA_000012345.1	335992	GCA_000012345	169533	1.60485	GCA_000012345.1	Proteobacteria
SRR5788050	T01207	apb	GCA_000024465.1	488538	GCA_000024465	39137	0.370481	GCA_000024465.1	Proteobacteria
SRR5788050	T00142	pmm	GCA_000011465.1	59919	GCA_000011465	1555811	14.7277	GCA_000011465.1	Cyanobacteria
SRR5788050	T00267	pmn	GCA_000012465.1	59920	GCA_000012465	16316	0.154452	GCA_000012465.1	Cyanobacteria
SRR5788051	T01465	pel	GCA_000195085.1	1002672	GCA_000195085	269322	1.08908	GCA_000195085.1	Proteobacteria
SRR5788051	T04482	foh	GCA_001735715.1	1336795	GCA_001735715	28851	0.116667	GCA_001735715.1	Bacteroidota
SRR5788051	T03304	prc	GCA_000757845.1	1501268	GCA_000757845	208019	0.841182	GCA_000757845.1	Cyanobacteria
SRR5788051	T00257	pub	GCA_000012345.1	335992	GCA_000012345	610903	2.47035	GCA_000012345.1	Proteobacteria
SRR5788051	T01207	apb	GCA_000024465.1	488538	GCA_000024465	100046	0.404563	GCA_000024465.1	Proteobacteria
SRR5788051	T00142	pmm	GCA_000011465.1	59919	GCA_000011465	3455943	13.975	GCA_000011465.1	Cyanobacteria
SRR5788051	T00267	pmn	GCA_000012465.1	59920	GCA_000012465	33665	0.136134	GCA_000012465.1	Cyanobacteria
SRR5788052	T01465	pel	GCA_000195085.1	1002672	GCA_000195085	81651	0.886548	GCA_000195085.1	Proteobacteria
SRR5788052	T04482	foh	GCA_001735715.1	1336795	GCA_001735715	11289	0.122573	GCA_001735715.1	Bacteroidota
SRR5788052	T03304	prc	GCA_000757845.1	1501268	GCA_000757845	89744	0.97442	GCA_000757845.1	Cyanobacteria
SRR5788052	T00257	pub	GCA_000012345.1	335992	GCA_000012345	186876	2.02906	GCA_000012345.1	Proteobacteria
SRR5788052	T01207	apb	GCA_000024465.1	488538	GCA_000024465	45078	0.489447	GCA_000024465.1	Proteobacteria
SRR5788052	T00142	pmm	GCA_000011465.1	59919	GCA_000011465	1525537	16.5639	GCA_000011465.1	Cyanobacteria
SRR5788052	T00267	pmn	GCA_000012465.1	59920	GCA_000012465	14350	0.155809	GCA_000012465.1	Cyanobacteria
SRR5788053	T01465	pel	GCA_000195085.1	1002672	GCA_000195085	72294	0.872981	GCA_000195085.1	Proteobacteria
SRR5788053	T04482	foh	GCA_001735715.1	1336795	GCA_001735715	9811	0.118472	GCA_001735715.1	Bacteroidota
SRR5788053	T03304	prc	GCA_000757845.1	1501268	GCA_000757845	72085	0.870457	GCA_000757845.1	Cyanobacteria
SRR5788053	T00257	pub	GCA_000012345.1	335992	GCA_000012345	164991	1.99234	GCA_000012345.1	Proteobacteria
SRR5788053	T01207	apb	GCA_000024465.1	488538	GCA_000024465	37125	0.4483	GCA_000024465.1	Proteobacteria
SRR5788053	T00142	pmm	GCA_000011465.1	59919	GCA_000011465	1452717	17.5422	GCA_000011465.1	Cyanobacteria
SRR5788053	T00267	pmn	GCA_000012465.1	59920	GCA_000012465	20442	0.246846	GCA_000012465.1	Cyanobacteria
SRR5788054	T01465	pel	GCA_000195085.1	1002672	GCA_000195085	96888	0.864377	GCA_000195085.1	Proteobacteria
SRR5788054	T04482	foh	GCA_001735715.1	1336795	GCA_001735715	15251	0.13606	GCA_001735715.1	Bacteroidota
SRR5788054	T03304	prc	GCA_000757845.1	1501268	GCA_000757845	106850	0.953252	GCA_000757845.1	Cyanobacteria
SRR5788054	T00257	pub	GCA_000012345.1	335992	GCA_000012345	226276	2.0187	GCA_000012345.1	Proteobacteria
SRR5788054	T01207	apb	GCA_000024465.1	488538	GCA_000024465	47010	0.419395	GCA_000024465.1	Proteobacteria
SRR5788054	T00142	pmm	GCA_000011465.1	59919	GCA_000011465	1847870	16.4856	GCA_000011465.1	Cyanobacteria
SRR5788054	T00267	pmn	GCA_000012465.1	59920	GCA_000012465	21629	0.192961	GCA_000012465.1	Cyanobacteria
SRR5788055	T01465	pel	GCA_000195085.1	1002672	GCA_000195085	77918	0.693167	GCA_000195085.1	Proteobacteria
SRR5788055	T04482	foh	GCA_001735715.1	1336795	GCA_001735715	12372	0.110063	GCA_001735715.1	Bacteroidota
SRR5788055	T03304	prc	GCA_000757845.1	1501268	GCA_000757845	102430	0.911229	GCA_000757845.1	Cyanobacteria
SRR5788055	T00257	pub	GCA_000012345.1	335992	GCA_000012345	174918	1.55609	GCA_000012345.1	Proteobacteria
SRR5788055	T01207	apb	GCA_000024465.1	488538	GCA_000024465	41044	0.365132	GCA_000024465.1	Proteobacteria
SRR5788055	T00142	pmm	GCA_000011465.1	59919	GCA_000011465	1750296	15.5708	GCA_000011465.1	Cyanobacteria
SRR5788055	T00267	pmn	GCA_000012465.1	59920	GCA_000012465	14646	0.130292	GCA_000012465.1	Cyanobacteria
SRR5788056	T01465	pel	GCA_000195085.1	1002672	GCA_000195085	93546	0.81557	GCA_000195085.1	Proteobacteria
SRR5788056	T04482	foh	GCA_001735715.1	1336795	GCA_001735715	12887	0.112354	GCA_001735715.1	Bacteroidota
SRR5788056	T03304	prc	GCA_000757845.1	1501268	GCA_000757845	118468	1.03285	GCA_000757845.1	Cyanobacteria
SRR5788056	T00257	pub	GCA_000012345.1	335992	GCA_000012345	216329	1.88604	GCA_000012345.1	Proteobacteria
SRR5788056	T01207	apb	GCA_000024465.1	488538	GCA_000024465	46442	0.404899	GCA_000024465.1	Proteobacteria
SRR5788056	T00142	pmm	GCA_000011465.1	59919	GCA_000011465	2041105	17.7951	GCA_000011465.1	Cyanobacteria
SRR5788056	T00267	pmn	GCA_000012465.1	59920	GCA_000012465	15284	0.133252	GCA_000012465.1	Cyanobacteria
SRR5788057	T01465	pel	GCA_000195085.1	1002672	GCA_000195085	96703	0.864247	GCA_000195085.1	Proteobacteria
SRR5788057	T03304	prc	GCA_000757845.1	1501268	GCA_000757845	152363	1.36169	GCA_000757845.1	Cyanobacteria
SRR5788057	T00257	pub	GCA_000012345.1	335992	GCA_000012345	228398	2.04122	GCA_000012345.1	Proteobacteria
SRR5788057	T01207	apb	GCA_000024465.1	488538	GCA_000024465	46442	0.415058	GCA_000024465.1	Proteobacteria
SRR5788057	T00142	pmm	GCA_000011465.1	59919	GCA_000011465	1983047	17.7227	GCA_000011465.1	Cyanobacteria
SRR5788058	T01465	pel	GCA_000195085.1	1002672	GCA_000195085	76781	0.755316	GCA_000195085.1	Proteobacteria
SRR5788058	T03304	prc	GCA_000757845.1	1501268	GCA_000757845	88168	0.867333	GCA_000757845.1	Cyanobacteria
SRR5788058	T00257	pub	GCA_000012345.1	335992	GCA_000012345	162543	1.59898	GCA_000012345.1	Proteobacteria
SRR5788058	T01207	apb	GCA_000024465.1	488538	GCA_000024465	47268	0.464988	GCA_000024465.1	Proteobacteria
SRR5788058	T01204	caa	GCA_000025905.1	583355	GCA_000025905	12619	0.124137	GCA_000025905.1	Verrucomicrobiota
SRR5788058	T00142	pmm	GCA_000011465.1	59919	GCA_000011465	1263121	12.4257	GCA_000011465.1	Cyanobacteria
SRR5788059	T01465	pel	GCA_000195085.1	1002672	GCA_000195085	19939	0.670665	GCA_000195085.1	Proteobacteria
SRR5788059	T04071	tsn	GCA_001281385.1	1125411	GCA_001281385	69407	2.33456	GCA_001281385.1	Proteobacteria
SRR5788059	T04158	pspi	GCA_001444425.1	1249552	GCA_001444425	4217	0.141842	GCA_001444425.1	Proteobacteria
SRR5788059	T04427	woc	GCA_001677435.1	1548547	GCA_001677435	4016	0.135081	GCA_001677435.1	Proteobacteria
SRR5788059	T00257	pub	GCA_000012345.1	335992	GCA_000012345	102738	3.45568	GCA_000012345.1	Proteobacteria
SRR5788059	T01207	apb	GCA_000024465.1	488538	GCA_000024465	16262	0.546986	GCA_000024465.1	Proteobacteria
SRR5788059	T00142	pmm	GCA_000011465.1	59919	GCA_000011465	5471	0.184022	GCA_000011465.1	Cyanobacteria
SRR5788060	T01465	pel	GCA_000195085.1	1002672	GCA_000195085	52199	0.842284	GCA_000195085.1	Proteobacteria
SRR5788060	T04071	tsn	GCA_001281385.1	1125411	GCA_001281385	10749	0.173446	GCA_001281385.1	Proteobacteria
SRR5788060	T04482	foh	GCA_001735715.1	1336795	GCA_001735715	8121	0.131041	GCA_001735715.1	Bacteroidota
SRR5788060	T00257	pub	GCA_000012345.1	335992	GCA_000012345	221863	3.57999	GCA_000012345.1	Proteobacteria
SRR5788060	T01207	apb	GCA_000024465.1	488538	GCA_000024465	57781	0.932355	GCA_000024465.1	Proteobacteria
SRR5788060	T01204	caa	GCA_000025905.1	583355	GCA_000025905	19733	0.318412	GCA_000025905.1	Verrucomicrobiota
SRR5788060	T00142	pmm	GCA_000011465.1	59919	GCA_000011465	124630	2.01103	GCA_000011465.1	Cyanobacteria
SRR5788060	T00144	syw	GCA_000195975.1	84588	GCA_000195975	10661	0.172026	GCA_000195975.1	Cyanobacteria
SRR5788061	T01465	pel	GCA_000195085.1	1002672	GCA_000195085	54035	0.731696	GCA_000195085.1	Proteobacteria
SRR5788061	T03304	prc	GCA_000757845.1	1501268	GCA_000757845	183245	2.48135	GCA_000757845.1	Cyanobacteria
SRR5788061	T00257	pub	GCA_000012345.1	335992	GCA_000012345	97624	1.32194	GCA_000012345.1	Proteobacteria
SRR5788061	T01207	apb	GCA_000024465.1	488538	GCA_000024465	24630	0.333519	GCA_000024465.1	Proteobacteria
SRR5788061	T00142	pmm	GCA_000011465.1	59919	GCA_000011465	77743	1.05273	GCA_000011465.1	Cyanobacteria
SRR5788061	T00144	syw	GCA_000195975.1	84588	GCA_000195975	9341	0.126488	GCA_000195975.1	Cyanobacteria
SRR5788062	T01465	pel	GCA_000195085.1	1002672	GCA_000195085	77048	0.791779	GCA_000195085.1	Proteobacteria
SRR5788062	T02501	aym	GCA_000348785.1	1313172	GCA_000348785	15103	0.155205	GCA_000348785.1	Actinobacteriota
SRR5788062	T03593	msr	GCA_000831005.1	1420917	GCA_000831005	21026	0.216072	GCA_000831005.1	Proteobacteria
SRR5788062	T03304	prc	GCA_000757845.1	1501268	GCA_000757845	30695	0.315435	GCA_000757845.1	Cyanobacteria
SRR5788062	T01256	cat	GCA_000196315.1	216432	GCA_000196315	11952	0.122824	GCA_000196315.1	Bacteroidota
SRR5788062	T00257	pub	GCA_000012345.1	335992	GCA_000012345	143991	1.47971	GCA_000012345.1	Proteobacteria
SRR5788062	T01207	apb	GCA_000024465.1	488538	GCA_000024465	21934	0.225403	GCA_000024465.1	Proteobacteria
SRR5788062	T00142	pmm	GCA_000011465.1	59919	GCA_000011465	31859	0.327397	GCA_000011465.1	Cyanobacteria
SRR5788062	T00267	pmn	GCA_000012465.1	59920	GCA_000012465	50229	0.516175	GCA_000012465.1	Cyanobacteria
SRR5788062	T00143	pmt	GCA_000011485.1	74547	GCA_000011485	11777	0.121026	GCA_000011485.1	Cyanobacteria
SRR5788063	T01465	pel	GCA_000195085.1	1002672	GCA_000195085	50072	1.10624	GCA_000195085.1	Proteobacteria
SRR5788063	T04071	tsn	GCA_001281385.1	1125411	GCA_001281385	27323	0.603647	GCA_001281385.1	Proteobacteria
SRR5788063	T04158	pspi	GCA_001444425.1	1249552	GCA_001444425	7038	0.155491	GCA_001444425.1	Proteobacteria
SRR5788063	T02501	aym	GCA_000348785.1	1313172	GCA_000348785	5932	0.131056	GCA_000348785.1	Actinobacteriota
SRR5788063	T04427	woc	GCA_001677435.1	1548547	GCA_001677435	8938	0.197467	GCA_001677435.1	Proteobacteria
SRR5788063	T04678	fmr	GCA_001983935.1	1891926	GCA_001983935	5061	0.111813	GCA_001983935.1	Planctomycetota
SRR5788063	T00257	pub	GCA_000012345.1	335992	GCA_000012345	101811	2.24931	GCA_000012345.1	Proteobacteria
SRR5788063	T01207	apb	GCA_000024465.1	488538	GCA_000024465	10279	0.227094	GCA_000024465.1	Proteobacteria
SRR5788064	T01465	pel	GCA_000195085.1	1002672	GCA_000195085	73436	1.14762	GCA_000195085.1	Proteobacteria
SRR5788064	T04071	tsn	GCA_001281385.1	1125411	GCA_001281385	53501	0.836084	GCA_001281385.1	Proteobacteria
SRR5788064	T04158	pspi	GCA_001444425.1	1249552	GCA_001444425	9315	0.14557	GCA_001444425.1	Proteobacteria
SRR5788064	T03795	magq	GCA_000968135.1	1288970	GCA_000968135	6423	0.100375	GCA_000968135.1	Proteobacteria
SRR5788064	T02501	aym	GCA_000348785.1	1313172	GCA_000348785	8249	0.128911	GCA_000348785.1	Actinobacteriota
SRR5788064	T04427	woc	GCA_001677435.1	1548547	GCA_001677435	15834	0.247445	GCA_001677435.1	Proteobacteria
SRR5788064	T04678	fmr	GCA_001983935.1	1891926	GCA_001983935	10002	0.156306	GCA_001983935.1	Planctomycetota
SRR5788064	T00257	pub	GCA_000012345.1	335992	GCA_000012345	130232	2.03519	GCA_000012345.1	Proteobacteria
SRR5788064	T01207	apb	GCA_000024465.1	488538	GCA_000024465	13840	0.216284	GCA_000024465.1	Proteobacteria
SRR5788064	T04549	caby	GCA_001886815.1	880073	GCA_001886815	8155	0.127442	GCA_001886815.1	Calditrichota
SRR5788065	T01465	pel	GCA_000195085.1	1002672	GCA_000195085	4258	0.705254	GCA_000195085.1	Proteobacteria
SRR5788065	T04158	pspi	GCA_001444425.1	1249552	GCA_001444425	807	0.133664	GCA_001444425.1	Proteobacteria
SRR5788065	T03304	prc	GCA_000757845.1	1501268	GCA_000757845	1388	0.229895	GCA_000757845.1	Cyanobacteria
SRR5788065	T00257	pub	GCA_000012345.1	335992	GCA_000012345	7631	1.26393	GCA_000012345.1	Proteobacteria
SRR5788065	T01207	apb	GCA_000024465.1	488538	GCA_000024465	1730	0.286541	GCA_000024465.1	Proteobacteria
SRR5788065	T00144	syw	GCA_000195975.1	84588	GCA_000195975	1920	0.31801	GCA_000195975.1	Cyanobacteria
SRR5788066	T01465	pel	GCA_000195085.1	1002672	GCA_000195085	40499	0.845048	GCA_000195085.1	Proteobacteria
SRR5788066	T04071	tsn	GCA_001281385.1	1125411	GCA_001281385	6042	0.126072	GCA_001281385.1	Proteobacteria
SRR5788066	T04158	pspi	GCA_001444425.1	1249552	GCA_001444425	5525	0.115284	GCA_001444425.1	Proteobacteria
SRR5788066	T02501	aym	GCA_000348785.1	1313172	GCA_000348785	7047	0.147042	GCA_000348785.1	Actinobacteriota
SRR5788066	T03304	prc	GCA_000757845.1	1501268	GCA_000757845	9283	0.193698	GCA_000757845.1	Cyanobacteria
SRR5788066	T04427	woc	GCA_001677435.1	1548547	GCA_001677435	5815	0.121335	GCA_001677435.1	Proteobacteria
SRR5788066	T04678	fmr	GCA_001983935.1	1891926	GCA_001983935	6023	0.125675	GCA_001983935.1	Planctomycetota
SRR5788066	T00257	pub	GCA_000012345.1	335992	GCA_000012345	76277	1.59159	GCA_000012345.1	Proteobacteria
SRR5788066	T01207	apb	GCA_000024465.1	488538	GCA_000024465	10554	0.220219	GCA_000024465.1	Proteobacteria
SRR5788066	T00143	pmt	GCA_000011485.1	74547	GCA_000011485	5436	0.113427	GCA_000011485.1	Cyanobacteria
SRR5788066	T00144	syw	GCA_000195975.1	84588	GCA_000195975	6568	0.137047	GCA_000195975.1	Cyanobacteria
SRR5788067	T01465	pel	GCA_000195085.1	1002672	GCA_000195085	60878	0.66181	GCA_000195085.1	Proteobacteria
SRR5788067	T04071	tsn	GCA_001281385.1	1125411	GCA_001281385	54929	0.597137	GCA_001281385.1	Proteobacteria
SRR5788067	T04158	pspi	GCA_001444425.1	1249552	GCA_001444425	13197	0.143466	GCA_001444425.1	Proteobacteria
SRR5788067	T03795	magq	GCA_000968135.1	1288970	GCA_000968135	11131	0.121006	GCA_000968135.1	Proteobacteria
SRR5788067	T02501	aym	GCA_000348785.1	1313172	GCA_000348785	12109	0.131638	GCA_000348785.1	Actinobacteriota
SRR5788067	T03593	msr	GCA_000831005.1	1420917	GCA_000831005	44825	0.487296	GCA_000831005.1	Proteobacteria
SRR5788067	T04427	woc	GCA_001677435.1	1548547	GCA_001677435	20336	0.221074	GCA_001677435.1	Proteobacteria
SRR5788067	T04169	nio	GCA_001458695.1	1715989	GCA_001458695	10657	0.115853	GCA_001458695.1	Nitrospirota
SRR5788067	T04394	abac	GCA_001618865.1	1855912	GCA_001618865	12395	0.134747	GCA_001618865.1	Acidobacteriota
SRR5788067	T04678	fmr	GCA_001983935.1	1891926	GCA_001983935	16057	0.174557	GCA_001983935.1	Planctomycetota
SRR5788067	T00257	pub	GCA_000012345.1	335992	GCA_000012345	92013	1.00028	GCA_000012345.1	Proteobacteria
SRR5788067	T04041	nmv	GCA_001273775.1	42253	GCA_001273775	12585	0.136813	GCA_001273775.1	Nitrospirota
SRR5788067	T01207	apb	GCA_000024465.1	488538	GCA_000024465	17374	0.188874	GCA_000024465.1	Proteobacteria
SRR5788067	T04290	rhz	GCA_001579845.1	674703	GCA_001579845	9625	0.104634	GCA_001579845.1	Proteobacteria
SRR5788067	T04549	caby	GCA_001886815.1	880073	GCA_001886815	9956	0.108232	GCA_001886815.1	Calditrichota
SRR5788068	T01465	pel	GCA_000195085.1	1002672	GCA_000195085	86600	1.05492	GCA_000195085.1	Proteobacteria
SRR5788068	T03304	prc	GCA_000757845.1	1501268	GCA_000757845	217233	2.64624	GCA_000757845.1	Cyanobacteria
SRR5788068	T00257	pub	GCA_000012345.1	335992	GCA_000012345	158989	1.93673	GCA_000012345.1	Proteobacteria
SRR5788068	T01207	apb	GCA_000024465.1	488538	GCA_000024465	60479	0.736728	GCA_000024465.1	Proteobacteria
SRR5788068	T01204	caa	GCA_000025905.1	583355	GCA_000025905	9205	0.112131	GCA_000025905.1	Verrucomicrobiota
SRR5788068	T00142	pmm	GCA_000011465.1	59919	GCA_000011465	50632	0.616777	GCA_000011465.1	Cyanobacteria
SRR5788068	T00144	syw	GCA_000195975.1	84588	GCA_000195975	12787	0.155766	GCA_000195975.1	Cyanobacteria
SRR5788069	T01465	pel	GCA_000195085.1	1002672	GCA_000195085	63851	0.999867	GCA_000195085.1	Proteobacteria
SRR5788069	T04071	tsn	GCA_001281385.1	1125411	GCA_001281385	27392	0.428942	GCA_001281385.1	Proteobacteria
SRR5788069	T04158	pspi	GCA_001444425.1	1249552	GCA_001444425	10750	0.168338	GCA_001444425.1	Proteobacteria
SRR5788069	T03795	magq	GCA_000968135.1	1288970	GCA_000968135	8883	0.139102	GCA_000968135.1	Proteobacteria
SRR5788069	T02501	aym	GCA_000348785.1	1313172	GCA_000348785	10856	0.169998	GCA_000348785.1	Actinobacteriota
SRR5788069	T04427	woc	GCA_001677435.1	1548547	GCA_001677435	17694	0.277077	GCA_001677435.1	Proteobacteria
SRR5788069	T04354	pls	GCA_001610835.1	1632864	GCA_001610835	6907	0.108159	GCA_001610835.1	Planctomycetota
SRR5788069	T04394	abac	GCA_001618865.1	1855912	GCA_001618865	9561	0.149719	GCA_001618865.1	Acidobacteriota
SRR5788069	T04678	fmr	GCA_001983935.1	1891926	GCA_001983935	13199	0.206688	GCA_001983935.1	Planctomycetota
SRR5788069	T00257	pub	GCA_000012345.1	335992	GCA_000012345	104383	1.63457	GCA_000012345.1	Proteobacteria
SRR5788069	T04041	nmv	GCA_001273775.1	42253	GCA_001273775	7256	0.113624	GCA_001273775.1	Nitrospirota
SRR5788069	T01128	sti	GCA_000024985.1	479434	GCA_000024985	7289	0.114141	GCA_000024985.1	Chloroflexota
SRR5788069	T01207	apb	GCA_000024465.1	488538	GCA_000024465	15304	0.239651	GCA_000024465.1	Proteobacteria
SRR5788069	T01147	psl	GCA_000025185.1	530564	GCA_000025185	6718	0.1052	GCA_000025185.1	Planctomycetota
SRR5788069	T04290	rhz	GCA_001579845.1	674703	GCA_001579845	7522	0.11779	GCA_001579845.1	Proteobacteria
SRR5788069	T01431	pbs	GCA_000165715.3	756272	GCA_000165715	6480	0.101473	GCA_000165715.3
SRR5788069	T04549	caby	GCA_001886815.1	880073	GCA_001886815	8686	0.136017	GCA_001886815.1	Calditrichota
SRR5788069	T01797	cap	GCA_000281175.1	926550	GCA_000281175	7129	0.111636	GCA_000281175.1	Chloroflexota
SRR5788070	T01465	pel	GCA_000195085.1	1002672	GCA_000195085	61939	0.80252	GCA_000195085.1	Proteobacteria
SRR5788070	T04071	tsn	GCA_001281385.1	1125411	GCA_001281385	29013	0.37591	GCA_001281385.1	Proteobacteria
SRR5788070	T04158	pspi	GCA_001444425.1	1249552	GCA_001444425	10616	0.137548	GCA_001444425.1	Proteobacteria
SRR5788070	T03795	magq	GCA_000968135.1	1288970	GCA_000968135	9758	0.126431	GCA_000968135.1	Proteobacteria
SRR5788070	T02501	aym	GCA_000348785.1	1313172	GCA_000348785	8760	0.1135	GCA_000348785.1	Actinobacteriota
SRR5788070	T04427	woc	GCA_001677435.1	1548547	GCA_001677435	17847	0.231237	GCA_001677435.1	Proteobacteria
SRR5788070	T04169	nio	GCA_001458695.1	1715989	GCA_001458695	8273	0.10719	GCA_001458695.1	Nitrospirota
SRR5788070	T04394	abac	GCA_001618865.1	1855912	GCA_001618865	11797	0.152849	GCA_001618865.1	Acidobacteriota
SRR5788070	T04678	fmr	GCA_001983935.1	1891926	GCA_001983935	13677	0.177208	GCA_001983935.1	Planctomycetota
SRR5788070	T00257	pub	GCA_000012345.1	335992	GCA_000012345	94394	1.22303	GCA_000012345.1	Proteobacteria
SRR5788070	T04041	nmv	GCA_001273775.1	42253	GCA_001273775	9755	0.126392	GCA_001273775.1	Nitrospirota
SRR5788070	T01128	sti	GCA_000024985.1	479434	GCA_000024985	8219	0.10649	GCA_000024985.1	Chloroflexota
SRR5788070	T01207	apb	GCA_000024465.1	488538	GCA_000024465	15905	0.206075	GCA_000024465.1	Proteobacteria
SRR5788070	T04290	rhz	GCA_001579845.1	674703	GCA_001579845	8296	0.107488	GCA_001579845.1	Proteobacteria
SRR5788070	T04549	caby	GCA_001886815.1	880073	GCA_001886815	9507	0.123179	GCA_001886815.1	Calditrichota
SRR5788070	T01797	cap	GCA_000281175.1	926550	GCA_000281175	8020	0.103912	GCA_000281175.1	Chloroflexota
SRR5788071	T01465	pel	GCA_000195085.1	1002672	GCA_000195085	1012473	1.09222	GCA_000195085.1	Proteobacteria
SRR5788071	T04071	tsn	GCA_001281385.1	1125411	GCA_001281385	968394	1.04467	GCA_001281385.1	Proteobacteria
SRR5788071	T04465	for	GCA_001735745.1	1336794	GCA_001735745	133716	0.144248	GCA_001735745.1	Bacteroidota
SRR5788071	T04482	foh	GCA_001735715.1	1336795	GCA_001735715	468625	0.505534	GCA_001735715.1	Bacteroidota
SRR5788071	T04427	woc	GCA_001677435.1	1548547	GCA_001677435	144621	0.156011	GCA_001677435.1	Proteobacteria
SRR5788071	T03869	mbat	GCA_000981505.1	1581557	GCA_000981505	106606	0.115002	GCA_000981505.1	Proteobacteria
SRR5788071	T00257	pub	GCA_000012345.1	335992	GCA_000012345	4317499	4.65755	GCA_000012345.1	Proteobacteria
SRR5788071	T01207	apb	GCA_000024465.1	488538	GCA_000024465	545143	0.588079	GCA_000024465.1	Proteobacteria
SRR5788071	T00142	pmm	GCA_000011465.1	59919	GCA_000011465	2357831	2.54354	GCA_000011465.1	Cyanobacteria
SRR5788072	T01465	pel	GCA_000195085.1	1002672	GCA_000195085	60542	1.25298	GCA_000195085.1	Proteobacteria
SRR5788072	T04071	tsn	GCA_001281385.1	1125411	GCA_001281385	81798	1.69289	GCA_001281385.1	Proteobacteria
SRR5788072	T04158	pspi	GCA_001444425.1	1249552	GCA_001444425	6754	0.139781	GCA_001444425.1	Proteobacteria
SRR5788072	T04482	foh	GCA_001735715.1	1336795	GCA_001735715	6661	0.137856	GCA_001735715.1	Bacteroidota
SRR5788072	T04427	woc	GCA_001677435.1	1548547	GCA_001677435	10767	0.222834	GCA_001677435.1	Proteobacteria
SRR5788072	T00257	pub	GCA_000012345.1	335992	GCA_000012345	241028	4.98832	GCA_000012345.1	Proteobacteria
SRR5788072	T01207	apb	GCA_000024465.1	488538	GCA_000024465	25438	0.526466	GCA_000024465.1	Proteobacteria
SRR5788072	T00142	pmm	GCA_000011465.1	59919	GCA_000011465	41252	0.853753	GCA_000011465.1	Cyanobacteria
SRR5788073	T01465	pel	GCA_000195085.1	1002672	GCA_000195085	66220	0.949037	GCA_000195085.1	Proteobacteria
SRR5788073	T04071	tsn	GCA_001281385.1	1125411	GCA_001281385	84321	1.20845	GCA_001281385.1	Proteobacteria
SRR5788073	T04158	pspi	GCA_001444425.1	1249552	GCA_001444425	12774	0.183072	GCA_001444425.1	Proteobacteria
SRR5788073	T04482	foh	GCA_001735715.1	1336795	GCA_001735715	13008	0.186425	GCA_001735715.1	Bacteroidota
SRR5788073	T04427	woc	GCA_001677435.1	1548547	GCA_001677435	15594	0.223487	GCA_001677435.1	Proteobacteria
SRR5788073	T03869	mbat	GCA_000981505.1	1581557	GCA_000981505	7355	0.105409	GCA_000981505.1	Proteobacteria
SRR5788073	T00257	pub	GCA_000012345.1	335992	GCA_000012345	257562	3.69127	GCA_000012345.1	Proteobacteria
SRR5788073	T00580	pla	GCA_000017565.1	402881	GCA_000017565	7446	0.106713	GCA_000017565.1	Proteobacteria
SRR5788073	T01207	apb	GCA_000024465.1	488538	GCA_000024465	52488	0.752236	GCA_000024465.1	Proteobacteria
SRR5788073	T00142	pmm	GCA_000011465.1	59919	GCA_000011465	67117	0.961892	GCA_000011465.1	Cyanobacteria
SRR5788073	T01455	fte	GCA_000194605.1	755732	GCA_000194605	7157	0.102571	GCA_000194605.1	Bacteroidota
SRR5788074	T01465	pel	GCA_000195085.1	1002672	GCA_000195085	69553	1.0428	GCA_000195085.1	Proteobacteria
SRR5788074	T04071	tsn	GCA_001281385.1	1125411	GCA_001281385	71294	1.0689	GCA_001281385.1	Proteobacteria
SRR5788074	T04158	pspi	GCA_001444425.1	1249552	GCA_001444425	10216	0.153167	GCA_001444425.1	Proteobacteria
SRR5788074	T04482	foh	GCA_001735715.1	1336795	GCA_001735715	11122	0.16675	GCA_001735715.1	Bacteroidota
SRR5788074	T04427	woc	GCA_001677435.1	1548547	GCA_001677435	12088	0.181233	GCA_001677435.1	Proteobacteria
SRR5788074	T00257	pub	GCA_000012345.1	335992	GCA_000012345	298661	4.47777	GCA_000012345.1	Proteobacteria
SRR5788074	T01207	apb	GCA_000024465.1	488538	GCA_000024465	38055	0.570552	GCA_000024465.1	Proteobacteria
SRR5788074	T00142	pmm	GCA_000011465.1	59919	GCA_000011465	50646	0.759326	GCA_000011465.1	Cyanobacteria
SRR5788075	T01465	pel	GCA_000195085.1	1002672	GCA_000195085	33988	0.452757	GCA_000195085.1	Proteobacteria
SRR5788075	T04071	tsn	GCA_001281385.1	1125411	GCA_001281385	265338	3.53459	GCA_001281385.1	Proteobacteria
SRR5788075	T04465	for	GCA_001735745.1	1336794	GCA_001735745	8902	0.118584	GCA_001735745.1	Bacteroidota
SRR5788075	T04482	foh	GCA_001735715.1	1336795	GCA_001735715	27283	0.363439	GCA_001735715.1	Bacteroidota
SRR5788075	T04427	woc	GCA_001677435.1	1548547	GCA_001677435	8943	0.119131	GCA_001677435.1	Proteobacteria
SRR5788075	T00257	pub	GCA_000012345.1	335992	GCA_000012345	143675	1.91391	GCA_000012345.1	Proteobacteria
SRR5788075	T01207	apb	GCA_000024465.1	488538	GCA_000024465	73450	0.978434	GCA_000024465.1	Proteobacteria
SRR5788075	T00142	pmm	GCA_000011465.1	59919	GCA_000011465	21257	0.283166	GCA_000011465.1	Cyanobacteria
SRR5788076	T01465	pel	GCA_000195085.1	1002672	GCA_000195085	85323	0.928794	GCA_000195085.1	Proteobacteria
SRR5788076	T04071	tsn	GCA_001281385.1	1125411	GCA_001281385	84666	0.921643	GCA_001281385.1	Proteobacteria
SRR5788076	T04158	pspi	GCA_001444425.1	1249552	GCA_001444425	11085	0.120667	GCA_001444425.1	Proteobacteria
SRR5788076	T04482	foh	GCA_001735715.1	1336795	GCA_001735715	18675	0.203289	GCA_001735715.1	Bacteroidota
SRR5788076	T04427	woc	GCA_001677435.1	1548547	GCA_001677435	15108	0.16446	GCA_001677435.1	Proteobacteria
SRR5788076	T03869	mbat	GCA_000981505.1	1581557	GCA_000981505	11607	0.126349	GCA_000981505.1	Proteobacteria
SRR5788076	T00257	pub	GCA_000012345.1	335992	GCA_000012345	369906	4.02666	GCA_000012345.1	Proteobacteria
SRR5788076	T00580	pla	GCA_000017565.1	402881	GCA_000017565	10169	0.110696	GCA_000017565.1	Proteobacteria
SRR5788076	T01207	apb	GCA_000024465.1	488538	GCA_000024465	79995	0.870796	GCA_000024465.1	Proteobacteria
SRR5788076	T00142	pmm	GCA_000011465.1	59919	GCA_000011465	95240	1.03675	GCA_000011465.1	Cyanobacteria
SRR5788077	T01465	pel	GCA_000195085.1	1002672	GCA_000195085	82164	1.00965	GCA_000195085.1	Proteobacteria
SRR5788077	T04071	tsn	GCA_001281385.1	1125411	GCA_001281385	77283	0.949671	GCA_001281385.1	Proteobacteria
SRR5788077	T04465	for	GCA_001735745.1	1336794	GCA_001735745	12413	0.152534	GCA_001735745.1	Bacteroidota
SRR5788077	T04482	foh	GCA_001735715.1	1336795	GCA_001735715	45003	0.553007	GCA_001735715.1	Bacteroidota
SRR5788077	T04427	woc	GCA_001677435.1	1548547	GCA_001677435	11570	0.142175	GCA_001677435.1	Proteobacteria
SRR5788077	T03869	mbat	GCA_000981505.1	1581557	GCA_000981505	8438	0.103688	GCA_000981505.1	Proteobacteria
SRR5788077	T00257	pub	GCA_000012345.1	335992	GCA_000012345	366294	4.5011	GCA_000012345.1	Proteobacteria
SRR5788077	T01207	apb	GCA_000024465.1	488538	GCA_000024465	40473	0.497341	GCA_000024465.1	Proteobacteria
SRR5788077	T00142	pmm	GCA_000011465.1	59919	GCA_000011465	507045	6.23068	GCA_000011465.1	Cyanobacteria
SRR5788078	T01465	pel	GCA_000195085.1	1002672	GCA_000195085	92491	1.05465	GCA_000195085.1	Proteobacteria
SRR5788078	T04071	tsn	GCA_001281385.1	1125411	GCA_001281385	87287	0.995309	GCA_001281385.1	Proteobacteria
SRR5788078	T04465	for	GCA_001735745.1	1336794	GCA_001735745	15198	0.173298	GCA_001735745.1	Bacteroidota
SRR5788078	T04482	foh	GCA_001735715.1	1336795	GCA_001735715	55203	0.629464	GCA_001735715.1	Bacteroidota
SRR5788078	T04427	woc	GCA_001677435.1	1548547	GCA_001677435	12857	0.146605	GCA_001677435.1	Proteobacteria
SRR5788078	T03869	mbat	GCA_000981505.1	1581557	GCA_000981505	9260	0.105589	GCA_000981505.1	Proteobacteria
SRR5788078	T00257	pub	GCA_000012345.1	335992	GCA_000012345	413853	4.71905	GCA_000012345.1	Proteobacteria
SRR5788078	T01207	apb	GCA_000024465.1	488538	GCA_000024465	45648	0.520511	GCA_000024465.1	Proteobacteria
SRR5788078	T00142	pmm	GCA_000011465.1	59919	GCA_000011465	369777	4.21646	GCA_000011465.1	Cyanobacteria
SRR5788079	T01465	pel	GCA_000195085.1	1002672	GCA_000195085	133096	1.03669	GCA_000195085.1	Proteobacteria
SRR5788079	T04071	tsn	GCA_001281385.1	1125411	GCA_001281385	122789	0.956409	GCA_001281385.1	Proteobacteria
SRR5788079	T04465	for	GCA_001735745.1	1336794	GCA_001735745	25194	0.196237	GCA_001735745.1	Bacteroidota
SRR5788079	T04482	foh	GCA_001735715.1	1336795	GCA_001735715	95887	0.746868	GCA_001735715.1	Bacteroidota
SRR5788079	T04427	woc	GCA_001677435.1	1548547	GCA_001677435	19031	0.148233	GCA_001677435.1	Proteobacteria
SRR5788079	T03869	mbat	GCA_000981505.1	1581557	GCA_000981505	13328	0.103812	GCA_000981505.1	Proteobacteria
SRR5788079	T00257	pub	GCA_000012345.1	335992	GCA_000012345	569138	4.43304	GCA_000012345.1	Proteobacteria
SRR5788079	T01207	apb	GCA_000024465.1	488538	GCA_000024465	75427	0.587504	GCA_000024465.1	Proteobacteria
SRR5788079	T00142	pmm	GCA_000011465.1	59919	GCA_000011465	558849	4.3529	GCA_000011465.1	Cyanobacteria
SRR5788080	T01465	pel	GCA_000195085.1	1002672	GCA_000195085	124026	0.984297	GCA_000195085.1	Proteobacteria
SRR5788080	T04071	tsn	GCA_001281385.1	1125411	GCA_001281385	110234	0.87484	GCA_001281385.1	Proteobacteria
SRR5788080	T04465	for	GCA_001735745.1	1336794	GCA_001735745	24897	0.197588	GCA_001735745.1	Bacteroidota
SRR5788080	T04482	foh	GCA_001735715.1	1336795	GCA_001735715	94232	0.747845	GCA_001735715.1	Bacteroidota
SRR5788080	T04427	woc	GCA_001677435.1	1548547	GCA_001677435	18021	0.143018	GCA_001677435.1	Proteobacteria
SRR5788080	T03869	mbat	GCA_000981505.1	1581557	GCA_000981505	13028	0.103393	GCA_000981505.1	Proteobacteria
SRR5788080	T00257	pub	GCA_000012345.1	335992	GCA_000012345	538246	4.27163	GCA_000012345.1	Proteobacteria
SRR5788080	T01207	apb	GCA_000024465.1	488538	GCA_000024465	67031	0.531972	GCA_000024465.1	Proteobacteria
SRR5788080	T00142	pmm	GCA_000011465.1	59919	GCA_000011465	709967	5.63445	GCA_000011465.1	Cyanobacteria
SRR5788081	T01465	pel	GCA_000195085.1	1002672	GCA_000195085	71457	1.05627	GCA_000195085.1	Proteobacteria
SRR5788081	T04071	tsn	GCA_001281385.1	1125411	GCA_001281385	75547	1.11673	GCA_001281385.1	Proteobacteria
SRR5788081	T04158	pspi	GCA_001444425.1	1249552	GCA_001444425	12993	0.192061	GCA_001444425.1	Proteobacteria
SRR5788081	T03795	magq	GCA_000968135.1	1288970	GCA_000968135	7407	0.10949	GCA_000968135.1	Proteobacteria
SRR5788081	T02501	aym	GCA_000348785.1	1313172	GCA_000348785	8691	0.12847	GCA_000348785.1	Actinobacteriota
SRR5788081	T03593	msr	GCA_000831005.1	1420917	GCA_000831005	33057	0.488645	GCA_000831005.1	Proteobacteria
SRR5788081	T04427	woc	GCA_001677435.1	1548547	GCA_001677435	20082	0.29685	GCA_001677435.1	Proteobacteria
SRR5788081	T04079	tho	GCA_001293165.1	1705394	GCA_001293165	6970	0.10303	GCA_001293165.1	Proteobacteria
SRR5788081	T04394	abac	GCA_001618865.1	1855912	GCA_001618865	7726	0.114205	GCA_001618865.1	Acidobacteriota
SRR5788081	T04678	fmr	GCA_001983935.1	1891926	GCA_001983935	9173	0.135594	GCA_001983935.1	Planctomycetota
SRR5788081	T04986	efv	GCA_002237615.1	192812	GCA_002237615	7886	0.11657	GCA_002237615.1	Proteobacteria
SRR5788081	T00257	pub	GCA_000012345.1	335992	GCA_000012345	116474	1.72171	GCA_000012345.1	Proteobacteria
SRR5788081	T04041	nmv	GCA_001273775.1	42253	GCA_001273775	7877	0.116437	GCA_001273775.1	Nitrospirota
SRR5788081	T01207	apb	GCA_000024465.1	488538	GCA_000024465	15551	0.229873	GCA_000024465.1	Proteobacteria
SRR5788081	T04549	caby	GCA_001886815.1	880073	GCA_001886815	9209	0.136127	GCA_001886815.1	Calditrichota
SRR5788082	T01465	pel	GCA_000195085.1	1002672	GCA_000195085	77090	0.819239	GCA_000195085.1	Proteobacteria
SRR5788082	T04071	tsn	GCA_001281385.1	1125411	GCA_001281385	28664	0.304614	GCA_001281385.1	Proteobacteria
SRR5788082	T04158	pspi	GCA_001444425.1	1249552	GCA_001444425	10567	0.112296	GCA_001444425.1	Proteobacteria
SRR5788082	T03593	msr	GCA_000831005.1	1420917	GCA_000831005	29105	0.3093	GCA_000831005.1	Proteobacteria
SRR5788082	T04427	woc	GCA_001677435.1	1548547	GCA_001677435	15588	0.165654	GCA_001677435.1	Proteobacteria
SRR5788082	T04678	fmr	GCA_001983935.1	1891926	GCA_001983935	10363	0.110128	GCA_001983935.1	Planctomycetota
SRR5788082	T00257	pub	GCA_000012345.1	335992	GCA_000012345	123804	1.31567	GCA_000012345.1	Proteobacteria
SRR5788082	T00380	abo	GCA_000009365.1	393595	GCA_000009365	9467	0.100606	GCA_000009365.1	Proteobacteria
SRR5788082	T04041	nmv	GCA_001273775.1	42253	GCA_001273775	9593	0.101945	GCA_001273775.1	Nitrospirota
SRR5788082	T01207	apb	GCA_000024465.1	488538	GCA_000024465	16081	0.170894	GCA_000024465.1	Proteobacteria
SRR5788082	T04549	caby	GCA_001886815.1	880073	GCA_001886815	10620	0.112859	GCA_001886815.1	Calditrichota
SRR5788083	T01465	pel	GCA_000195085.1	1002672	GCA_000195085	82168	1.27825	GCA_000195085.1	Proteobacteria
SRR5788083	T04158	pspi	GCA_001444425.1	1249552	GCA_001444425	7649	0.118992	GCA_001444425.1	Proteobacteria
SRR5788083	T02501	aym	GCA_000348785.1	1313172	GCA_000348785	11231	0.174716	GCA_000348785.1	Actinobacteriota
SRR5788083	T04678	fmr	GCA_001983935.1	1891926	GCA_001983935	6712	0.104416	GCA_001983935.1	Planctomycetota
SRR5788083	T00257	pub	GCA_000012345.1	335992	GCA_000012345	151206	2.35224	GCA_000012345.1	Proteobacteria
SRR5788083	T01207	apb	GCA_000024465.1	488538	GCA_000024465	15389	0.2394	GCA_000024465.1	Proteobacteria
SRR5788083	T00142	pmm	GCA_000011465.1	59919	GCA_000011465	6610	0.102829	GCA_000011465.1	Cyanobacteria
SRR5788083	T00267	pmn	GCA_000012465.1	59920	GCA_000012465	9593	0.149234	GCA_000012465.1	Cyanobacteria
SRR5788083	T00143	pmt	GCA_000011485.1	74547	GCA_000011485	10176	0.158303	GCA_000011485.1	Cyanobacteria
SRR5788084	T01465	pel	GCA_000195085.1	1002672	GCA_000195085	78063	0.893396	GCA_000195085.1	Proteobacteria
SRR5788084	T04071	tsn	GCA_001281385.1	1125411	GCA_001281385	83001	0.94991	GCA_001281385.1	Proteobacteria
SRR5788084	T04158	pspi	GCA_001444425.1	1249552	GCA_001444425	12083	0.138285	GCA_001444425.1	Proteobacteria
SRR5788084	T02501	aym	GCA_000348785.1	1313172	GCA_000348785	10133	0.115968	GCA_000348785.1	Actinobacteriota
SRR5788084	T04427	woc	GCA_001677435.1	1548547	GCA_001677435	20542	0.235094	GCA_001677435.1	Proteobacteria
SRR5788084	T04986	efv	GCA_002237615.1	192812	GCA_002237615	10169	0.11638	GCA_002237615.1	Proteobacteria
SRR5788084	T00257	pub	GCA_000012345.1	335992	GCA_000012345	137280	1.57111	GCA_000012345.1	Proteobacteria
SRR5788084	T01207	apb	GCA_000024465.1	488538	GCA_000024465	17024	0.194832	GCA_000024465.1	Proteobacteria
SRR5788085	T01465	pel	GCA_000195085.1	1002672	GCA_000195085	99208	1.016	GCA_000195085.1	Proteobacteria
SRR5788085	T03304	prc	GCA_000757845.1	1501268	GCA_000757845	309446	3.16907	GCA_000757845.1	Cyanobacteria
SRR5788085	T00257	pub	GCA_000012345.1	335992	GCA_000012345	185841	1.90322	GCA_000012345.1	Proteobacteria
SRR5788085	T01207	apb	GCA_000024465.1	488538	GCA_000024465	38600	0.395307	GCA_000024465.1	Proteobacteria
SRR5788085	T00142	pmm	GCA_000011465.1	59919	GCA_000011465	295713	3.02843	GCA_000011465.1	Cyanobacteria
SRR5788085	T00144	syw	GCA_000195975.1	84588	GCA_000195975	42428	0.43451	GCA_000195975.1	Cyanobacteria
SRR5788086	T01465	pel	GCA_000195085.1	1002672	GCA_000195085	78319	1.25679	GCA_000195085.1	Proteobacteria
SRR5788086	T04158	pspi	GCA_001444425.1	1249552	GCA_001444425	8204	0.131651	GCA_001444425.1	Proteobacteria
SRR5788086	T02501	aym	GCA_000348785.1	1313172	GCA_000348785	9986	0.160247	GCA_000348785.1	Actinobacteriota
SRR5788086	T03304	prc	GCA_000757845.1	1501268	GCA_000757845	12914	0.207233	GCA_000757845.1	Cyanobacteria
SRR5788086	T04678	fmr	GCA_001983935.1	1891926	GCA_001983935	8622	0.138358	GCA_001983935.1	Planctomycetota
SRR5788086	T00257	pub	GCA_000012345.1	335992	GCA_000012345	141906	2.27718	GCA_000012345.1	Proteobacteria
SRR5788086	T01207	apb	GCA_000024465.1	488538	GCA_000024465	16057	0.257669	GCA_000024465.1	Proteobacteria
SRR5788086	T00142	pmm	GCA_000011465.1	59919	GCA_000011465	15710	0.2521	GCA_000011465.1	Cyanobacteria
SRR5788086	T00267	pmn	GCA_000012465.1	59920	GCA_000012465	26454	0.424511	GCA_000012465.1	Cyanobacteria
SRR5788086	T00143	pmt	GCA_000011485.1	74547	GCA_000011485	9065	0.145467	GCA_000011485.1	Cyanobacteria
SRR5788087	T01465	pel	GCA_000195085.1	1002672	GCA_000195085	184014	2.01015	GCA_000195085.1	Proteobacteria
SRR5788087	T03304	prc	GCA_000757845.1	1501268	GCA_000757845	80713	0.881702	GCA_000757845.1	Cyanobacteria
SRR5788087	T00257	pub	GCA_000012345.1	335992	GCA_000012345	255942	2.79589	GCA_000012345.1	Proteobacteria
SRR5788087	T01207	apb	GCA_000024465.1	488538	GCA_000024465	102467	1.11934	GCA_000024465.1	Proteobacteria
SRR5788087	T01204	caa	GCA_000025905.1	583355	GCA_000025905	60290	0.658603	GCA_000025905.1	Verrucomicrobiota
SRR5788087	T00142	pmm	GCA_000011465.1	59919	GCA_000011465	32462	0.354612	GCA_000011465.1	Cyanobacteria
SRR5788087	T00144	syw	GCA_000195975.1	84588	GCA_000195975	301411	3.29259	GCA_000195975.1	Cyanobacteria
SRR5788088	T01465	pel	GCA_000195085.1	1002672	GCA_000195085	95797	0.945986	GCA_000195085.1	Proteobacteria
SRR5788088	T04158	pspi	GCA_001444425.1	1249552	GCA_001444425	11936	0.117867	GCA_001444425.1	Proteobacteria
SRR5788088	T03304	prc	GCA_000757845.1	1501268	GCA_000757845	61059	0.602952	GCA_000757845.1	Cyanobacteria
SRR5788088	T04678	fmr	GCA_001983935.1	1891926	GCA_001983935	12191	0.120385	GCA_001983935.1	Planctomycetota
SRR5788088	T00257	pub	GCA_000012345.1	335992	GCA_000012345	180804	1.78542	GCA_000012345.1	Proteobacteria
SRR5788088	T01207	apb	GCA_000024465.1	488538	GCA_000024465	21914	0.216399	GCA_000024465.1	Proteobacteria
SRR5788088	T00142	pmm	GCA_000011465.1	59919	GCA_000011465	43813	0.432649	GCA_000011465.1	Cyanobacteria
SRR5788088	T00267	pmn	GCA_000012465.1	59920	GCA_000012465	76344	0.75389	GCA_000012465.1	Cyanobacteria
SRR5788089	T01465	pel	GCA_000195085.1	1002672	GCA_000195085	63572	0.850473	GCA_000195085.1	Proteobacteria
SRR5788089	T04071	tsn	GCA_001281385.1	1125411	GCA_001281385	12769	0.170825	GCA_001281385.1	Proteobacteria
SRR5788089	T04158	pspi	GCA_001444425.1	1249552	GCA_001444425	10751	0.143828	GCA_001444425.1	Proteobacteria
SRR5788089	T02501	aym	GCA_000348785.1	1313172	GCA_000348785	10587	0.141634	GCA_000348785.1	Actinobacteriota
SRR5788089	T04482	foh	GCA_001735715.1	1336795	GCA_001735715	15355	0.205421	GCA_001735715.1	Bacteroidota
SRR5788089	T03304	prc	GCA_000757845.1	1501268	GCA_000757845	13847	0.185247	GCA_000757845.1	Cyanobacteria
SRR5788089	T00257	pub	GCA_000012345.1	335992	GCA_000012345	205357	2.74729	GCA_000012345.1	Proteobacteria
SRR5788089	T01207	apb	GCA_000024465.1	488538	GCA_000024465	42757	0.572008	GCA_000024465.1	Proteobacteria
SRR5788090	T01465	pel	GCA_000195085.1	1002672	GCA_000195085	54660	0.888346	GCA_000195085.1	Proteobacteria
SRR5788090	T04071	tsn	GCA_001281385.1	1125411	GCA_001281385	122170	1.98553	GCA_001281385.1	Proteobacteria
SRR5788090	T04158	pspi	GCA_001444425.1	1249552	GCA_001444425	11982	0.194734	GCA_001444425.1	Proteobacteria
SRR5788090	T02501	aym	GCA_000348785.1	1313172	GCA_000348785	11716	0.190411	GCA_000348785.1	Actinobacteriota
SRR5788090	T04427	woc	GCA_001677435.1	1548547	GCA_001677435	10093	0.164034	GCA_001677435.1	Proteobacteria
SRR5788090	T04678	fmr	GCA_001983935.1	1891926	GCA_001983935	10891	0.177003	GCA_001983935.1	Planctomycetota
SRR5788090	T00257	pub	GCA_000012345.1	335992	GCA_000012345	156283	2.53994	GCA_000012345.1	Proteobacteria
SRR5788090	T01207	apb	GCA_000024465.1	488538	GCA_000024465	23579	0.383211	GCA_000024465.1	Proteobacteria
SRR5788091	T01465	pel	GCA_000195085.1	1002672	GCA_000195085	74895	0.781383	GCA_000195085.1	Proteobacteria
SRR5788091	T03304	prc	GCA_000757845.1	1501268	GCA_000757845	130364	1.36009	GCA_000757845.1	Cyanobacteria
SRR5788091	T00257	pub	GCA_000012345.1	335992	GCA_000012345	168466	1.75761	GCA_000012345.1	Proteobacteria
SRR5788091	T01207	apb	GCA_000024465.1	488538	GCA_000024465	39224	0.409226	GCA_000024465.1	Proteobacteria
SRR5788091	T00142	pmm	GCA_000011465.1	59919	GCA_000011465	1674996	17.4753	GCA_000011465.1	Cyanobacteria
SRR5788091	T00267	pmn	GCA_000012465.1	59920	GCA_000012465	11074	0.115536	GCA_000012465.1	Cyanobacteria
SRR5788092	T01465	pel	GCA_000195085.1	1002672	GCA_000195085	80535	0.774622	GCA_000195085.1	Proteobacteria
SRR5788092	T04482	foh	GCA_001735715.1	1336795	GCA_001735715	10581	0.101773	GCA_001735715.1	Bacteroidota
SRR5788092	T03304	prc	GCA_000757845.1	1501268	GCA_000757845	187537	1.80382	GCA_000757845.1	Cyanobacteria
SRR5788092	T00257	pub	GCA_000012345.1	335992	GCA_000012345	184719	1.77671	GCA_000012345.1	Proteobacteria
SRR5788092	T01207	apb	GCA_000024465.1	488538	GCA_000024465	42788	0.411554	GCA_000024465.1	Proteobacteria
SRR5788092	T00142	pmm	GCA_000011465.1	59919	GCA_000011465	1622733	15.6082	GCA_000011465.1	Cyanobacteria
SRR5788093	T01465	pel	GCA_000195085.1	1002672	GCA_000195085	73105	0.826656	GCA_000195085.1	Proteobacteria
SRR5788093	T04158	pspi	GCA_001444425.1	1249552	GCA_001444425	9070	0.102562	GCA_001444425.1	Proteobacteria
SRR5788093	T03304	prc	GCA_000757845.1	1501268	GCA_000757845	107158	1.21172	GCA_000757845.1	Cyanobacteria
SRR5788093	T00257	pub	GCA_000012345.1	335992	GCA_000012345	157611	1.78223	GCA_000012345.1	Proteobacteria
SRR5788093	T01207	apb	GCA_000024465.1	488538	GCA_000024465	40232	0.454935	GCA_000024465.1	Proteobacteria
SRR5788093	T00142	pmm	GCA_000011465.1	59919	GCA_000011465	1389080	15.7074	GCA_000011465.1	Cyanobacteria
SRR5788093	T00267	pmn	GCA_000012465.1	59920	GCA_000012465	10020	0.113304	GCA_000012465.1	Cyanobacteria
SRR5788094	T01465	pel	GCA_000195085.1	1002672	GCA_000195085	71892	0.708611	GCA_000195085.1	Proteobacteria
SRR5788094	T03304	prc	GCA_000757845.1	1501268	GCA_000757845	143441	1.41384	GCA_000757845.1	Cyanobacteria
SRR5788094	T00257	pub	GCA_000012345.1	335992	GCA_000012345	164629	1.62268	GCA_000012345.1	Proteobacteria
SRR5788094	T01207	apb	GCA_000024465.1	488538	GCA_000024465	41984	0.413819	GCA_000024465.1	Proteobacteria
SRR5788094	T00142	pmm	GCA_000011465.1	59919	GCA_000011465	1835020	18.0871	GCA_000011465.1	Cyanobacteria
SRR5788094	T00267	pmn	GCA_000012465.1	59920	GCA_000012465	13283	0.130925	GCA_000012465.1	Cyanobacteria
SRR5788095	T01465	pel	GCA_000195085.1	1002672	GCA_000195085	50458	0.740716	GCA_000195085.1	Proteobacteria
SRR5788095	T03304	prc	GCA_000757845.1	1501268	GCA_000757845	91712	1.34632	GCA_000757845.1	Cyanobacteria
SRR5788095	T00257	pub	GCA_000012345.1	335992	GCA_000012345	107747	1.58171	GCA_000012345.1	Proteobacteria
SRR5788095	T01207	apb	GCA_000024465.1	488538	GCA_000024465	32653	0.479341	GCA_000024465.1	Proteobacteria
SRR5788095	T01204	caa	GCA_000025905.1	583355	GCA_000025905	6974	0.102377	GCA_000025905.1	Verrucomicrobiota
SRR5788095	T00142	pmm	GCA_000011465.1	59919	GCA_000011465	1159092	17.0153	GCA_000011465.1	Cyanobacteria
SRR5788096	T01465	pel	GCA_000195085.1	1002672	GCA_000195085	50391	0.776172	GCA_000195085.1	Proteobacteria
SRR5788096	T03304	prc	GCA_000757845.1	1501268	GCA_000757845	73057	1.1253	GCA_000757845.1	Cyanobacteria
SRR5788096	T00257	pub	GCA_000012345.1	335992	GCA_000012345	116409	1.79305	GCA_000012345.1	Proteobacteria
SRR5788096	T01207	apb	GCA_000024465.1	488538	GCA_000024465	25020	0.385383	GCA_000024465.1	Proteobacteria
SRR5788096	T00142	pmm	GCA_000011465.1	59919	GCA_000011465	956938	14.7397	GCA_000011465.1	Cyanobacteria
SRR5788096	T00267	pmn	GCA_000012465.1	59920	GCA_000012465	15063	0.232015	GCA_000012465.1	Cyanobacteria
SRR5788097	T01465	pel	GCA_000195085.1	1002672	GCA_000195085	77376	0.705534	GCA_000195085.1	Proteobacteria
SRR5788097	T03304	prc	GCA_000757845.1	1501268	GCA_000757845	178995	1.63212	GCA_000757845.1	Cyanobacteria
SRR5788097	T00257	pub	GCA_000012345.1	335992	GCA_000012345	177865	1.62182	GCA_000012345.1	Proteobacteria
SRR5788097	T01207	apb	GCA_000024465.1	488538	GCA_000024465	39389	0.359159	GCA_000024465.1	Proteobacteria
SRR5788097	T00142	pmm	GCA_000011465.1	59919	GCA_000011465	1747670	15.9357	GCA_000011465.1	Cyanobacteria
SRR5788098	T01465	pel	GCA_000195085.1	1002672	GCA_000195085	114775	0.731964	GCA_000195085.1	Proteobacteria
SRR5788098	T03304	prc	GCA_000757845.1	1501268	GCA_000757845	222730	1.42043	GCA_000757845.1	Cyanobacteria
SRR5788098	T00257	pub	GCA_000012345.1	335992	GCA_000012345	260338	1.66027	GCA_000012345.1	Proteobacteria
SRR5788098	T01207	apb	GCA_000024465.1	488538	GCA_000024465	60727	0.387279	GCA_000024465.1	Proteobacteria
SRR5788098	T00142	pmm	GCA_000011465.1	59919	GCA_000011465	2728674	17.4018	GCA_000011465.1	Cyanobacteria
SRR5788099	T01465	pel	GCA_000195085.1	1002672	GCA_000195085	26339	0.540699	GCA_000195085.1	Proteobacteria
SRR5788099	T04071	tsn	GCA_001281385.1	1125411	GCA_001281385	336797	6.91392	GCA_001281385.1	Proteobacteria
SRR5788099	T04158	pspi	GCA_001444425.1	1249552	GCA_001444425	4879	0.100158	GCA_001444425.1	Proteobacteria
SRR5788099	T04427	woc	GCA_001677435.1	1548547	GCA_001677435	8637	0.177304	GCA_001677435.1	Proteobacteria
SRR5788099	T04079	tho	GCA_001293165.1	1705394	GCA_001293165	5925	0.121631	GCA_001293165.1	Proteobacteria
SRR5788099	T00257	pub	GCA_000012345.1	335992	GCA_000012345	123414	2.5335	GCA_000012345.1	Proteobacteria
SRR5788099	T01207	apb	GCA_000024465.1	488538	GCA_000024465	8739	0.179398	GCA_000024465.1	Proteobacteria
SRR5788100	T01465	pel	GCA_000195085.1	1002672	GCA_000195085	39471	0.643086	GCA_000195085.1	Proteobacteria
SRR5788100	T04071	tsn	GCA_001281385.1	1125411	GCA_001281385	319818	5.21068	GCA_001281385.1	Proteobacteria
SRR5788100	T04158	pspi	GCA_001444425.1	1249552	GCA_001444425	13012	0.212	GCA_001444425.1	Proteobacteria
SRR5788100	T04907	nlc	GCA_000355765.4	1288494	GCA_000355765	7976	0.12995	GCA_000355765.4	Proteobacteria
SRR5788100	T04427	woc	GCA_001677435.1	1548547	GCA_001677435	12732	0.207438	GCA_001677435.1	Proteobacteria
SRR5788100	T03869	mbat	GCA_000981505.1	1581557	GCA_000981505	6165	0.100444	GCA_000981505.1	Proteobacteria
SRR5788100	T04678	fmr	GCA_001983935.1	1891926	GCA_001983935	11925	0.19429	GCA_001983935.1	Planctomycetota
SRR5788100	T00257	pub	GCA_000012345.1	335992	GCA_000012345	207060	3.37355	GCA_000012345.1	Proteobacteria
SRR5788100	T01207	apb	GCA_000024465.1	488538	GCA_000024465	37251	0.606917	GCA_000024465.1	Proteobacteria
SRR5788100	T04832	osg	GCA_002117105.1	716816	GCA_002117105	7076	0.115287	GCA_002117105.1	Proteobacteria
SRR5788100	T04687	hja	GCA_001983995.1	930805	GCA_001983995	6203	0.101063	GCA_001983995.1	Proteobacteria
SRR5788101	T01465	pel	GCA_000195085.1	1002672	GCA_000195085	81487	0.67355	GCA_000195085.1	Proteobacteria
SRR5788101	T03304	prc	GCA_000757845.1	1501268	GCA_000757845	156905	1.29693	GCA_000757845.1	Cyanobacteria
SRR5788101	T00257	pub	GCA_000012345.1	335992	GCA_000012345	196649	1.62545	GCA_000012345.1	Proteobacteria
SRR5788101	T01207	apb	GCA_000024465.1	488538	GCA_000024465	44829	0.370544	GCA_000024465.1	Proteobacteria
SRR5788101	T00142	pmm	GCA_000011465.1	59919	GCA_000011465	2549536	21.0738	GCA_000011465.1	Cyanobacteria
SRR5788101	T00267	pmn	GCA_000012465.1	59920	GCA_000012465	12815	0.105925	GCA_000012465.1	Cyanobacteria
SRR5788102	T01465	pel	GCA_000195085.1	1002672	GCA_000195085	80554	0.786765	GCA_000195085.1	Proteobacteria
SRR5788102	T03304	prc	GCA_000757845.1	1501268	GCA_000757845	125750	1.22819	GCA_000757845.1	Cyanobacteria
SRR5788102	T00257	pub	GCA_000012345.1	335992	GCA_000012345	183364	1.7909	GCA_000012345.1	Proteobacteria
SRR5788102	T01207	apb	GCA_000024465.1	488538	GCA_000024465	42772	0.417751	GCA_000024465.1	Proteobacteria
SRR5788102	T00142	pmm	GCA_000011465.1	59919	GCA_000011465	2055554	20.0765	GCA_000011465.1	Cyanobacteria
SRR5788103	T01465	pel	GCA_000195085.1	1002672	GCA_000195085	28908	0.629495	GCA_000195085.1	Proteobacteria
SRR5788103	T04071	tsn	GCA_001281385.1	1125411	GCA_001281385	175298	3.81725	GCA_001281385.1	Proteobacteria
SRR5788103	T04158	pspi	GCA_001444425.1	1249552	GCA_001444425	8170	0.177908	GCA_001444425.1	Proteobacteria
SRR5788103	T02501	aym	GCA_000348785.1	1313172	GCA_000348785	7488	0.163057	GCA_000348785.1	Actinobacteriota
SRR5788103	T04427	woc	GCA_001677435.1	1548547	GCA_001677435	10795	0.23507	GCA_001677435.1	Proteobacteria
SRR5788103	T04678	fmr	GCA_001983935.1	1891926	GCA_001983935	6010	0.130873	GCA_001983935.1	Planctomycetota
SRR5788103	T00257	pub	GCA_000012345.1	335992	GCA_000012345	107177	2.33386	GCA_000012345.1	Proteobacteria
SRR5788103	T01207	apb	GCA_000024465.1	488538	GCA_000024465	14254	0.310392	GCA_000024465.1	Proteobacteria
SRR5788104	T01465	pel	GCA_000195085.1	1002672	GCA_000195085	69849	1.11611	GCA_000195085.1	Proteobacteria
SRR5788104	T04071	tsn	GCA_001281385.1	1125411	GCA_001281385	13303	0.212568	GCA_001281385.1	Proteobacteria
SRR5788104	T04158	pspi	GCA_001444425.1	1249552	GCA_001444425	6961	0.111229	GCA_001444425.1	Proteobacteria
SRR5788104	T04482	foh	GCA_001735715.1	1336795	GCA_001735715	11022	0.17612	GCA_001735715.1	Bacteroidota
SRR5788104	T04427	woc	GCA_001677435.1	1548547	GCA_001677435	7222	0.1154	GCA_001677435.1	Proteobacteria
SRR5788104	T00257	pub	GCA_000012345.1	335992	GCA_000012345	277983	4.44187	GCA_000012345.1	Proteobacteria
SRR5788104	T01207	apb	GCA_000024465.1	488538	GCA_000024465	70439	1.12554	GCA_000024465.1	Proteobacteria
SRR5788104	T01204	caa	GCA_000025905.1	583355	GCA_000025905	8000	0.127832	GCA_000025905.1	Verrucomicrobiota
SRR5788104	T00142	pmm	GCA_000011465.1	59919	GCA_000011465	144805	2.31383	GCA_000011465.1	Cyanobacteria
SRR5788104	T00144	syw	GCA_000195975.1	84588	GCA_000195975	12856	0.205425	GCA_000195975.1	Cyanobacteria
SRR5788105	T01465	pel	GCA_000195085.1	1002672	GCA_000195085	42378	0.794418	GCA_000195085.1	Proteobacteria
SRR5788105	T04071	tsn	GCA_001281385.1	1125411	GCA_001281385	8011	0.150174	GCA_001281385.1	Proteobacteria
SRR5788105	T00257	pub	GCA_000012345.1	335992	GCA_000012345	179015	3.35582	GCA_000012345.1	Proteobacteria
SRR5788105	T01207	apb	GCA_000024465.1	488538	GCA_000024465	53297	0.999106	GCA_000024465.1	Proteobacteria
SRR5788105	T01204	caa	GCA_000025905.1	583355	GCA_000025905	8756	0.16414	GCA_000025905.1	Verrucomicrobiota
SRR5788105	T00142	pmm	GCA_000011465.1	59919	GCA_000011465	122772	2.30148	GCA_000011465.1	Cyanobacteria
SRR5788105	T00144	syw	GCA_000195975.1	84588	GCA_000195975	9093	0.170457	GCA_000195975.1	Cyanobacteria
SRR5788106	T01465	pel	GCA_000195085.1	1002672	GCA_000195085	44089	0.628285	GCA_000195085.1	Proteobacteria
SRR5788106	T04071	tsn	GCA_001281385.1	1125411	GCA_001281385	277855	3.95954	GCA_001281385.1	Proteobacteria
SRR5788106	T04158	pspi	GCA_001444425.1	1249552	GCA_001444425	11198	0.159576	GCA_001444425.1	Proteobacteria
SRR5788106	T02501	aym	GCA_000348785.1	1313172	GCA_000348785	9484	0.135151	GCA_000348785.1	Actinobacteriota
SRR5788106	T04427	woc	GCA_001677435.1	1548547	GCA_001677435	17174	0.244736	GCA_001677435.1	Proteobacteria
SRR5788106	T04678	fmr	GCA_001983935.1	1891926	GCA_001983935	8878	0.126515	GCA_001983935.1	Planctomycetota
SRR5788106	T00257	pub	GCA_000012345.1	335992	GCA_000012345	149853	2.13546	GCA_000012345.1	Proteobacteria
SRR5788106	T01207	apb	GCA_000024465.1	488538	GCA_000024465	14333	0.204251	GCA_000024465.1	Proteobacteria
SRR5788107	T01465	pel	GCA_000195085.1	1002672	GCA_000195085	107873	1.05754	GCA_000195085.1	Proteobacteria
SRR5788107	T04071	tsn	GCA_001281385.1	1125411	GCA_001281385	19405	0.190239	GCA_001281385.1	Proteobacteria
SRR5788107	T04158	pspi	GCA_001444425.1	1249552	GCA_001444425	12706	0.124564	GCA_001444425.1	Proteobacteria
SRR5788107	T02501	aym	GCA_000348785.1	1313172	GCA_000348785	16710	0.163818	GCA_000348785.1	Actinobacteriota
SRR5788107	T04427	woc	GCA_001677435.1	1548547	GCA_001677435	22548	0.221051	GCA_001677435.1	Proteobacteria
SRR5788107	T04678	fmr	GCA_001983935.1	1891926	GCA_001983935	14852	0.145603	GCA_001983935.1	Planctomycetota
SRR5788107	T00257	pub	GCA_000012345.1	335992	GCA_000012345	206149	2.021	GCA_000012345.1	Proteobacteria
SRR5788107	T01207	apb	GCA_000024465.1	488538	GCA_000024465	22998	0.225463	GCA_000024465.1	Proteobacteria
SRR5788107	T00143	pmt	GCA_000011485.1	74547	GCA_000011485	39278	0.385065	GCA_000011485.1	Cyanobacteria
SRR5788108	T01465	pel	GCA_000195085.1	1002672	GCA_000195085	49149	0.70243	GCA_000195085.1	Proteobacteria
SRR5788108	T04071	tsn	GCA_001281385.1	1125411	GCA_001281385	15597	0.22291	GCA_001281385.1	Proteobacteria
SRR5788108	T04427	woc	GCA_001677435.1	1548547	GCA_001677435	10172	0.145377	GCA_001677435.1	Proteobacteria
SRR5788108	T04394	abac	GCA_001618865.1	1855912	GCA_001618865	7233	0.103373	GCA_001618865.1	Acidobacteriota
SRR5788108	T04678	fmr	GCA_001983935.1	1891926	GCA_001983935	8666	0.123853	GCA_001983935.1	Planctomycetota
SRR5788108	T00257	pub	GCA_000012345.1	335992	GCA_000012345	90641	1.29543	GCA_000012345.1	Proteobacteria
SRR5788108	T01207	apb	GCA_000024465.1	488538	GCA_000024465	10789	0.154195	GCA_000024465.1	Proteobacteria
SRR5788109	T01465	pel	GCA_000195085.1	1002672	GCA_000195085	27656	0.45146	GCA_000195085.1	Proteobacteria
SRR5788109	T04071	tsn	GCA_001281385.1	1125411	GCA_001281385	244549	3.99205	GCA_001281385.1	Proteobacteria
SRR5788109	T04465	for	GCA_001735745.1	1336794	GCA_001735745	35212	0.574805	GCA_001735745.1	Bacteroidota
SRR5788109	T04482	foh	GCA_001735715.1	1336795	GCA_001735715	16482	0.269054	GCA_001735715.1	Bacteroidota
SRR5788109	T00257	pub	GCA_000012345.1	335992	GCA_000012345	320005	5.2238	GCA_000012345.1	Proteobacteria
SRR5788109	T01207	apb	GCA_000024465.1	488538	GCA_000024465	40161	0.655593	GCA_000024465.1	Proteobacteria
SRR5788109	T01204	caa	GCA_000025905.1	583355	GCA_000025905	31545	0.514944	GCA_000025905.1	Verrucomicrobiota
SRR5788110	T01465	pel	GCA_000195085.1	1002672	GCA_000195085	81745	1.2012	GCA_000195085.1	Proteobacteria
SRR5788110	T04158	pspi	GCA_001444425.1	1249552	GCA_001444425	13012	0.191205	GCA_001444425.1	Proteobacteria
SRR5788110	T02501	aym	GCA_000348785.1	1313172	GCA_000348785	11861	0.174292	GCA_000348785.1	Actinobacteriota
SRR5788110	T00257	pub	GCA_000012345.1	335992	GCA_000012345	185697	2.72873	GCA_000012345.1	Proteobacteria
SRR5788110	T01207	apb	GCA_000024465.1	488538	GCA_000024465	31806	0.467374	GCA_000024465.1	Proteobacteria
SRR5788110	T00142	pmm	GCA_000011465.1	59919	GCA_000011465	13567	0.199361	GCA_000011465.1	Cyanobacteria
SRR5788110	T00267	pmn	GCA_000012465.1	59920	GCA_000012465	17599	0.258609	GCA_000012465.1	Cyanobacteria
SRR5788111	T01465	pel	GCA_000195085.1	1002672	GCA_000195085	29993	0.744435	GCA_000195085.1	Proteobacteria
SRR5788111	T04071	tsn	GCA_001281385.1	1125411	GCA_001281385	5937	0.147358	GCA_001281385.1	Proteobacteria
SRR5788111	T04158	pspi	GCA_001444425.1	1249552	GCA_001444425	5864	0.145546	GCA_001444425.1	Proteobacteria
SRR5788111	T03795	magq	GCA_000968135.1	1288970	GCA_000968135	5075	0.125963	GCA_000968135.1	Proteobacteria
SRR5788111	T02501	aym	GCA_000348785.1	1313172	GCA_000348785	5416	0.134427	GCA_000348785.1	Actinobacteriota
SRR5788111	T04427	woc	GCA_001677435.1	1548547	GCA_001677435	9265	0.22996	GCA_001677435.1	Proteobacteria
SRR5788111	T04354	pls	GCA_001610835.1	1632864	GCA_001610835	5155	0.127949	GCA_001610835.1	Planctomycetota
SRR5788111	T04394	abac	GCA_001618865.1	1855912	GCA_001618865	7946	0.197222	GCA_001618865.1	Acidobacteriota
SRR5788111	T04678	fmr	GCA_001983935.1	1891926	GCA_001983935	9939	0.246689	GCA_001983935.1	Planctomycetota
SRR5788111	T00257	pub	GCA_000012345.1	335992	GCA_000012345	51903	1.28825	GCA_000012345.1	Proteobacteria
SRR5788111	T01128	sti	GCA_000024985.1	479434	GCA_000024985	5859	0.145422	GCA_000024985.1	Chloroflexota
SRR5788111	T01207	apb	GCA_000024465.1	488538	GCA_000024465	8658	0.214894	GCA_000024465.1	Proteobacteria
SRR5788111	T01147	psl	GCA_000025185.1	530564	GCA_000025185	5661	0.140508	GCA_000025185.1	Planctomycetota
SRR5788111	T04290	rhz	GCA_001579845.1	674703	GCA_001579845	4911	0.121892	GCA_001579845.1	Proteobacteria
SRR5788111	T01431	pbs	GCA_000165715.3	756272	GCA_000165715	4777	0.118567	GCA_000165715.3
SRR5788111	T03025	gba	GCA_000522985.1	861299	GCA_000522985	4282	0.10628	GCA_000522985.1	Gemmatimonadota
SRR5788111	T04549	caby	GCA_001886815.1	880073	GCA_001886815	5674	0.14083	GCA_001886815.1	Calditrichota
SRR5788111	T02393	saci	GCA_000242455.3	886293	GCA_000242455	4107	0.101937	GCA_000242455.3
SRR5788111	T01797	cap	GCA_000281175.1	926550	GCA_000281175	5270	0.130803	GCA_000281175.1	Chloroflexota
SRR5788112	T01465	pel	GCA_000195085.1	1002672	GCA_000195085	183254	1.29475	GCA_000195085.1	Proteobacteria
SRR5788112	T03304	prc	GCA_000757845.1	1501268	GCA_000757845	310120	2.1911	GCA_000757845.1	Cyanobacteria
SRR5788112	T00257	pub	GCA_000012345.1	335992	GCA_000012345	385709	2.72516	GCA_000012345.1	Proteobacteria
SRR5788112	T01207	apb	GCA_000024465.1	488538	GCA_000024465	82442	0.582479	GCA_000024465.1	Proteobacteria
SRR5788112	T01204	caa	GCA_000025905.1	583355	GCA_000025905	45587	0.322087	GCA_000025905.1	Verrucomicrobiota
SRR5788112	T00142	pmm	GCA_000011465.1	59919	GCA_000011465	82907	0.585764	GCA_000011465.1	Cyanobacteria
SRR5788112	T00267	pmn	GCA_000012465.1	59920	GCA_000012465	14844	0.104878	GCA_000012465.1	Cyanobacteria
SRR5788113	T01465	pel	GCA_000195085.1	1002672	GCA_000195085	76880	1.07597	GCA_000195085.1	Proteobacteria
SRR5788113	T02501	aym	GCA_000348785.1	1313172	GCA_000348785	9767	0.136694	GCA_000348785.1	Actinobacteriota
SRR5788113	T03304	prc	GCA_000757845.1	1501268	GCA_000757845	25094	0.351202	GCA_000757845.1	Cyanobacteria
SRR5788113	T00257	pub	GCA_000012345.1	335992	GCA_000012345	172983	2.42098	GCA_000012345.1	Proteobacteria
SRR5788113	T01207	apb	GCA_000024465.1	488538	GCA_000024465	18851	0.263828	GCA_000024465.1	Proteobacteria
SRR5788113	T00142	pmm	GCA_000011465.1	59919	GCA_000011465	18505	0.258986	GCA_000011465.1	Cyanobacteria
SRR5788113	T00267	pmn	GCA_000012465.1	59920	GCA_000012465	81123	1.13535	GCA_000012465.1	Cyanobacteria
SRR5788113	T00143	pmt	GCA_000011485.1	74547	GCA_000011485	13441	0.188113	GCA_000011485.1	Cyanobacteria
SRR5788114	T01465	pel	GCA_000195085.1	1002672	GCA_000195085	77213	1.21364	GCA_000195085.1	Proteobacteria
SRR5788114	T03304	prc	GCA_000757845.1	1501268	GCA_000757845	132486	2.08242	GCA_000757845.1	Cyanobacteria
SRR5788114	T00257	pub	GCA_000012345.1	335992	GCA_000012345	175245	2.7545	GCA_000012345.1	Proteobacteria
SRR5788114	T01207	apb	GCA_000024465.1	488538	GCA_000024465	41982	0.659874	GCA_000024465.1	Proteobacteria
SRR5788114	T01204	caa	GCA_000025905.1	583355	GCA_000025905	10027	0.157605	GCA_000025905.1	Verrucomicrobiota
SRR5788114	T00142	pmm	GCA_000011465.1	59919	GCA_000011465	50028	0.786341	GCA_000011465.1	Cyanobacteria
SRR5788114	T00144	syw	GCA_000195975.1	84588	GCA_000195975	82461	1.29612	GCA_000195975.1	Cyanobacteria
SRR5788115	T01465	pel	GCA_000195085.1	1002672	GCA_000195085	68738	0.888973	GCA_000195085.1	Proteobacteria
SRR5788115	T02501	aym	GCA_000348785.1	1313172	GCA_000348785	15873	0.205282	GCA_000348785.1	Actinobacteriota
SRR5788115	T00257	pub	GCA_000012345.1	335992	GCA_000012345	141049	1.82415	GCA_000012345.1	Proteobacteria
SRR5788115	T01207	apb	GCA_000024465.1	488538	GCA_000024465	14143	0.182908	GCA_000024465.1	Proteobacteria
SRR5788115	T00143	pmt	GCA_000011485.1	74547	GCA_000011485	84762	1.09621	GCA_000011485.1	Cyanobacteria
SRR5788116	T01465	pel	GCA_000195085.1	1002672	GCA_000195085	169623	1.4615	GCA_000195085.1	Proteobacteria
SRR5788116	T04482	foh	GCA_001735715.1	1336795	GCA_001735715	13491	0.116241	GCA_001735715.1	Bacteroidota
SRR5788116	T03304	prc	GCA_000757845.1	1501268	GCA_000757845	240060	2.0684	GCA_000757845.1	Cyanobacteria
SRR5788116	T00257	pub	GCA_000012345.1	335992	GCA_000012345	345926	2.98055	GCA_000012345.1	Proteobacteria
SRR5788116	T01207	apb	GCA_000024465.1	488538	GCA_000024465	75530	0.650779	GCA_000024465.1	Proteobacteria
SRR5788116	T01204	caa	GCA_000025905.1	583355	GCA_000025905	26430	0.227725	GCA_000025905.1	Verrucomicrobiota
SRR5788116	T00142	pmm	GCA_000011465.1	59919	GCA_000011465	43683	0.37638	GCA_000011465.1	Cyanobacteria
SRR5788117	T01465	pel	GCA_000195085.1	1002672	GCA_000195085	83198	1.36032	GCA_000195085.1	Proteobacteria
SRR5788117	T03304	prc	GCA_000757845.1	1501268	GCA_000757845	133959	2.19028	GCA_000757845.1	Cyanobacteria
SRR5788117	T00257	pub	GCA_000012345.1	335992	GCA_000012345	174141	2.84727	GCA_000012345.1	Proteobacteria
SRR5788117	T01207	apb	GCA_000024465.1	488538	GCA_000024465	50172	0.820332	GCA_000024465.1	Proteobacteria
SRR5788117	T01204	caa	GCA_000025905.1	583355	GCA_000025905	18387	0.300635	GCA_000025905.1	Verrucomicrobiota
SRR5788117	T00142	pmm	GCA_000011465.1	59919	GCA_000011465	28415	0.464596	GCA_000011465.1	Cyanobacteria
SRR5788117	T00144	syw	GCA_000195975.1	84588	GCA_000195975	43455	0.710506	GCA_000195975.1	Cyanobacteria
SRR5788118	T01465	pel	GCA_000195085.1	1002672	GCA_000195085	47089	0.692182	GCA_000195085.1	Proteobacteria
SRR5788118	T03304	prc	GCA_000757845.1	1501268	GCA_000757845	77020	1.13215	GCA_000757845.1	Cyanobacteria
SRR5788118	T00257	pub	GCA_000012345.1	335992	GCA_000012345	108948	1.60147	GCA_000012345.1	Proteobacteria
SRR5788118	T01207	apb	GCA_000024465.1	488538	GCA_000024465	27259	0.400692	GCA_000024465.1	Proteobacteria
SRR5788118	T00142	pmm	GCA_000011465.1	59919	GCA_000011465	1511891	22.224	GCA_000011465.1	Cyanobacteria
SRR5788118	T00267	pmn	GCA_000012465.1	59920	GCA_000012465	11760	0.172865	GCA_000012465.1	Cyanobacteria
SRR5788119	T01465	pel	GCA_000195085.1	1002672	GCA_000195085	42873	0.677932	GCA_000195085.1	Proteobacteria
SRR5788119	T04158	pspi	GCA_001444425.1	1249552	GCA_001444425	9196	0.145412	GCA_001444425.1	Proteobacteria
SRR5788119	T03304	prc	GCA_000757845.1	1501268	GCA_000757845	49591	0.784161	GCA_000757845.1	Cyanobacteria
SRR5788119	T00257	pub	GCA_000012345.1	335992	GCA_000012345	91361	1.44465	GCA_000012345.1	Proteobacteria
SRR5788119	T01207	apb	GCA_000024465.1	488538	GCA_000024465	27333	0.432205	GCA_000024465.1	Proteobacteria
SRR5788119	T01204	caa	GCA_000025905.1	583355	GCA_000025905	6931	0.109597	GCA_000025905.1	Verrucomicrobiota
SRR5788119	T00142	pmm	GCA_000011465.1	59919	GCA_000011465	1076949	17.0293	GCA_000011465.1	Cyanobacteria
SRR5788119	T00267	pmn	GCA_000012465.1	59920	GCA_000012465	29654	0.468906	GCA_000012465.1	Cyanobacteria
SRR5788120	T01465	pel	GCA_000195085.1	1002672	GCA_000195085	70289	0.834726	GCA_000195085.1	Proteobacteria
SRR5788120	T04482	foh	GCA_001735715.1	1336795	GCA_001735715	9484	0.112629	GCA_001735715.1	Bacteroidota
SRR5788120	T03304	prc	GCA_000757845.1	1501268	GCA_000757845	72648	0.862741	GCA_000757845.1	Cyanobacteria
SRR5788120	T00257	pub	GCA_000012345.1	335992	GCA_000012345	161684	1.9201	GCA_000012345.1	Proteobacteria
SRR5788120	T01207	apb	GCA_000024465.1	488538	GCA_000024465	35332	0.41959	GCA_000024465.1	Proteobacteria
SRR5788120	T00142	pmm	GCA_000011465.1	59919	GCA_000011465	1776556	21.0977	GCA_000011465.1	Cyanobacteria
SRR5788120	T00267	pmn	GCA_000012465.1	59920	GCA_000012465	16876	0.200413	GCA_000012465.1	Cyanobacteria
SRR5788121	T01465	pel	GCA_000195085.1	1002672	GCA_000195085	58115	0.822513	GCA_000195085.1	Proteobacteria
SRR5788121	T03304	prc	GCA_000757845.1	1501268	GCA_000757845	85798	1.21432	GCA_000757845.1	Cyanobacteria
SRR5788121	T00257	pub	GCA_000012345.1	335992	GCA_000012345	140671	1.99095	GCA_000012345.1	Proteobacteria
SRR5788121	T01207	apb	GCA_000024465.1	488538	GCA_000024465	26019	0.368252	GCA_000024465.1	Proteobacteria
SRR5788121	T00142	pmm	GCA_000011465.1	59919	GCA_000011465	1408829	19.9394	GCA_000011465.1	Cyanobacteria
SRR5788121	T00267	pmn	GCA_000012465.1	59920	GCA_000012465	13250	0.18753	GCA_000012465.1	Cyanobacteria
SRR5788122	T01465	pel	GCA_000195085.1	1002672	GCA_000195085	42820	0.517364	GCA_000195085.1	Proteobacteria
SRR5788122	T03304	prc	GCA_000757845.1	1501268	GCA_000757845	118031	1.42609	GCA_000757845.1	Cyanobacteria
SRR5788122	T00257	pub	GCA_000012345.1	335992	GCA_000012345	96547	1.16651	GCA_000012345.1	Proteobacteria
SRR5788122	T01207	apb	GCA_000024465.1	488538	GCA_000024465	32015	0.386815	GCA_000024465.1	Proteobacteria
SRR5788122	T00142	pmm	GCA_000011465.1	59919	GCA_000011465	1954367	23.6132	GCA_000011465.1	Cyanobacteria
SRR5788122	T00267	pmn	GCA_000012465.1	59920	GCA_000012465	18796	0.227099	GCA_000012465.1	Cyanobacteria
SRR5788123	T01465	pel	GCA_000195085.1	1002672	GCA_000195085	65203	0.79943	GCA_000195085.1	Proteobacteria
SRR5788123	T03304	prc	GCA_000757845.1	1501268	GCA_000757845	90898	1.11447	GCA_000757845.1	Cyanobacteria
SRR5788123	T00257	pub	GCA_000012345.1	335992	GCA_000012345	156584	1.91982	GCA_000012345.1	Proteobacteria
SRR5788123	T01207	apb	GCA_000024465.1	488538	GCA_000024465	24266	0.297516	GCA_000024465.1	Proteobacteria
SRR5788123	T00142	pmm	GCA_000011465.1	59919	GCA_000011465	1600274	19.6204	GCA_000011465.1	Cyanobacteria
SRR5788123	T00267	pmn	GCA_000012465.1	59920	GCA_000012465	13718	0.168191	GCA_000012465.1	Cyanobacteria
SRR5788124	T01465	pel	GCA_000195085.1	1002672	GCA_000195085	45156	0.839439	GCA_000195085.1	Proteobacteria
SRR5788124	T04482	foh	GCA_001735715.1	1336795	GCA_001735715	5521	0.102634	GCA_001735715.1	Bacteroidota
SRR5788124	T03304	prc	GCA_000757845.1	1501268	GCA_000757845	89532	1.66438	GCA_000757845.1	Cyanobacteria
SRR5788124	T00257	pub	GCA_000012345.1	335992	GCA_000012345	106133	1.97299	GCA_000012345.1	Proteobacteria
SRR5788124	T01207	apb	GCA_000024465.1	488538	GCA_000024465	20514	0.38135	GCA_000024465.1	Proteobacteria
SRR5788124	T00142	pmm	GCA_000011465.1	59919	GCA_000011465	763532	14.1939	GCA_000011465.1	Cyanobacteria
SRR5788124	T00267	pmn	GCA_000012465.1	59920	GCA_000012465	8749	0.162642	GCA_000012465.1	Cyanobacteria
SRR5788125	T01465	pel	GCA_000195085.1	1002672	GCA_000195085	78147	0.835616	GCA_000195085.1	Proteobacteria
SRR5788125	T04482	foh	GCA_001735715.1	1336795	GCA_001735715	9672	0.103421	GCA_001735715.1	Bacteroidota
SRR5788125	T03304	prc	GCA_000757845.1	1501268	GCA_000757845	151586	1.62089	GCA_000757845.1	Cyanobacteria
SRR5788125	T00257	pub	GCA_000012345.1	335992	GCA_000012345	175203	1.87342	GCA_000012345.1	Proteobacteria
SRR5788125	T01207	apb	GCA_000024465.1	488538	GCA_000024465	36409	0.389317	GCA_000024465.1	Proteobacteria
SRR5788125	T00142	pmm	GCA_000011465.1	59919	GCA_000011465	1299086	13.891	GCA_000011465.1	Cyanobacteria
SRR5788125	T00267	pmn	GCA_000012465.1	59920	GCA_000012465	15665	0.167504	GCA_000012465.1	Cyanobacteria
SRR5788126	T01465	pel	GCA_000195085.1	1002672	GCA_000195085	45759	0.817174	GCA_000195085.1	Proteobacteria
SRR5788126	T04482	foh	GCA_001735715.1	1336795	GCA_001735715	6319	0.112846	GCA_001735715.1	Bacteroidota
SRR5788126	T03304	prc	GCA_000757845.1	1501268	GCA_000757845	51009	0.91093	GCA_000757845.1	Cyanobacteria
SRR5788126	T00257	pub	GCA_000012345.1	335992	GCA_000012345	109761	1.96014	GCA_000012345.1	Proteobacteria
SRR5788126	T01207	apb	GCA_000024465.1	488538	GCA_000024465	22040	0.393595	GCA_000024465.1	Proteobacteria
SRR5788126	T00142	pmm	GCA_000011465.1	59919	GCA_000011465	1250794	22.337	GCA_000011465.1	Cyanobacteria
SRR5788126	T00267	pmn	GCA_000012465.1	59920	GCA_000012465	11491	0.205209	GCA_000012465.1	Cyanobacteria
SRR5788127	T01465	pel	GCA_000195085.1	1002672	GCA_000195085	35489	0.896756	GCA_000195085.1	Proteobacteria
SRR5788127	T04482	foh	GCA_001735715.1	1336795	GCA_001735715	4161	0.105143	GCA_001735715.1	Bacteroidota
SRR5788127	T03304	prc	GCA_000757845.1	1501268	GCA_000757845	33174	0.838259	GCA_000757845.1	Cyanobacteria
SRR5788127	T00257	pub	GCA_000012345.1	335992	GCA_000012345	85803	2.16812	GCA_000012345.1	Proteobacteria
SRR5788127	T01207	apb	GCA_000024465.1	488538	GCA_000024465	15931	0.402554	GCA_000024465.1	Proteobacteria
SRR5788127	T00142	pmm	GCA_000011465.1	59919	GCA_000011465	806912	20.3895	GCA_000011465.1	Cyanobacteria
SRR5788127	T00267	pmn	GCA_000012465.1	59920	GCA_000012465	7282	0.184006	GCA_000012465.1	Cyanobacteria
SRR5788128	T01465	pel	GCA_000195085.1	1002672	GCA_000195085	49766	0.637209	GCA_000195085.1	Proteobacteria
SRR5788128	T03304	prc	GCA_000757845.1	1501268	GCA_000757845	168489	2.15735	GCA_000757845.1	Cyanobacteria
SRR5788128	T00257	pub	GCA_000012345.1	335992	GCA_000012345	123012	1.57506	GCA_000012345.1	Proteobacteria
SRR5788128	T01207	apb	GCA_000024465.1	488538	GCA_000024465	19022	0.24356	GCA_000024465.1	Proteobacteria
SRR5788128	T00142	pmm	GCA_000011465.1	59919	GCA_000011465	1045093	13.3815	GCA_000011465.1	Cyanobacteria
SRR5788128	T00267	pmn	GCA_000012465.1	59920	GCA_000012465	11735	0.150256	GCA_000012465.1	Cyanobacteria
SRR5788129	T01465	pel	GCA_000195085.1	1002672	GCA_000195085	58300	0.605642	GCA_000195085.1	Proteobacteria
SRR5788129	T03304	prc	GCA_000757845.1	1501268	GCA_000757845	205976	2.13976	GCA_000757845.1	Cyanobacteria
SRR5788129	T00257	pub	GCA_000012345.1	335992	GCA_000012345	147936	1.53681	GCA_000012345.1	Proteobacteria
SRR5788129	T01207	apb	GCA_000024465.1	488538	GCA_000024465	27238	0.282959	GCA_000024465.1	Proteobacteria
SRR5788129	T00142	pmm	GCA_000011465.1	59919	GCA_000011465	1012098	10.5141	GCA_000011465.1	Cyanobacteria
SRR5788129	T00267	pmn	GCA_000012465.1	59920	GCA_000012465	10327	0.107281	GCA_000012465.1	Cyanobacteria
SRR5788130	T01465	pel	GCA_000195085.1	1002672	GCA_000195085	26132	0.480132	GCA_000195085.1	Proteobacteria
SRR5788130	T04071	tsn	GCA_001281385.1	1125411	GCA_001281385	351454	6.45739	GCA_001281385.1	Proteobacteria
SRR5788130	T04465	for	GCA_001735745.1	1336794	GCA_001735745	13275	0.243906	GCA_001735745.1	Bacteroidota
SRR5788130	T04482	foh	GCA_001735715.1	1336795	GCA_001735715	49456	0.908672	GCA_001735715.1	Bacteroidota
SRR5788130	T04427	woc	GCA_001677435.1	1548547	GCA_001677435	7148	0.131333	GCA_001677435.1	Proteobacteria
SRR5788130	T00257	pub	GCA_000012345.1	335992	GCA_000012345	95201	1.74916	GCA_000012345.1	Proteobacteria
SRR5788130	T01207	apb	GCA_000024465.1	488538	GCA_000024465	93004	1.70879	GCA_000024465.1	Proteobacteria
SRR5788130	T04832	osg	GCA_002117105.1	716816	GCA_002117105	5977	0.109817	GCA_002117105.1	Proteobacteria
SRR5788130	T01455	fte	GCA_000194605.1	755732	GCA_000194605	9726	0.178699	GCA_000194605.1	Bacteroidota
SRR5788130	T04687	hja	GCA_001983995.1	930805	GCA_001983995	7172	0.131774	GCA_001983995.1	Proteobacteria
SRR5788131	T01465	pel	GCA_000195085.1	1002672	GCA_000195085	25550	0.402629	GCA_000195085.1	Proteobacteria
SRR5788131	T04071	tsn	GCA_001281385.1	1125411	GCA_001281385	431625	6.80176	GCA_001281385.1	Proteobacteria
SRR5788131	T04158	pspi	GCA_001444425.1	1249552	GCA_001444425	8867	0.13973	GCA_001444425.1	Proteobacteria
SRR5788131	T02501	aym	GCA_000348785.1	1313172	GCA_000348785	10876	0.171389	GCA_000348785.1	Actinobacteriota
SRR5788131	T04465	for	GCA_001735745.1	1336794	GCA_001735745	8034	0.126604	GCA_001735745.1	Bacteroidota
SRR5788131	T04482	foh	GCA_001735715.1	1336795	GCA_001735715	27169	0.428142	GCA_001735715.1	Bacteroidota
SRR5788131	T04427	woc	GCA_001677435.1	1548547	GCA_001677435	13622	0.214662	GCA_001677435.1	Proteobacteria
SRR5788131	T04678	fmr	GCA_001983935.1	1891926	GCA_001983935	8924	0.140629	GCA_001983935.1	Planctomycetota
SRR5788131	T00257	pub	GCA_000012345.1	335992	GCA_000012345	104206	1.64213	GCA_000012345.1	Proteobacteria
SRR5788131	T01207	apb	GCA_000024465.1	488538	GCA_000024465	77816	1.22626	GCA_000024465.1	Proteobacteria
SRR5788131	T04832	osg	GCA_002117105.1	716816	GCA_002117105	8332	0.1313	GCA_002117105.1	Proteobacteria
SRR5788131	T01455	fte	GCA_000194605.1	755732	GCA_000194605	7061	0.111271	GCA_000194605.1	Bacteroidota
SRR5788131	T04687	hja	GCA_001983995.1	930805	GCA_001983995	10313	0.162517	GCA_001983995.1	Proteobacteria
SRR5788132	T01465	pel	GCA_000195085.1	1002672	GCA_000195085	130644	0.719781	GCA_000195085.1	Proteobacteria
SRR5788132	T03304	prc	GCA_000757845.1	1501268	GCA_000757845	198638	1.09439	GCA_000757845.1	Cyanobacteria
SRR5788132	T00257	pub	GCA_000012345.1	335992	GCA_000012345	323176	1.78053	GCA_000012345.1	Proteobacteria
SRR5788132	T01207	apb	GCA_000024465.1	488538	GCA_000024465	50961	0.280769	GCA_000024465.1	Proteobacteria
SRR5788132	T00142	pmm	GCA_000011465.1	59919	GCA_000011465	4094663	22.5595	GCA_000011465.1	Cyanobacteria
SRR5788132	T00267	pmn	GCA_000012465.1	59920	GCA_000012465	33018	0.181912	GCA_000012465.1	Cyanobacteria
SRR5788133	T01465	pel	GCA_000195085.1	1002672	GCA_000195085	50333	0.69282	GCA_000195085.1	Proteobacteria
SRR5788133	T03304	prc	GCA_000757845.1	1501268	GCA_000757845	83213	1.1454	GCA_000757845.1	Cyanobacteria
SRR5788133	T00257	pub	GCA_000012345.1	335992	GCA_000012345	121235	1.66877	GCA_000012345.1	Proteobacteria
SRR5788133	T01207	apb	GCA_000024465.1	488538	GCA_000024465	23057	0.317373	GCA_000024465.1	Proteobacteria
SRR5788133	T00142	pmm	GCA_000011465.1	59919	GCA_000011465	1598463	22.0024	GCA_000011465.1	Cyanobacteria
SRR5788133	T00267	pmn	GCA_000012465.1	59920	GCA_000012465	9561	0.131605	GCA_000012465.1	Cyanobacteria
SRR5788134	T01465	pel	GCA_000195085.1	1002672	GCA_000195085	56693	0.617441	GCA_000195085.1	Proteobacteria
SRR5788134	T03304	prc	GCA_000757845.1	1501268	GCA_000757845	213300	2.32304	GCA_000757845.1	Cyanobacteria
SRR5788134	T00257	pub	GCA_000012345.1	335992	GCA_000012345	145863	1.58859	GCA_000012345.1	Proteobacteria
SRR5788134	T01207	apb	GCA_000024465.1	488538	GCA_000024465	22643	0.246604	GCA_000024465.1	Proteobacteria
SRR5788134	T00142	pmm	GCA_000011465.1	59919	GCA_000011465	1049060	11.4253	GCA_000011465.1	Cyanobacteria
SRR5788134	T00267	pmn	GCA_000012465.1	59920	GCA_000012465	10555	0.114954	GCA_000012465.1	Cyanobacteria
SRR5788135	T01465	pel	GCA_000195085.1	1002672	GCA_000195085	63160	0.819249	GCA_000195085.1	Proteobacteria
SRR5788135	T03304	prc	GCA_000757845.1	1501268	GCA_000757845	50516	0.655244	GCA_000757845.1	Cyanobacteria
SRR5788135	T00257	pub	GCA_000012345.1	335992	GCA_000012345	152639	1.97988	GCA_000012345.1	Proteobacteria
SRR5788135	T01207	apb	GCA_000024465.1	488538	GCA_000024465	25304	0.328219	GCA_000024465.1	Proteobacteria
SRR5788135	T00142	pmm	GCA_000011465.1	59919	GCA_000011465	1069884	13.8775	GCA_000011465.1	Cyanobacteria
SRR5788135	T00267	pmn	GCA_000012465.1	59920	GCA_000012465	27834	0.361035	GCA_000012465.1	Cyanobacteria
SRR5788136	T01465	pel	GCA_000195085.1	1002672	GCA_000195085	11348	0.424463	GCA_000195085.1	Proteobacteria
SRR5788136	T04071	tsn	GCA_001281385.1	1125411	GCA_001281385	112643	4.21333	GCA_001281385.1	Proteobacteria
SRR5788136	T04465	for	GCA_001735745.1	1336794	GCA_001735745	6479	0.242342	GCA_001735745.1	Bacteroidota
SRR5788136	T04482	foh	GCA_001735715.1	1336795	GCA_001735715	22788	0.852368	GCA_001735715.1	Bacteroidota
SRR5788136	T00257	pub	GCA_000012345.1	335992	GCA_000012345	49133	1.83778	GCA_000012345.1	Proteobacteria
SRR5788136	T01207	apb	GCA_000024465.1	488538	GCA_000024465	29181	1.09149	GCA_000024465.1	Proteobacteria
SRR5788136	T01455	fte	GCA_000194605.1	755732	GCA_000194605	3906	0.146101	GCA_000194605.1	Bacteroidota
SRR5788137	T01465	pel	GCA_000195085.1	1002672	GCA_000195085	16335	0.476101	GCA_000195085.1	Proteobacteria
SRR5788137	T04071	tsn	GCA_001281385.1	1125411	GCA_001281385	177795	5.18202	GCA_001281385.1	Proteobacteria
SRR5788137	T04465	for	GCA_001735745.1	1336794	GCA_001735745	9273	0.270271	GCA_001735745.1	Bacteroidota
SRR5788137	T04482	foh	GCA_001735715.1	1336795	GCA_001735715	33016	0.962286	GCA_001735715.1	Bacteroidota
SRR5788137	T04427	woc	GCA_001677435.1	1548547	GCA_001677435	3956	0.115302	GCA_001677435.1	Proteobacteria
SRR5788137	T00257	pub	GCA_000012345.1	335992	GCA_000012345	69475	2.02492	GCA_000012345.1	Proteobacteria
SRR5788137	T01207	apb	GCA_000024465.1	488538	GCA_000024465	47027	1.37065	GCA_000024465.1	Proteobacteria
SRR5788137	T01455	fte	GCA_000194605.1	755732	GCA_000194605	5881	0.171408	GCA_000194605.1	Bacteroidota
SRR5788137	T01677	oho	GCA_000236705.1	926562	GCA_000236705	3521	0.102623	GCA_000236705.1	Bacteroidota
SRR5788137	T04687	hja	GCA_001983995.1	930805	GCA_001983995	3818	0.11128	GCA_001983995.1	Proteobacteria
SRR5788138	T01465	pel	GCA_000195085.1	1002672	GCA_000195085	51172	0.994726	GCA_000195085.1	Proteobacteria
SRR5788138	T04071	tsn	GCA_001281385.1	1125411	GCA_001281385	9846	0.191395	GCA_001281385.1	Proteobacteria
SRR5788138	T04158	pspi	GCA_001444425.1	1249552	GCA_001444425	7025	0.136558	GCA_001444425.1	Proteobacteria
SRR5788138	T03795	magq	GCA_000968135.1	1288970	GCA_000968135	5285	0.102734	GCA_000968135.1	Proteobacteria
SRR5788138	T02501	aym	GCA_000348785.1	1313172	GCA_000348785	5826	0.113251	GCA_000348785.1	Actinobacteriota
SRR5788138	T04427	woc	GCA_001677435.1	1548547	GCA_001677435	12548	0.243919	GCA_001677435.1	Proteobacteria
SRR5788138	T04394	abac	GCA_001618865.1	1855912	GCA_001618865	5366	0.104309	GCA_001618865.1	Acidobacteriota
SRR5788138	T04678	fmr	GCA_001983935.1	1891926	GCA_001983935	7711	0.149893	GCA_001983935.1	Planctomycetota
SRR5788138	T00257	pub	GCA_000012345.1	335992	GCA_000012345	96261	1.87121	GCA_000012345.1	Proteobacteria
SRR5788138	T01207	apb	GCA_000024465.1	488538	GCA_000024465	10562	0.205313	GCA_000024465.1	Proteobacteria
SRR5788138	T04549	caby	GCA_001886815.1	880073	GCA_001886815	5454	0.10602	GCA_001886815.1	Calditrichota
SRR5788139	T01465	pel	GCA_000195085.1	1002672	GCA_000195085	85751	1.21991	GCA_000195085.1	Proteobacteria
SRR5788139	T04071	tsn	GCA_001281385.1	1125411	GCA_001281385	24151	0.343576	GCA_001281385.1	Proteobacteria
SRR5788139	T04158	pspi	GCA_001444425.1	1249552	GCA_001444425	8977	0.127708	GCA_001444425.1	Proteobacteria
SRR5788139	T03795	magq	GCA_000968135.1	1288970	GCA_000968135	8107	0.115332	GCA_000968135.1	Proteobacteria
SRR5788139	T02501	aym	GCA_000348785.1	1313172	GCA_000348785	7516	0.106924	GCA_000348785.1	Actinobacteriota
SRR5788139	T04427	woc	GCA_001677435.1	1548547	GCA_001677435	15250	0.216949	GCA_001677435.1	Proteobacteria
SRR5788139	T04394	abac	GCA_001618865.1	1855912	GCA_001618865	7793	0.110865	GCA_001618865.1	Acidobacteriota
SRR5788139	T04678	fmr	GCA_001983935.1	1891926	GCA_001983935	10906	0.155151	GCA_001983935.1	Planctomycetota
SRR5788139	T00257	pub	GCA_000012345.1	335992	GCA_000012345	157484	2.24039	GCA_000012345.1	Proteobacteria
SRR5788139	T01207	apb	GCA_000024465.1	488538	GCA_000024465	15635	0.222426	GCA_000024465.1	Proteobacteria
SRR5788139	T04549	caby	GCA_001886815.1	880073	GCA_001886815	8553	0.121676	GCA_001886815.1	Calditrichota
SRR5788140	T01465	pel	GCA_000195085.1	1002672	GCA_000195085	50843	0.691178	GCA_000195085.1	Proteobacteria
SRR5788140	T03304	prc	GCA_000757845.1	1501268	GCA_000757845	184966	2.51449	GCA_000757845.1	Cyanobacteria
SRR5788140	T00257	pub	GCA_000012345.1	335992	GCA_000012345	101261	1.37658	GCA_000012345.1	Proteobacteria
SRR5788140	T01207	apb	GCA_000024465.1	488538	GCA_000024465	23820	0.323817	GCA_000024465.1	Proteobacteria
SRR5788140	T00142	pmm	GCA_000011465.1	59919	GCA_000011465	38510	0.523519	GCA_000011465.1	Cyanobacteria
SRR5788141	T01465	pel	GCA_000195085.1	1002672	GCA_000195085	146206	1.01041	GCA_000195085.1	Proteobacteria
SRR5788141	T03304	prc	GCA_000757845.1	1501268	GCA_000757845	305688	2.11257	GCA_000757845.1	Cyanobacteria
SRR5788141	T00257	pub	GCA_000012345.1	335992	GCA_000012345	321376	2.22099	GCA_000012345.1	Proteobacteria
SRR5788141	T01207	apb	GCA_000024465.1	488538	GCA_000024465	56099	0.387693	GCA_000024465.1	Proteobacteria
SRR5788141	T00142	pmm	GCA_000011465.1	59919	GCA_000011465	62993	0.435336	GCA_000011465.1	Cyanobacteria
SRR5788141	T00144	syw	GCA_000195975.1	84588	GCA_000195975	282189	1.95017	GCA_000195975.1	Cyanobacteria
SRR5788142	T01465	pel	GCA_000195085.1	1002672	GCA_000195085	68293	1.05568	GCA_000195085.1	Proteobacteria
SRR5788142	T04158	pspi	GCA_001444425.1	1249552	GCA_001444425	6855	0.105965	GCA_001444425.1	Proteobacteria
SRR5788142	T03304	prc	GCA_000757845.1	1501268	GCA_000757845	123536	1.90962	GCA_000757845.1	Cyanobacteria
SRR5788142	T00257	pub	GCA_000012345.1	335992	GCA_000012345	137648	2.12777	GCA_000012345.1	Proteobacteria
SRR5788142	T01207	apb	GCA_000024465.1	488538	GCA_000024465	28314	0.437679	GCA_000024465.1	Proteobacteria
SRR5788142	T00142	pmm	GCA_000011465.1	59919	GCA_000011465	29177	0.451019	GCA_000011465.1	Cyanobacteria
SRR5788142	T00144	syw	GCA_000195975.1	84588	GCA_000195975	65115	1.00655	GCA_000195975.1	Cyanobacteria
SRR5788143	T01465	pel	GCA_000195085.1	1002672	GCA_000195085	77311	1.04784	GCA_000195085.1	Proteobacteria
SRR5788143	T04071	tsn	GCA_001281385.1	1125411	GCA_001281385	13313	0.180439	GCA_001281385.1	Proteobacteria
SRR5788143	T04158	pspi	GCA_001444425.1	1249552	GCA_001444425	11891	0.161166	GCA_001444425.1	Proteobacteria
SRR5788143	T02501	aym	GCA_000348785.1	1313172	GCA_000348785	13451	0.18231	GCA_000348785.1	Actinobacteriota
SRR5788143	T03593	msr	GCA_000831005.1	1420917	GCA_000831005	7732	0.104796	GCA_000831005.1	Proteobacteria
SRR5788143	T04427	woc	GCA_001677435.1	1548547	GCA_001677435	16132	0.218647	GCA_001677435.1	Proteobacteria
SRR5788143	T04678	fmr	GCA_001983935.1	1891926	GCA_001983935	11234	0.152261	GCA_001983935.1	Planctomycetota
SRR5788143	T00257	pub	GCA_000012345.1	335992	GCA_000012345	150147	2.03503	GCA_000012345.1	Proteobacteria
SRR5788143	T01207	apb	GCA_000024465.1	488538	GCA_000024465	18864	0.255675	GCA_000024465.1	Proteobacteria
SRR5788144	T01465	pel	GCA_000195085.1	1002672	GCA_000195085	42164	0.897266	GCA_000195085.1	Proteobacteria
SRR5788144	T04482	foh	GCA_001735715.1	1336795	GCA_001735715	7846	0.166966	GCA_001735715.1	Bacteroidota
SRR5788144	T00992	rbi	GCA_000024125.1	313596	GCA_000024125	5467	0.11634	GCA_000024125.1	Bacteroidota
SRR5788144	T01559	sng	GCA_000237205.1	331113	GCA_000237205	4764	0.10138	GCA_000237205.1	Chlamydiota
SRR5788144	T00257	pub	GCA_000012345.1	335992	GCA_000012345	58783	1.25092	GCA_000012345.1	Proteobacteria
SRR5788144	T01207	apb	GCA_000024465.1	488538	GCA_000024465	30376	0.646413	GCA_000024465.1	Proteobacteria
SRR5788144	T01204	caa	GCA_000025905.1	583355	GCA_000025905	46936	0.998816	GCA_000025905.1	Verrucomicrobiota
SRR5788144	T01491	hhy	GCA_000212735.1	760192	GCA_000212735	7021	0.14941	GCA_000212735.1	Bacteroidota
SRR5788144	T01677	oho	GCA_000236705.1	926562	GCA_000236705	5381	0.11451	GCA_000236705.1	Bacteroidota
SRR5788144	T05263	bsto	GCA_002872415.1	960	GCA_002872415	5285	0.112467	GCA_002872415.1	Bdellovibrionota
SRR5788145	T01465	pel	GCA_000195085.1	1002672	GCA_000195085	39350	0.599462	GCA_000195085.1	Proteobacteria
SRR5788145	T04071	tsn	GCA_001281385.1	1125411	GCA_001281385	90913	1.38498	GCA_001281385.1	Proteobacteria
SRR5788145	T04158	pspi	GCA_001444425.1	1249552	GCA_001444425	9152	0.139423	GCA_001444425.1	Proteobacteria
SRR5788145	T02501	aym	GCA_000348785.1	1313172	GCA_000348785	9949	0.151564	GCA_000348785.1	Actinobacteriota
SRR5788145	T03593	msr	GCA_000831005.1	1420917	GCA_000831005	46948	0.715211	GCA_000831005.1	Proteobacteria
SRR5788145	T04427	woc	GCA_001677435.1	1548547	GCA_001677435	15692	0.239054	GCA_001677435.1	Proteobacteria
SRR5788145	T04079	tho	GCA_001293165.1	1705394	GCA_001293165	6965	0.106106	GCA_001293165.1	Proteobacteria
SRR5788145	T04678	fmr	GCA_001983935.1	1891926	GCA_001983935	8443	0.128622	GCA_001983935.1	Planctomycetota
SRR5788145	T00257	pub	GCA_000012345.1	335992	GCA_000012345	65306	0.994879	GCA_000012345.1	Proteobacteria
SRR5788145	T01207	apb	GCA_000024465.1	488538	GCA_000024465	11223	0.170972	GCA_000024465.1	Proteobacteria
SRR5788146	T01465	pel	GCA_000195085.1	1002672	GCA_000195085	46539	0.772391	GCA_000195085.1	Proteobacteria
SRR5788146	T04071	tsn	GCA_001281385.1	1125411	GCA_001281385	27387	0.454532	GCA_001281385.1	Proteobacteria
SRR5788146	T02501	aym	GCA_000348785.1	1313172	GCA_000348785	7980	0.132441	GCA_000348785.1	Actinobacteriota
SRR5788146	T04427	woc	GCA_001677435.1	1548547	GCA_001677435	15500	0.257248	GCA_001677435.1	Proteobacteria
SRR5788146	T04678	fmr	GCA_001983935.1	1891926	GCA_001983935	8929	0.148191	GCA_001983935.1	Planctomycetota
SRR5788146	T00257	pub	GCA_000012345.1	335992	GCA_000012345	83757	1.39008	GCA_000012345.1	Proteobacteria
SRR5788146	T01207	apb	GCA_000024465.1	488538	GCA_000024465	11056	0.183492	GCA_000024465.1	Proteobacteria
SRR5788147	T01465	pel	GCA_000195085.1	1002672	GCA_000195085	75623	0.560953	GCA_000195085.1	Proteobacteria
SRR5788147	T03304	prc	GCA_000757845.1	1501268	GCA_000757845	377203	2.798	GCA_000757845.1	Cyanobacteria
SRR5788147	T00257	pub	GCA_000012345.1	335992	GCA_000012345	161142	1.19531	GCA_000012345.1	Proteobacteria
SRR5788147	T01207	apb	GCA_000024465.1	488538	GCA_000024465	63310	0.469618	GCA_000024465.1	Proteobacteria
SRR5788147	T00142	pmm	GCA_000011465.1	59919	GCA_000011465	68525	0.508302	GCA_000011465.1	Cyanobacteria
SRR5788148	T01465	pel	GCA_000195085.1	1002672	GCA_000195085	114146	0.884943	GCA_000195085.1	Proteobacteria
SRR5788148	T04482	foh	GCA_001735715.1	1336795	GCA_001735715	18676	0.14479	GCA_001735715.1	Bacteroidota
SRR5788148	T03304	prc	GCA_000757845.1	1501268	GCA_000757845	121103	0.938879	GCA_000757845.1	Cyanobacteria
SRR5788148	T00257	pub	GCA_000012345.1	335992	GCA_000012345	251686	1.95125	GCA_000012345.1	Proteobacteria
SRR5788148	T01207	apb	GCA_000024465.1	488538	GCA_000024465	64577	0.500648	GCA_000024465.1	Proteobacteria
SRR5788148	T00142	pmm	GCA_000011465.1	59919	GCA_000011465	1716302	13.306	GCA_000011465.1	Cyanobacteria
SRR5788148	T00267	pmn	GCA_000012465.1	59920	GCA_000012465	22712	0.17608	GCA_000012465.1	Cyanobacteria
SRR5788149	T01465	pel	GCA_000195085.1	1002672	GCA_000195085	87818	0.740009	GCA_000195085.1	Proteobacteria
SRR5788149	T04482	foh	GCA_001735715.1	1336795	GCA_001735715	14150	0.119237	GCA_001735715.1	Bacteroidota
SRR5788149	T03304	prc	GCA_000757845.1	1501268	GCA_000757845	128481	1.08266	GCA_000757845.1	Cyanobacteria
SRR5788149	T00257	pub	GCA_000012345.1	335992	GCA_000012345	198894	1.676	GCA_000012345.1	Proteobacteria
SRR5788149	T01207	apb	GCA_000024465.1	488538	GCA_000024465	42054	0.354373	GCA_000024465.1	Proteobacteria
SRR5788149	T00142	pmm	GCA_000011465.1	59919	GCA_000011465	1761787	14.8459	GCA_000011465.1	Cyanobacteria
SRR5788149	T00267	pmn	GCA_000012465.1	59920	GCA_000012465	19030	0.160359	GCA_000012465.1	Cyanobacteria
SRR5788150	T01465	pel	GCA_000195085.1	1002672	GCA_000195085	34784	0.744378	GCA_000195085.1	Proteobacteria
SRR5788150	T04071	tsn	GCA_001281385.1	1125411	GCA_001281385	56870	1.21702	GCA_001281385.1	Proteobacteria
SRR5788150	T04158	pspi	GCA_001444425.1	1249552	GCA_001444425	5605	0.119947	GCA_001444425.1	Proteobacteria
SRR5788150	T02501	aym	GCA_000348785.1	1313172	GCA_000348785	8596	0.183954	GCA_000348785.1	Actinobacteriota
SRR5788150	T04427	woc	GCA_001677435.1	1548547	GCA_001677435	6442	0.137859	GCA_001677435.1	Proteobacteria
SRR5788150	T04394	abac	GCA_001618865.1	1855912	GCA_001618865	6533	0.139806	GCA_001618865.1	Acidobacteriota
SRR5788150	T04678	fmr	GCA_001983935.1	1891926	GCA_001983935	7784	0.166578	GCA_001983935.1	Planctomycetota
SRR5788150	T00368	rxy	GCA_000014185.1	266117	GCA_000014185	11581	0.247833	GCA_000014185.1	Actinobacteriota
SRR5788150	T00257	pub	GCA_000012345.1	335992	GCA_000012345	52947	1.13307	GCA_000012345.1	Proteobacteria
SRR5788150	T01207	apb	GCA_000024465.1	488538	GCA_000024465	8689	0.185945	GCA_000024465.1	Proteobacteria
SRR5788150	T01147	psl	GCA_000025185.1	530564	GCA_000025185	4680	0.100152	GCA_000025185.1	Planctomycetota
SRR5788150	T04549	caby	GCA_001886815.1	880073	GCA_001886815	5417	0.115924	GCA_001886815.1	Calditrichota
SRR5788151	T01465	pel	GCA_000195085.1	1002672	GCA_000195085	47761	0.832091	GCA_000195085.1	Proteobacteria
SRR5788151	T04071	tsn	GCA_001281385.1	1125411	GCA_001281385	11996	0.208994	GCA_001281385.1	Proteobacteria
SRR5788151	T04158	pspi	GCA_001444425.1	1249552	GCA_001444425	12399	0.216015	GCA_001444425.1	Proteobacteria
SRR5788151	T03795	magq	GCA_000968135.1	1288970	GCA_000968135	6202	0.108051	GCA_000968135.1	Proteobacteria
SRR5788151	T02501	aym	GCA_000348785.1	1313172	GCA_000348785	9958	0.173488	GCA_000348785.1	Actinobacteriota
SRR5788151	T04427	woc	GCA_001677435.1	1548547	GCA_001677435	11730	0.20436	GCA_001677435.1	Proteobacteria
SRR5788151	T04394	abac	GCA_001618865.1	1855912	GCA_001618865	7359	0.128208	GCA_001618865.1	Acidobacteriota
SRR5788151	T04678	fmr	GCA_001983935.1	1891926	GCA_001983935	11734	0.204429	GCA_001983935.1	Planctomycetota
SRR5788151	T00368	rxy	GCA_000014185.1	266117	GCA_000014185	14744	0.25687	GCA_000014185.1	Actinobacteriota
SRR5788151	T00257	pub	GCA_000012345.1	335992	GCA_000012345	81415	1.41841	GCA_000012345.1	Proteobacteria
SRR5788151	T01207	apb	GCA_000024465.1	488538	GCA_000024465	12449	0.216886	GCA_000024465.1	Proteobacteria
SRR5788151	T01147	psl	GCA_000025185.1	530564	GCA_000025185	6645	0.115769	GCA_000025185.1	Planctomycetota
SRR5788151	T00142	pmm	GCA_000011465.1	59919	GCA_000011465	8519	0.148418	GCA_000011465.1	Cyanobacteria
SRR5788151	T00143	pmt	GCA_000011485.1	74547	GCA_000011485	6717	0.117023	GCA_000011485.1	Cyanobacteria
SRR5788151	T04549	caby	GCA_001886815.1	880073	GCA_001886815	6375	0.111065	GCA_001886815.1	Calditrichota
SRR5788152	T01465	pel	GCA_000195085.1	1002672	GCA_000195085	97612	0.897707	GCA_000195085.1	Proteobacteria
SRR5788152	T04482	foh	GCA_001735715.1	1336795	GCA_001735715	11866	0.109128	GCA_001735715.1	Bacteroidota
SRR5788152	T03304	prc	GCA_000757845.1	1501268	GCA_000757845	116170	1.06838	GCA_000757845.1	Cyanobacteria
SRR5788152	T00257	pub	GCA_000012345.1	335992	GCA_000012345	221402	2.03616	GCA_000012345.1	Proteobacteria
SRR5788152	T01207	apb	GCA_000024465.1	488538	GCA_000024465	48813	0.448918	GCA_000024465.1	Proteobacteria
SRR5788152	T00142	pmm	GCA_000011465.1	59919	GCA_000011465	2005234	18.4415	GCA_000011465.1	Cyanobacteria
SRR5788152	T00267	pmn	GCA_000012465.1	59920	GCA_000012465	13871	0.127567	GCA_000012465.1	Cyanobacteria
SRR5788153	T01465	pel	GCA_000195085.1	1002672	GCA_000195085	27768	0.47218	GCA_000195085.1	Proteobacteria
SRR5788153	T04071	tsn	GCA_001281385.1	1125411	GCA_001281385	25110	0.426982	GCA_001281385.1	Proteobacteria
SRR5788153	T04158	pspi	GCA_001444425.1	1249552	GCA_001444425	11808	0.200789	GCA_001444425.1	Proteobacteria
SRR5788153	T03795	magq	GCA_000968135.1	1288970	GCA_000968135	8120	0.138076	GCA_000968135.1	Proteobacteria
SRR5788153	T02501	aym	GCA_000348785.1	1313172	GCA_000348785	7815	0.13289	GCA_000348785.1	Actinobacteriota
SRR5788153	T04427	woc	GCA_001677435.1	1548547	GCA_001677435	9313	0.158363	GCA_001677435.1	Proteobacteria
SRR5788153	T04354	pls	GCA_001610835.1	1632864	GCA_001610835	6827	0.11609	GCA_001610835.1	Planctomycetota
SRR5788153	T04394	abac	GCA_001618865.1	1855912	GCA_001618865	6341	0.107825	GCA_001618865.1	Acidobacteriota
SRR5788153	T04678	fmr	GCA_001983935.1	1891926	GCA_001983935	13072	0.222282	GCA_001983935.1	Planctomycetota
SRR5788153	T00368	rxy	GCA_000014185.1	266117	GCA_000014185	105354	1.79149	GCA_000014185.1	Actinobacteriota
SRR5788153	T00257	pub	GCA_000012345.1	335992	GCA_000012345	36906	0.627567	GCA_000012345.1	Proteobacteria
SRR5788153	T01207	apb	GCA_000024465.1	488538	GCA_000024465	8892	0.151204	GCA_000024465.1	Proteobacteria
SRR5788153	T01147	psl	GCA_000025185.1	530564	GCA_000025185	6947	0.11813	GCA_000025185.1	Planctomycetota
SRR5788153	T00142	pmm	GCA_000011465.1	59919	GCA_000011465	41359	0.703288	GCA_000011465.1	Cyanobacteria
SRR5788153	T01431	pbs	GCA_000165715.3	756272	GCA_000165715	6537	0.111158	GCA_000165715.3
SRR5788153	T04549	caby	GCA_001886815.1	880073	GCA_001886815	7412	0.126037	GCA_001886815.1	Calditrichota
SRR5788154	T01465	pel	GCA_000195085.1	1002672	GCA_000195085	79221	0.707711	GCA_000195085.1	Proteobacteria
SRR5788154	T03304	prc	GCA_000757845.1	1501268	GCA_000757845	254813	2.27634	GCA_000757845.1	Cyanobacteria
SRR5788154	T00257	pub	GCA_000012345.1	335992	GCA_000012345	187733	1.67709	GCA_000012345.1	Proteobacteria
SRR5788154	T01207	apb	GCA_000024465.1	488538	GCA_000024465	37739	0.337137	GCA_000024465.1	Proteobacteria
SRR5788154	T00142	pmm	GCA_000011465.1	59919	GCA_000011465	67364	0.601788	GCA_000011465.1	Cyanobacteria
SRR5788155	T01465	pel	GCA_000195085.1	1002672	GCA_000195085	63085	0.918123	GCA_000195085.1	Proteobacteria
SRR5788155	T03304	prc	GCA_000757845.1	1501268	GCA_000757845	68154	0.991896	GCA_000757845.1	Cyanobacteria
SRR5788155	T00257	pub	GCA_000012345.1	335992	GCA_000012345	140256	2.04125	GCA_000012345.1	Proteobacteria
SRR5788155	T01207	apb	GCA_000024465.1	488538	GCA_000024465	32973	0.47988	GCA_000024465.1	Proteobacteria
SRR5788155	T00142	pmm	GCA_000011465.1	59919	GCA_000011465	1208734	17.5916	GCA_000011465.1	Cyanobacteria
SRR5788155	T00267	pmn	GCA_000012465.1	59920	GCA_000012465	8194	0.119253	GCA_000012465.1	Cyanobacteria
SRR5788156	T01465	pel	GCA_000195085.1	1002672	GCA_000195085	74155	0.829053	GCA_000195085.1	Proteobacteria
SRR5788156	T03304	prc	GCA_000757845.1	1501268	GCA_000757845	230327	2.57506	GCA_000757845.1	Cyanobacteria
SRR5788156	T00257	pub	GCA_000012345.1	335992	GCA_000012345	181151	2.02527	GCA_000012345.1	Proteobacteria
SRR5788156	T01207	apb	GCA_000024465.1	488538	GCA_000024465	31293	0.349856	GCA_000024465.1	Proteobacteria
SRR5788156	T00142	pmm	GCA_000011465.1	59919	GCA_000011465	57225	0.639775	GCA_000011465.1	Cyanobacteria
SRR5788157	T01465	pel	GCA_000195085.1	1002672	GCA_000195085	84356	0.643759	GCA_000195085.1	Proteobacteria
SRR5788157	T03304	prc	GCA_000757845.1	1501268	GCA_000757845	273310	2.08575	GCA_000757845.1	Cyanobacteria
SRR5788157	T01256	cat	GCA_000196315.1	216432	GCA_000196315	20602	0.157223	GCA_000196315.1	Bacteroidota
SRR5788157	T00257	pub	GCA_000012345.1	335992	GCA_000012345	205235	1.56624	GCA_000012345.1	Proteobacteria
SRR5788157	T01207	apb	GCA_000024465.1	488538	GCA_000024465	37459	0.285867	GCA_000024465.1	Proteobacteria
SRR5788157	T00142	pmm	GCA_000011465.1	59919	GCA_000011465	70711	0.539628	GCA_000011465.1	Cyanobacteria
SRR5788158	T01465	pel	GCA_000195085.1	1002672	GCA_000195085	110434	0.911006	GCA_000195085.1	Proteobacteria
SRR5788158	T04482	foh	GCA_001735715.1	1336795	GCA_001735715	15948	0.13156	GCA_001735715.1	Bacteroidota
SRR5788158	T03304	prc	GCA_000757845.1	1501268	GCA_000757845	62250	0.51352	GCA_000757845.1	Cyanobacteria
SRR5788158	T00257	pub	GCA_000012345.1	335992	GCA_000012345	274294	2.26274	GCA_000012345.1	Proteobacteria
SRR5788158	T01207	apb	GCA_000024465.1	488538	GCA_000024465	54617	0.450553	GCA_000024465.1	Proteobacteria
SRR5788158	T00142	pmm	GCA_000011465.1	59919	GCA_000011465	2430974	20.0539	GCA_000011465.1	Cyanobacteria
SRR5788158	T00267	pmn	GCA_000012465.1	59920	GCA_000012465	18051	0.148909	GCA_000012465.1	Cyanobacteria
SRR5788159	T01465	pel	GCA_000195085.1	1002672	GCA_000195085	105245	0.772695	GCA_000195085.1	Proteobacteria
SRR5788159	T04482	foh	GCA_001735715.1	1336795	GCA_001735715	16185	0.118828	GCA_001735715.1	Bacteroidota
SRR5788159	T03304	prc	GCA_000757845.1	1501268	GCA_000757845	64246	0.471686	GCA_000757845.1	Cyanobacteria
SRR5788159	T00257	pub	GCA_000012345.1	335992	GCA_000012345	249642	1.83284	GCA_000012345.1	Proteobacteria
SRR5788159	T01207	apb	GCA_000024465.1	488538	GCA_000024465	47738	0.350486	GCA_000024465.1	Proteobacteria
SRR5788159	T00142	pmm	GCA_000011465.1	59919	GCA_000011465	2509180	18.4221	GCA_000011465.1	Cyanobacteria
SRR5788159	T00267	pmn	GCA_000012465.1	59920	GCA_000012465	18918	0.138894	GCA_000012465.1	Cyanobacteria
SRR5788160	T01465	pel	GCA_000195085.1	1002672	GCA_000195085	130304	0.804566	GCA_000195085.1	Proteobacteria
SRR5788160	T04482	foh	GCA_001735715.1	1336795	GCA_001735715	21198	0.130888	GCA_001735715.1	Bacteroidota
SRR5788160	T03304	prc	GCA_000757845.1	1501268	GCA_000757845	107317	0.662632	GCA_000757845.1	Cyanobacteria
SRR5788160	T00257	pub	GCA_000012345.1	335992	GCA_000012345	318839	1.96868	GCA_000012345.1	Proteobacteria
SRR5788160	T01207	apb	GCA_000024465.1	488538	GCA_000024465	59678	0.368484	GCA_000024465.1	Proteobacteria
SRR5788160	T00142	pmm	GCA_000011465.1	59919	GCA_000011465	4071122	25.1373	GCA_000011465.1	Cyanobacteria
SRR5788160	T00267	pmn	GCA_000012465.1	59920	GCA_000012465	29203	0.180315	GCA_000012465.1	Cyanobacteria
SRR5788161	T01465	pel	GCA_000195085.1	1002672	GCA_000195085	97384	0.831559	GCA_000195085.1	Proteobacteria
SRR5788161	T03304	prc	GCA_000757845.1	1501268	GCA_000757845	62116	0.530406	GCA_000757845.1	Cyanobacteria
SRR5788161	T00257	pub	GCA_000012345.1	335992	GCA_000012345	220298	1.88112	GCA_000012345.1	Proteobacteria
SRR5788161	T01207	apb	GCA_000024465.1	488538	GCA_000024465	30753	0.262599	GCA_000024465.1	Proteobacteria
SRR5788161	T00142	pmm	GCA_000011465.1	59919	GCA_000011465	1005021	8.58184	GCA_000011465.1	Cyanobacteria
SRR5788161	T00267	pmn	GCA_000012465.1	59920	GCA_000012465	146253	1.24885	GCA_000012465.1	Cyanobacteria
SRR5788162	T01465	pel	GCA_000195085.1	1002672	GCA_000195085	63601	0.696508	GCA_000195085.1	Proteobacteria
SRR5788162	T04482	foh	GCA_001735715.1	1336795	GCA_001735715	10965	0.12008	GCA_001735715.1	Bacteroidota
SRR5788162	T03304	prc	GCA_000757845.1	1501268	GCA_000757845	43726	0.478853	GCA_000757845.1	Cyanobacteria
SRR5788162	T00257	pub	GCA_000012345.1	335992	GCA_000012345	140862	1.54261	GCA_000012345.1	Proteobacteria
SRR5788162	T01207	apb	GCA_000024465.1	488538	GCA_000024465	35877	0.392897	GCA_000024465.1	Proteobacteria
SRR5788162	T00142	pmm	GCA_000011465.1	59919	GCA_000011465	1658502	18.1626	GCA_000011465.1	Cyanobacteria
SRR5788162	T00267	pmn	GCA_000012465.1	59920	GCA_000012465	13112	0.143592	GCA_000012465.1	Cyanobacteria
SRR5788163	T01465	pel	GCA_000195085.1	1002672	GCA_000195085	33749	0.886423	GCA_000195085.1	Proteobacteria
SRR5788163	T04482	foh	GCA_001735715.1	1336795	GCA_001735715	5187	0.136237	GCA_001735715.1	Bacteroidota
SRR5788163	T03304	prc	GCA_000757845.1	1501268	GCA_000757845	22398	0.588287	GCA_000757845.1	Cyanobacteria
SRR5788163	T00257	pub	GCA_000012345.1	335992	GCA_000012345	80719	2.1201	GCA_000012345.1	Proteobacteria
SRR5788163	T01207	apb	GCA_000024465.1	488538	GCA_000024465	16973	0.445799	GCA_000024465.1	Proteobacteria
SRR5788163	T00142	pmm	GCA_000011465.1	59919	GCA_000011465	837998	22.0102	GCA_000011465.1	Cyanobacteria
SRR5788163	T00267	pmn	GCA_000012465.1	59920	GCA_000012465	6156	0.161688	GCA_000012465.1	Cyanobacteria
SRR5788164	T01465	pel	GCA_000195085.1	1002672	GCA_000195085	135510	0.95893	GCA_000195085.1	Proteobacteria
SRR5788164	T04482	foh	GCA_001735715.1	1336795	GCA_001735715	14793	0.104682	GCA_001735715.1	Bacteroidota
SRR5788164	T03304	prc	GCA_000757845.1	1501268	GCA_000757845	161849	1.14532	GCA_000757845.1	Cyanobacteria
SRR5788164	T00257	pub	GCA_000012345.1	335992	GCA_000012345	297221	2.10327	GCA_000012345.1	Proteobacteria
SRR5788164	T01207	apb	GCA_000024465.1	488538	GCA_000024465	51272	0.362824	GCA_000024465.1	Proteobacteria
SRR5788164	T00142	pmm	GCA_000011465.1	59919	GCA_000011465	1584968	11.2159	GCA_000011465.1	Cyanobacteria
SRR5788164	T00267	pmn	GCA_000012465.1	59920	GCA_000012465	29766	0.210638	GCA_000012465.1	Cyanobacteria
SRR5788165	T01465	pel	GCA_000195085.1	1002672	GCA_000195085	71088	1.001	GCA_000195085.1	Proteobacteria
SRR5788165	T03304	prc	GCA_000757845.1	1501268	GCA_000757845	101234	1.42549	GCA_000757845.1	Cyanobacteria
SRR5788165	T00257	pub	GCA_000012345.1	335992	GCA_000012345	163966	2.30883	GCA_000012345.1	Proteobacteria
SRR5788165	T01207	apb	GCA_000024465.1	488538	GCA_000024465	29646	0.417449	GCA_000024465.1	Proteobacteria
SRR5788165	T00142	pmm	GCA_000011465.1	59919	GCA_000011465	965709	13.5983	GCA_000011465.1	Cyanobacteria
SRR5788165	T00267	pmn	GCA_000012465.1	59920	GCA_000012465	13390	0.188546	GCA_000012465.1	Cyanobacteria
SRR5788166	T01465	pel	GCA_000195085.1	1002672	GCA_000195085	149921	0.931669	GCA_000195085.1	Proteobacteria
SRR5788166	T04482	foh	GCA_001735715.1	1336795	GCA_001735715	16145	0.100332	GCA_001735715.1	Bacteroidota
SRR5788166	T03304	prc	GCA_000757845.1	1501268	GCA_000757845	211085	1.31177	GCA_000757845.1	Cyanobacteria
SRR5788166	T00257	pub	GCA_000012345.1	335992	GCA_000012345	344562	2.14125	GCA_000012345.1	Proteobacteria
SRR5788166	T01207	apb	GCA_000024465.1	488538	GCA_000024465	51782	0.321794	GCA_000024465.1	Proteobacteria
SRR5788166	T00142	pmm	GCA_000011465.1	59919	GCA_000011465	2336284	14.5186	GCA_000011465.1	Cyanobacteria
SRR5788166	T00267	pmn	GCA_000012465.1	59920	GCA_000012465	35814	0.222563	GCA_000012465.1	Cyanobacteria
SRR5788167	T01465	pel	GCA_000195085.1	1002672	GCA_000195085	209268	0.928001	GCA_000195085.1	Proteobacteria
SRR5788167	T03304	prc	GCA_000757845.1	1501268	GCA_000757845	338777	1.50231	GCA_000757845.1	Cyanobacteria
SRR5788167	T00257	pub	GCA_000012345.1	335992	GCA_000012345	464838	2.06133	GCA_000012345.1	Proteobacteria
SRR5788167	T01207	apb	GCA_000024465.1	488538	GCA_000024465	64550	0.286248	GCA_000024465.1	Proteobacteria
SRR5788167	T00142	pmm	GCA_000011465.1	59919	GCA_000011465	3426902	15.1966	GCA_000011465.1	Cyanobacteria
SRR5788167	T00267	pmn	GCA_000012465.1	59920	GCA_000012465	49360	0.218887	GCA_000012465.1	Cyanobacteria
SRR5788168	T01465	pel	GCA_000195085.1	1002672	GCA_000195085	54377	0.992893	GCA_000195085.1	Proteobacteria
SRR5788168	T04071	tsn	GCA_001281385.1	1125411	GCA_001281385	29469	0.538087	GCA_001281385.1	Proteobacteria
SRR5788168	T04158	pspi	GCA_001444425.1	1249552	GCA_001444425	9417	0.171949	GCA_001444425.1	Proteobacteria
SRR5788168	T02501	aym	GCA_000348785.1	1313172	GCA_000348785	11129	0.203209	GCA_000348785.1	Actinobacteriota
SRR5788168	T03593	msr	GCA_000831005.1	1420917	GCA_000831005	8976	0.163897	GCA_000831005.1	Proteobacteria
SRR5788168	T04427	woc	GCA_001677435.1	1548547	GCA_001677435	10254	0.187232	GCA_001677435.1	Proteobacteria
SRR5788168	T04678	fmr	GCA_001983935.1	1891926	GCA_001983935	5875	0.107274	GCA_001983935.1	Planctomycetota
SRR5788168	T00257	pub	GCA_000012345.1	335992	GCA_000012345	104699	1.91174	GCA_000012345.1	Proteobacteria
SRR5788168	T01207	apb	GCA_000024465.1	488538	GCA_000024465	11252	0.205455	GCA_000024465.1	Proteobacteria
SRR5788168	T00143	pmt	GCA_000011485.1	74547	GCA_000011485	17051	0.311342	GCA_000011485.1	Cyanobacteria
SRR5788169	T01465	pel	GCA_000195085.1	1002672	GCA_000195085	62855	0.605918	GCA_000195085.1	Proteobacteria
SRR5788169	T04071	tsn	GCA_001281385.1	1125411	GCA_001281385	102376	0.986898	GCA_001281385.1	Proteobacteria
SRR5788169	T04158	pspi	GCA_001444425.1	1249552	GCA_001444425	14629	0.141023	GCA_001444425.1	Proteobacteria
SRR5788169	T02501	aym	GCA_000348785.1	1313172	GCA_000348785	11245	0.108401	GCA_000348785.1	Actinobacteriota
SRR5788169	T04974	spse	GCA_002222635.1	1402135	GCA_002222635	23587	0.227377	GCA_002222635.1	Proteobacteria
SRR5788169	T04427	woc	GCA_001677435.1	1548547	GCA_001677435	14800	0.142671	GCA_001677435.1	Proteobacteria
SRR5788169	T00257	pub	GCA_000012345.1	335992	GCA_000012345	112130	1.08093	GCA_000012345.1	Proteobacteria
SRR5788169	T01207	apb	GCA_000024465.1	488538	GCA_000024465	12629	0.121743	GCA_000024465.1	Proteobacteria
SRR5788170	T01465	pel	GCA_000195085.1	1002672	GCA_000195085	55316	0.700123	GCA_000195085.1	Proteobacteria
SRR5788170	T00257	pub	GCA_000012345.1	335992	GCA_000012345	112529	1.42426	GCA_000012345.1	Proteobacteria
SRR5788170	T01207	apb	GCA_000024465.1	488538	GCA_000024465	17390	0.220102	GCA_000024465.1	Proteobacteria
SRR5788170	T00142	pmm	GCA_000011465.1	59919	GCA_000011465	83266	1.05388	GCA_000011465.1	Cyanobacteria
SRR5788170	T00267	pmn	GCA_000012465.1	59920	GCA_000012465	114788	1.45285	GCA_000012465.1	Cyanobacteria
SRR5788171	T01465	pel	GCA_000195085.1	1002672	GCA_000195085	56466	0.840059	GCA_000195085.1	Proteobacteria
SRR5788171	T04482	foh	GCA_001735715.1	1336795	GCA_001735715	7954	0.118334	GCA_001735715.1	Bacteroidota
SRR5788171	T03304	prc	GCA_000757845.1	1501268	GCA_000757845	80373	1.19573	GCA_000757845.1	Cyanobacteria
SRR5788171	T00257	pub	GCA_000012345.1	335992	GCA_000012345	127622	1.89866	GCA_000012345.1	Proteobacteria
SRR5788171	T01207	apb	GCA_000024465.1	488538	GCA_000024465	30715	0.456955	GCA_000024465.1	Proteobacteria
SRR5788171	T00142	pmm	GCA_000011465.1	59919	GCA_000011465	1059287	15.7593	GCA_000011465.1	Cyanobacteria
SRR5788171	T00267	pmn	GCA_000012465.1	59920	GCA_000012465	12456	0.185311	GCA_000012465.1	Cyanobacteria
SRR5788172	T01465	pel	GCA_000195085.1	1002672	GCA_000195085	43208	0.4932	GCA_000195085.1	Proteobacteria
SRR5788172	T03304	prc	GCA_000757845.1	1501268	GCA_000757845	267458	3.05291	GCA_000757845.1	Cyanobacteria
SRR5788172	T00257	pub	GCA_000012345.1	335992	GCA_000012345	91959	1.04967	GCA_000012345.1	Proteobacteria
SRR5788172	T01207	apb	GCA_000024465.1	488538	GCA_000024465	76988	0.878783	GCA_000024465.1	Proteobacteria
SRR5788172	T00142	pmm	GCA_000011465.1	59919	GCA_000011465	50297	0.574117	GCA_000011465.1	Cyanobacteria
SRR5788172	T00144	syw	GCA_000195975.1	84588	GCA_000195975	11049	0.126119	GCA_000195975.1	Cyanobacteria
SRR5788173	T01465	pel	GCA_000195085.1	1002672	GCA_000195085	62087	0.630989	GCA_000195085.1	Proteobacteria
SRR5788173	T03304	prc	GCA_000757845.1	1501268	GCA_000757845	309589	3.14635	GCA_000757845.1	Cyanobacteria
SRR5788173	T00257	pub	GCA_000012345.1	335992	GCA_000012345	139097	1.41364	GCA_000012345.1	Proteobacteria
SRR5788173	T01207	apb	GCA_000024465.1	488538	GCA_000024465	27748	0.282002	GCA_000024465.1	Proteobacteria
SRR5788173	T00142	pmm	GCA_000011465.1	59919	GCA_000011465	97497	0.99086	GCA_000011465.1	Cyanobacteria
SRR5788173	T00144	syw	GCA_000195975.1	84588	GCA_000195975	11008	0.111874	GCA_000195975.1	Cyanobacteria
SRR5788174	T01465	pel	GCA_000195085.1	1002672	GCA_000195085	101224	0.968019	GCA_000195085.1	Proteobacteria
SRR5788174	T02501	aym	GCA_000348785.1	1313172	GCA_000348785	17629	0.168589	GCA_000348785.1	Actinobacteriota
SRR5788174	T03593	msr	GCA_000831005.1	1420917	GCA_000831005	13933	0.133243	GCA_000831005.1	Proteobacteria
SRR5788174	T03304	prc	GCA_000757845.1	1501268	GCA_000757845	12603	0.120524	GCA_000757845.1	Cyanobacteria
SRR5788174	T00257	pub	GCA_000012345.1	335992	GCA_000012345	217348	2.07853	GCA_000012345.1	Proteobacteria
SRR5788174	T01207	apb	GCA_000024465.1	488538	GCA_000024465	21762	0.208113	GCA_000024465.1	Proteobacteria
SRR5788174	T00142	pmm	GCA_000011465.1	59919	GCA_000011465	22354	0.213774	GCA_000011465.1	Cyanobacteria
SRR5788174	T00267	pmn	GCA_000012465.1	59920	GCA_000012465	17263	0.165088	GCA_000012465.1	Cyanobacteria
SRR5788174	T00143	pmt	GCA_000011485.1	74547	GCA_000011485	26069	0.249301	GCA_000011485.1	Cyanobacteria
SRR5788175	T01465	pel	GCA_000195085.1	1002672	GCA_000195085	86708	1.09648	GCA_000195085.1	Proteobacteria
SRR5788175	T04071	tsn	GCA_001281385.1	1125411	GCA_001281385	8645	0.109322	GCA_001281385.1	Proteobacteria
SRR5788175	T02501	aym	GCA_000348785.1	1313172	GCA_000348785	16881	0.213472	GCA_000348785.1	Actinobacteriota
SRR5788175	T03304	prc	GCA_000757845.1	1501268	GCA_000757845	13213	0.167087	GCA_000757845.1	Cyanobacteria
SRR5788175	T04427	woc	GCA_001677435.1	1548547	GCA_001677435	9092	0.114974	GCA_001677435.1	Proteobacteria
SRR5788175	T00257	pub	GCA_000012345.1	335992	GCA_000012345	174750	2.20983	GCA_000012345.1	Proteobacteria
SRR5788175	T01207	apb	GCA_000024465.1	488538	GCA_000024465	18282	0.231188	GCA_000024465.1	Proteobacteria
SRR5788175	T00142	pmm	GCA_000011465.1	59919	GCA_000011465	8900	0.112546	GCA_000011465.1	Cyanobacteria
SRR5788175	T00143	pmt	GCA_000011485.1	74547	GCA_000011485	35627	0.450527	GCA_000011485.1	Cyanobacteria
SRR5788176	T01465	pel	GCA_000195085.1	1002672	GCA_000195085	97143	0.892312	GCA_000195085.1	Proteobacteria
SRR5788176	T04482	foh	GCA_001735715.1	1336795	GCA_001735715	12666	0.116344	GCA_001735715.1	Bacteroidota
SRR5788176	T03304	prc	GCA_000757845.1	1501268	GCA_000757845	128930	1.18429	GCA_000757845.1	Cyanobacteria
SRR5788176	T00257	pub	GCA_000012345.1	335992	GCA_000012345	218656	2.00848	GCA_000012345.1	Proteobacteria
SRR5788176	T01207	apb	GCA_000024465.1	488538	GCA_000024465	48820	0.448438	GCA_000024465.1	Proteobacteria
SRR5788176	T00142	pmm	GCA_000011465.1	59919	GCA_000011465	1716698	15.7688	GCA_000011465.1	Cyanobacteria
SRR5788176	T00267	pmn	GCA_000012465.1	59920	GCA_000012465	18684	0.171623	GCA_000012465.1	Cyanobacteria
SRR5788177	T01465	pel	GCA_000195085.1	1002672	GCA_000195085	92813	0.936473	GCA_000195085.1	Proteobacteria
SRR5788177	T04482	foh	GCA_001735715.1	1336795	GCA_001735715	12267	0.123773	GCA_001735715.1	Bacteroidota
SRR5788177	T03304	prc	GCA_000757845.1	1501268	GCA_000757845	111734	1.12738	GCA_000757845.1	Cyanobacteria
SRR5788177	T00257	pub	GCA_000012345.1	335992	GCA_000012345	202497	2.04317	GCA_000012345.1	Proteobacteria
SRR5788177	T01207	apb	GCA_000024465.1	488538	GCA_000024465	48335	0.487695	GCA_000024465.1	Proteobacteria
SRR5788177	T00142	pmm	GCA_000011465.1	59919	GCA_000011465	1487713	15.0109	GCA_000011465.1	Cyanobacteria
SRR5788177	T00267	pmn	GCA_000012465.1	59920	GCA_000012465	16261	0.164072	GCA_000012465.1	Cyanobacteria
SRR5788178	T01465	pel	GCA_000195085.1	1002672	GCA_000195085	62514	0.789212	GCA_000195085.1	Proteobacteria
SRR5788178	T03593	msr	GCA_000831005.1	1420917	GCA_000831005	18579	0.234552	GCA_000831005.1	Proteobacteria
SRR5788178	T03304	prc	GCA_000757845.1	1501268	GCA_000757845	144571	1.82515	GCA_000757845.1	Cyanobacteria
SRR5788178	T00257	pub	GCA_000012345.1	335992	GCA_000012345	140441	1.77301	GCA_000012345.1	Proteobacteria
SRR5788178	T01207	apb	GCA_000024465.1	488538	GCA_000024465	36018	0.454711	GCA_000024465.1	Proteobacteria
SRR5788178	T00142	pmm	GCA_000011465.1	59919	GCA_000011465	1231848	15.5515	GCA_000011465.1	Cyanobacteria
SRR5788179	T01465	pel	GCA_000195085.1	1002672	GCA_000195085	59815	0.719304	GCA_000195085.1	Proteobacteria
SRR5788179	T00257	pub	GCA_000012345.1	335992	GCA_000012345	126772	1.52449	GCA_000012345.1	Proteobacteria
SRR5788179	T01207	apb	GCA_000024465.1	488538	GCA_000024465	19820	0.238345	GCA_000024465.1	Proteobacteria
SRR5788179	T00142	pmm	GCA_000011465.1	59919	GCA_000011465	203309	2.44489	GCA_000011465.1	Cyanobacteria
SRR5788179	T00267	pmn	GCA_000012465.1	59920	GCA_000012465	135607	1.63074	GCA_000012465.1	Cyanobacteria
SRR5788180	T01465	pel	GCA_000195085.1	1002672	GCA_000195085	27921	0.938766	GCA_000195085.1	Proteobacteria
SRR5788180	T04071	tsn	GCA_001281385.1	1125411	GCA_001281385	31883	1.07198	GCA_001281385.1	Proteobacteria
SRR5788180	T04158	pspi	GCA_001444425.1	1249552	GCA_001444425	4015	0.134993	GCA_001444425.1	Proteobacteria
SRR5788180	T02501	aym	GCA_000348785.1	1313172	GCA_000348785	7391	0.248502	GCA_000348785.1	Actinobacteriota
SRR5788180	T04427	woc	GCA_001677435.1	1548547	GCA_001677435	5274	0.177324	GCA_001677435.1	Proteobacteria
SRR5788180	T00257	pub	GCA_000012345.1	335992	GCA_000012345	54240	1.82367	GCA_000012345.1	Proteobacteria
SRR5788180	T01207	apb	GCA_000024465.1	488538	GCA_000024465	6659	0.22389	GCA_000024465.1	Proteobacteria
SRR5788180	T00143	pmt	GCA_000011485.1	74547	GCA_000011485	16606	0.558331	GCA_000011485.1	Cyanobacteria
SRR5788181	T01465	pel	GCA_000195085.1	1002672	GCA_000195085	48455	0.547088	GCA_000195085.1	Proteobacteria
SRR5788181	T04482	foh	GCA_001735715.1	1336795	GCA_001735715	9023	0.101875	GCA_001735715.1	Bacteroidota
SRR5788181	T03304	prc	GCA_000757845.1	1501268	GCA_000757845	292119	3.29821	GCA_000757845.1	Cyanobacteria
SRR5788181	T00257	pub	GCA_000012345.1	335992	GCA_000012345	96700	1.0918	GCA_000012345.1	Proteobacteria
SRR5788181	T01207	apb	GCA_000024465.1	488538	GCA_000024465	55224	0.623514	GCA_000024465.1	Proteobacteria
SRR5788181	T01204	caa	GCA_000025905.1	583355	GCA_000025905	15399	0.173865	GCA_000025905.1	Verrucomicrobiota
SRR5788181	T00142	pmm	GCA_000011465.1	59919	GCA_000011465	54299	0.61307	GCA_000011465.1	Cyanobacteria
SRR5788181	T00144	syw	GCA_000195975.1	84588	GCA_000195975	17612	0.198851	GCA_000195975.1	Cyanobacteria
SRR5788182	T01465	pel	GCA_000195085.1	1002672	GCA_000195085	105777	0.965109	GCA_000195085.1	Proteobacteria
SRR5788182	T01159	cyu	GCA_000025125.1	1453429	GCA_000025125	17084	0.155874	GCA_000025125.1	Cyanobacteria
SRR5788182	T03304	prc	GCA_000757845.1	1501268	GCA_000757845	451407	4.11864	GCA_000757845.1	Cyanobacteria
SRR5788182	T00257	pub	GCA_000012345.1	335992	GCA_000012345	222337	2.0286	GCA_000012345.1	Proteobacteria
SRR5788182	T01207	apb	GCA_000024465.1	488538	GCA_000024465	57319	0.522978	GCA_000024465.1	Proteobacteria
SRR5788182	T01204	caa	GCA_000025905.1	583355	GCA_000025905	15800	0.144159	GCA_000025905.1	Verrucomicrobiota
SRR5788182	T00142	pmm	GCA_000011465.1	59919	GCA_000011465	72148	0.658278	GCA_000011465.1	Cyanobacteria
SRR5788183	T01465	pel	GCA_000195085.1	1002672	GCA_000195085	97945	0.850793	GCA_000195085.1	Proteobacteria
SRR5788183	T03304	prc	GCA_000757845.1	1501268	GCA_000757845	472625	4.10543	GCA_000757845.1	Cyanobacteria
SRR5788183	T00257	pub	GCA_000012345.1	335992	GCA_000012345	188237	1.63511	GCA_000012345.1	Proteobacteria
SRR5788183	T00686	cyt	GCA_000017845.1	43989	GCA_000017845	72551	0.630209	GCA_000017845.1	Cyanobacteria
SRR5788183	T01207	apb	GCA_000024465.1	488538	GCA_000024465	69000	0.599364	GCA_000024465.1	Proteobacteria
SRR5788183	T01204	caa	GCA_000025905.1	583355	GCA_000025905	23236	0.201838	GCA_000025905.1	Verrucomicrobiota
SRR5788183	T00142	pmm	GCA_000011465.1	59919	GCA_000011465	79830	0.693438	GCA_000011465.1	Cyanobacteria
SRR5788184	T01465	pel	GCA_000195085.1	1002672	GCA_000195085	82440	0.875213	GCA_000195085.1	Proteobacteria
SRR5788184	T03304	prc	GCA_000757845.1	1501268	GCA_000757845	358647	3.80753	GCA_000757845.1	Cyanobacteria
SRR5788184	T00257	pub	GCA_000012345.1	335992	GCA_000012345	175860	1.86699	GCA_000012345.1	Proteobacteria
SRR5788184	T00686	cyt	GCA_000017845.1	43989	GCA_000017845	21658	0.229929	GCA_000017845.1	Cyanobacteria
SRR5788184	T01207	apb	GCA_000024465.1	488538	GCA_000024465	48551	0.515435	GCA_000024465.1	Proteobacteria
SRR5788184	T01204	caa	GCA_000025905.1	583355	GCA_000025905	17511	0.185903	GCA_000025905.1	Verrucomicrobiota
SRR5788184	T00142	pmm	GCA_000011465.1	59919	GCA_000011465	58150	0.617341	GCA_000011465.1	Cyanobacteria
SRR5788185	T01465	pel	GCA_000195085.1	1002672	GCA_000195085	54602	0.973894	GCA_000195085.1	Proteobacteria
SRR5788185	T03304	prc	GCA_000757845.1	1501268	GCA_000757845	6211	0.110781	GCA_000757845.1	Cyanobacteria
SRR5788185	T00257	pub	GCA_000012345.1	335992	GCA_000012345	107872	1.92403	GCA_000012345.1	Proteobacteria
SRR5788185	T01207	apb	GCA_000024465.1	488538	GCA_000024465	10905	0.194504	GCA_000024465.1	Proteobacteria
SRR5788185	T00142	pmm	GCA_000011465.1	59919	GCA_000011465	9067	0.161721	GCA_000011465.1	Cyanobacteria
SRR5788185	T00267	pmn	GCA_000012465.1	59920	GCA_000012465	31180	0.556134	GCA_000012465.1	Cyanobacteria
SRR5788186	T01465	pel	GCA_000195085.1	1002672	GCA_000195085	51462	0.871352	GCA_000195085.1	Proteobacteria
SRR5788186	T00257	pub	GCA_000012345.1	335992	GCA_000012345	98417	1.66639	GCA_000012345.1	Proteobacteria
SRR5788186	T01207	apb	GCA_000024465.1	488538	GCA_000024465	8399	0.142211	GCA_000024465.1	Proteobacteria
SRR5788186	T00267	pmn	GCA_000012465.1	59920	GCA_000012465	12970	0.219607	GCA_000012465.1	Cyanobacteria
SRR5788186	T00143	pmt	GCA_000011485.1	74547	GCA_000011485	6557	0.111023	GCA_000011485.1	Cyanobacteria
SRR5788187	T01465	pel	GCA_000195085.1	1002672	GCA_000195085	88141	1.11308	GCA_000195085.1	Proteobacteria
SRR5788187	T04482	foh	GCA_001735715.1	1336795	GCA_001735715	11050	0.139544	GCA_001735715.1	Bacteroidota
SRR5788187	T03304	prc	GCA_000757845.1	1501268	GCA_000757845	290316	3.66622	GCA_000757845.1	Cyanobacteria
SRR5788187	T00257	pub	GCA_000012345.1	335992	GCA_000012345	186394	2.35385	GCA_000012345.1	Proteobacteria
SRR5788187	T00686	cyt	GCA_000017845.1	43989	GCA_000017845	56294	0.710902	GCA_000017845.1	Cyanobacteria
SRR5788187	T01207	apb	GCA_000024465.1	488538	GCA_000024465	50619	0.639236	GCA_000024465.1	Proteobacteria
SRR5788187	T01204	caa	GCA_000025905.1	583355	GCA_000025905	14863	0.187695	GCA_000025905.1	Verrucomicrobiota
SRR5788187	T00142	pmm	GCA_000011465.1	59919	GCA_000011465	42454	0.536125	GCA_000011465.1	Cyanobacteria
SRR5788188	T01465	pel	GCA_000195085.1	1002672	GCA_000195085	104143	0.897668	GCA_000195085.1	Proteobacteria
SRR5788188	T04482	foh	GCA_001735715.1	1336795	GCA_001735715	17313	0.149231	GCA_001735715.1	Bacteroidota
SRR5788188	T03304	prc	GCA_000757845.1	1501268	GCA_000757845	519201	4.47529	GCA_000757845.1	Cyanobacteria
SRR5788188	T00257	pub	GCA_000012345.1	335992	GCA_000012345	252708	2.17824	GCA_000012345.1	Proteobacteria
SRR5788188	T01207	apb	GCA_000024465.1	488538	GCA_000024465	57783	0.498065	GCA_000024465.1	Proteobacteria
SRR5788188	T01204	caa	GCA_000025905.1	583355	GCA_000025905	32727	0.282093	GCA_000025905.1	Verrucomicrobiota
SRR5788188	T00142	pmm	GCA_000011465.1	59919	GCA_000011465	94654	0.815877	GCA_000011465.1	Cyanobacteria
SRR5788189	T01465	pel	GCA_000195085.1	1002672	GCA_000195085	64518	0.978811	GCA_000195085.1	Proteobacteria
SRR5788189	T02501	aym	GCA_000348785.1	1313172	GCA_000348785	7195	0.109156	GCA_000348785.1	Actinobacteriota
SRR5788189	T00257	pub	GCA_000012345.1	335992	GCA_000012345	122599	1.85997	GCA_000012345.1	Proteobacteria
SRR5788189	T01207	apb	GCA_000024465.1	488538	GCA_000024465	12728	0.193098	GCA_000024465.1	Proteobacteria
SRR5788189	T00267	pmn	GCA_000012465.1	59920	GCA_000012465	49657	0.753353	GCA_000012465.1	Cyanobacteria
SRR5788190	T01465	pel	GCA_000195085.1	1002672	GCA_000195085	42543	0.475461	GCA_000195085.1	Proteobacteria
SRR5788190	T04071	tsn	GCA_001281385.1	1125411	GCA_001281385	9715	0.108575	GCA_001281385.1	Proteobacteria
SRR5788190	T03304	prc	GCA_000757845.1	1501268	GCA_000757845	62828	0.702167	GCA_000757845.1	Cyanobacteria
SRR5788190	T00257	pub	GCA_000012345.1	335992	GCA_000012345	143467	1.60339	GCA_000012345.1	Proteobacteria
SRR5788190	T01207	apb	GCA_000024465.1	488538	GCA_000024465	37332	0.417223	GCA_000024465.1	Proteobacteria
SRR5788190	T00142	pmm	GCA_000011465.1	59919	GCA_000011465	728754	8.14457	GCA_000011465.1	Cyanobacteria
SRR5788190	T00267	pmn	GCA_000012465.1	59920	GCA_000012465	45946	0.513493	GCA_000012465.1	Cyanobacteria
SRR5788190	T00144	syw	GCA_000195975.1	84588	GCA_000195975	9565	0.106899	GCA_000195975.1	Cyanobacteria
SRR5788191	T01465	pel	GCA_000195085.1	1002672	GCA_000195085	101680	0.72892	GCA_000195085.1	Proteobacteria
SRR5788191	T03304	prc	GCA_000757845.1	1501268	GCA_000757845	180352	1.2929	GCA_000757845.1	Cyanobacteria
SRR5788191	T00257	pub	GCA_000012345.1	335992	GCA_000012345	231045	1.65631	GCA_000012345.1	Proteobacteria
SRR5788191	T01207	apb	GCA_000024465.1	488538	GCA_000024465	52377	0.375478	GCA_000024465.1	Proteobacteria
SRR5788191	T00142	pmm	GCA_000011465.1	59919	GCA_000011465	2303704	16.5147	GCA_000011465.1	Cyanobacteria
SRR5788191	T00267	pmn	GCA_000012465.1	59920	GCA_000012465	17117	0.122708	GCA_000012465.1	Cyanobacteria
SRR5788192	T01465	pel	GCA_000195085.1	1002672	GCA_000195085	54889	0.966776	GCA_000195085.1	Proteobacteria
SRR5788192	T04071	tsn	GCA_001281385.1	1125411	GCA_001281385	6452	0.113641	GCA_001281385.1	Proteobacteria
SRR5788192	T02501	aym	GCA_000348785.1	1313172	GCA_000348785	8444	0.148727	GCA_000348785.1	Actinobacteriota
SRR5788192	T04427	woc	GCA_001677435.1	1548547	GCA_001677435	12937	0.227863	GCA_001677435.1	Proteobacteria
SRR5788192	T04678	fmr	GCA_001983935.1	1891926	GCA_001983935	10760	0.189519	GCA_001983935.1	Planctomycetota
SRR5788192	T04986	efv	GCA_002237615.1	192812	GCA_002237615	13546	0.23859	GCA_002237615.1	Proteobacteria
SRR5788192	T00257	pub	GCA_000012345.1	335992	GCA_000012345	94457	1.6637	GCA_000012345.1	Proteobacteria
SRR5788192	T01207	apb	GCA_000024465.1	488538	GCA_000024465	11912	0.209809	GCA_000024465.1	Proteobacteria
SRR5788192	T01147	psl	GCA_000025185.1	530564	GCA_000025185	5862	0.103249	GCA_000025185.1	Planctomycetota
SRR5788192	T00143	pmt	GCA_000011485.1	74547	GCA_000011485	6458	0.113747	GCA_000011485.1	Cyanobacteria
SRR5788193	T01465	pel	GCA_000195085.1	1002672	GCA_000195085	85443	1.05144	GCA_000195085.1	Proteobacteria
SRR5788193	T04158	pspi	GCA_001444425.1	1249552	GCA_001444425	11157	0.137295	GCA_001444425.1	Proteobacteria
SRR5788193	T03593	msr	GCA_000831005.1	1420917	GCA_000831005	10346	0.127315	GCA_000831005.1	Proteobacteria
SRR5788193	T04678	fmr	GCA_001983935.1	1891926	GCA_001983935	21216	0.261078	GCA_001983935.1	Planctomycetota
SRR5788193	T04986	efv	GCA_002237615.1	192812	GCA_002237615	8370	0.102999	GCA_002237615.1	Proteobacteria
SRR5788193	T00257	pub	GCA_000012345.1	335992	GCA_000012345	171835	2.11455	GCA_000012345.1	Proteobacteria
SRR5788193	T01207	apb	GCA_000024465.1	488538	GCA_000024465	37230	0.458141	GCA_000024465.1	Proteobacteria
SRR5788193	T01147	psl	GCA_000025185.1	530564	GCA_000025185	9016	0.110948	GCA_000025185.1	Planctomycetota
SRR5788194	T01465	pel	GCA_000195085.1	1002672	GCA_000195085	51058	0.604172	GCA_000195085.1	Proteobacteria
SRR5788194	T03304	prc	GCA_000757845.1	1501268	GCA_000757845	131848	1.56017	GCA_000757845.1	Cyanobacteria
SRR5788194	T00257	pub	GCA_000012345.1	335992	GCA_000012345	91155	1.07864	GCA_000012345.1	Proteobacteria
SRR5788194	T01207	apb	GCA_000024465.1	488538	GCA_000024465	107985	1.27779	GCA_000024465.1	Proteobacteria
SRR5788194	T01204	caa	GCA_000025905.1	583355	GCA_000025905	298737	3.53497	GCA_000025905.1	Verrucomicrobiota
SRR5788194	T00142	pmm	GCA_000011465.1	59919	GCA_000011465	19031	0.225195	GCA_000011465.1	Cyanobacteria
SRR5788194	T00144	syw	GCA_000195975.1	84588	GCA_000195975	21023	0.248766	GCA_000195975.1	Cyanobacteria
SRR5788195	T01465	pel	GCA_000195085.1	1002672	GCA_000195085	40482	0.858124	GCA_000195085.1	Proteobacteria
SRR5788195	T04071	tsn	GCA_001281385.1	1125411	GCA_001281385	64999	1.37783	GCA_001281385.1	Proteobacteria
SRR5788195	T04158	pspi	GCA_001444425.1	1249552	GCA_001444425	5762	0.122141	GCA_001444425.1	Proteobacteria
SRR5788195	T02501	aym	GCA_000348785.1	1313172	GCA_000348785	7369	0.156206	GCA_000348785.1	Actinobacteriota
SRR5788195	T03593	msr	GCA_000831005.1	1420917	GCA_000831005	19375	0.410705	GCA_000831005.1	Proteobacteria
SRR5788195	T04427	woc	GCA_001677435.1	1548547	GCA_001677435	12903	0.273513	GCA_001677435.1	Proteobacteria
SRR5788195	T04079	tho	GCA_001293165.1	1705394	GCA_001293165	6307	0.133694	GCA_001293165.1	Proteobacteria
SRR5788195	T04394	abac	GCA_001618865.1	1855912	GCA_001618865	4798	0.101706	GCA_001618865.1	Acidobacteriota
SRR5788195	T04678	fmr	GCA_001983935.1	1891926	GCA_001983935	6931	0.146921	GCA_001983935.1	Planctomycetota
SRR5788195	T00257	pub	GCA_000012345.1	335992	GCA_000012345	69133	1.46546	GCA_000012345.1	Proteobacteria
SRR5788195	T01207	apb	GCA_000024465.1	488538	GCA_000024465	10054	0.213121	GCA_000024465.1	Proteobacteria
SRR5788195	T04549	caby	GCA_001886815.1	880073	GCA_001886815	6837	0.144928	GCA_001886815.1	Calditrichota
SRR5788196	T01465	pel	GCA_000195085.1	1002672	GCA_000195085	57235	0.96733	GCA_000195085.1	Proteobacteria
SRR5788196	T04071	tsn	GCA_001281385.1	1125411	GCA_001281385	103046	1.74158	GCA_001281385.1	Proteobacteria
SRR5788196	T04158	pspi	GCA_001444425.1	1249552	GCA_001444425	7632	0.128989	GCA_001444425.1	Proteobacteria
SRR5788196	T02501	aym	GCA_000348785.1	1313172	GCA_000348785	10375	0.175348	GCA_000348785.1	Actinobacteriota
SRR5788196	T04427	woc	GCA_001677435.1	1548547	GCA_001677435	12271	0.207392	GCA_001677435.1	Proteobacteria
SRR5788196	T04079	tho	GCA_001293165.1	1705394	GCA_001293165	6951	0.117479	GCA_001293165.1	Proteobacteria
SRR5788196	T00257	pub	GCA_000012345.1	335992	GCA_000012345	111010	1.87618	GCA_000012345.1	Proteobacteria
SRR5788196	T01207	apb	GCA_000024465.1	488538	GCA_000024465	11972	0.202339	GCA_000024465.1	Proteobacteria
SRR5788196	T04549	caby	GCA_001886815.1	880073	GCA_001886815	5922	0.100088	GCA_001886815.1	Calditrichota
SRR5788197	T01465	pel	GCA_000195085.1	1002672	GCA_000195085	36042	0.660291	GCA_000195085.1	Proteobacteria
SRR5788197	T02501	aym	GCA_000348785.1	1313172	GCA_000348785	6861	0.125694	GCA_000348785.1	Actinobacteriota
SRR5788197	T03304	prc	GCA_000757845.1	1501268	GCA_000757845	12866	0.235706	GCA_000757845.1	Cyanobacteria
SRR5788197	T00257	pub	GCA_000012345.1	335992	GCA_000012345	82843	1.51769	GCA_000012345.1	Proteobacteria
SRR5788197	T01207	apb	GCA_000024465.1	488538	GCA_000024465	10046	0.184043	GCA_000024465.1	Proteobacteria
SRR5788197	T00142	pmm	GCA_000011465.1	59919	GCA_000011465	15259	0.279545	GCA_000011465.1	Cyanobacteria
SRR5788197	T00267	pmn	GCA_000012465.1	59920	GCA_000012465	8480	0.155354	GCA_000012465.1	Cyanobacteria
SRR5788197	T00143	pmt	GCA_000011485.1	74547	GCA_000011485	8014	0.146817	GCA_000011485.1	Cyanobacteria
SRR5788198	T01465	pel	GCA_000195085.1	1002672	GCA_000195085	62744	0.93402	GCA_000195085.1	Proteobacteria
SRR5788198	T03593	msr	GCA_000831005.1	1420917	GCA_000831005	7624	0.113492	GCA_000831005.1	Proteobacteria
SRR5788198	T04678	fmr	GCA_001983935.1	1891926	GCA_001983935	10864	0.161724	GCA_001983935.1	Planctomycetota
SRR5788198	T04986	efv	GCA_002237615.1	192812	GCA_002237615	8214	0.122275	GCA_002237615.1	Proteobacteria
SRR5788198	T00257	pub	GCA_000012345.1	335992	GCA_000012345	125445	1.8674	GCA_000012345.1	Proteobacteria
SRR5788198	T01207	apb	GCA_000024465.1	488538	GCA_000024465	19659	0.292648	GCA_000024465.1	Proteobacteria
SRR5788198	T01147	psl	GCA_000025185.1	530564	GCA_000025185	8437	0.125595	GCA_000025185.1	Planctomycetota
SRR5788199	T01465	pel	GCA_000195085.1	1002672	GCA_000195085	40310	0.709532	GCA_000195085.1	Proteobacteria
SRR5788199	T04071	tsn	GCA_001281385.1	1125411	GCA_001281385	154289	2.71578	GCA_001281385.1	Proteobacteria
SRR5788199	T04158	pspi	GCA_001444425.1	1249552	GCA_001444425	9421	0.165827	GCA_001444425.1	Proteobacteria
SRR5788199	T04606	ebh	GCA_001547755.1	1303921	GCA_001547755	7340	0.129198	GCA_001547755.1	Proteobacteria
SRR5788199	T02501	aym	GCA_000348785.1	1313172	GCA_000348785	10897	0.191808	GCA_000348785.1	Actinobacteriota
SRR5788199	T04427	woc	GCA_001677435.1	1548547	GCA_001677435	12002	0.211258	GCA_001677435.1	Proteobacteria
SRR5788199	T04079	tho	GCA_001293165.1	1705394	GCA_001293165	11797	0.207649	GCA_001293165.1	Proteobacteria
SRR5788199	T00257	pub	GCA_000012345.1	335992	GCA_000012345	81583	1.43602	GCA_000012345.1	Proteobacteria
SRR5788199	T01207	apb	GCA_000024465.1	488538	GCA_000024465	10315	0.181563	GCA_000024465.1	Proteobacteria
SRR5788200	T01465	pel	GCA_000195085.1	1002672	GCA_000195085	64486	1.01681	GCA_000195085.1	Proteobacteria
SRR5788200	T04158	pspi	GCA_001444425.1	1249552	GCA_001444425	11123	0.175386	GCA_001444425.1	Proteobacteria
SRR5788200	T02501	aym	GCA_000348785.1	1313172	GCA_000348785	7572	0.119394	GCA_000348785.1	Actinobacteriota
SRR5788200	T04678	fmr	GCA_001983935.1	1891926	GCA_001983935	17643	0.278192	GCA_001983935.1	Planctomycetota
SRR5788200	T04986	efv	GCA_002237615.1	192812	GCA_002237615	13682	0.215736	GCA_002237615.1	Proteobacteria
SRR5788200	T00257	pub	GCA_000012345.1	335992	GCA_000012345	119454	1.88353	GCA_000012345.1	Proteobacteria
SRR5788200	T01207	apb	GCA_000024465.1	488538	GCA_000024465	26919	0.424455	GCA_000024465.1	Proteobacteria
SRR5788200	T01147	psl	GCA_000025185.1	530564	GCA_000025185	8112	0.127909	GCA_000025185.1	Planctomycetota
SRR5788201	T01465	pel	GCA_000195085.1	1002672	GCA_000195085	30589	0.687949	GCA_000195085.1	Proteobacteria
SRR5788201	T04158	pspi	GCA_001444425.1	1249552	GCA_001444425	6739	0.151561	GCA_001444425.1	Proteobacteria
SRR5788201	T02501	aym	GCA_000348785.1	1313172	GCA_000348785	6768	0.152213	GCA_000348785.1	Actinobacteriota
SRR5788201	T04427	woc	GCA_001677435.1	1548547	GCA_001677435	8306	0.186803	GCA_001677435.1	Proteobacteria
SRR5788201	T04678	fmr	GCA_001983935.1	1891926	GCA_001983935	8420	0.189366	GCA_001983935.1	Planctomycetota
SRR5788201	T00257	pub	GCA_000012345.1	335992	GCA_000012345	58877	1.32415	GCA_000012345.1	Proteobacteria
SRR5788201	T01207	apb	GCA_000024465.1	488538	GCA_000024465	12786	0.287558	GCA_000024465.1	Proteobacteria
SRR5788201	T01147	psl	GCA_000025185.1	530564	GCA_000025185	6984	0.157071	GCA_000025185.1	Planctomycetota
SRR5788202	T01465	pel	GCA_000195085.1	1002672	GCA_000195085	31255	0.568235	GCA_000195085.1	Proteobacteria
SRR5788202	T04071	tsn	GCA_001281385.1	1125411	GCA_001281385	253940	4.61679	GCA_001281385.1	Proteobacteria
SRR5788202	T04465	for	GCA_001735745.1	1336794	GCA_001735745	7594	0.138064	GCA_001735745.1	Bacteroidota
SRR5788202	T04482	foh	GCA_001735715.1	1336795	GCA_001735715	23084	0.419681	GCA_001735715.1	Bacteroidota
SRR5788202	T04427	woc	GCA_001677435.1	1548547	GCA_001677435	8227	0.149572	GCA_001677435.1	Proteobacteria
SRR5788202	T00257	pub	GCA_000012345.1	335992	GCA_000012345	130825	2.37848	GCA_000012345.1	Proteobacteria
SRR5788202	T01207	apb	GCA_000024465.1	488538	GCA_000024465	69331	1.26048	GCA_000024465.1	Proteobacteria
SRR5788202	T00142	pmm	GCA_000011465.1	59919	GCA_000011465	15346	0.279	GCA_000011465.1	Cyanobacteria
SRR5788203	T01465	pel	GCA_000195085.1	1002672	GCA_000195085	30860	0.569342	GCA_000195085.1	Proteobacteria
SRR5788203	T04071	tsn	GCA_001281385.1	1125411	GCA_001281385	255191	4.70807	GCA_001281385.1	Proteobacteria
SRR5788203	T04465	for	GCA_001735745.1	1336794	GCA_001735745	7353	0.135657	GCA_001735745.1	Bacteroidota
SRR5788203	T04482	foh	GCA_001735715.1	1336795	GCA_001735715	22392	0.413115	GCA_001735715.1	Bacteroidota
SRR5788203	T04427	woc	GCA_001677435.1	1548547	GCA_001677435	7787	0.143664	GCA_001677435.1	Proteobacteria
SRR5788203	T00257	pub	GCA_000012345.1	335992	GCA_000012345	132957	2.45295	GCA_000012345.1	Proteobacteria
SRR5788203	T01207	apb	GCA_000024465.1	488538	GCA_000024465	67151	1.23888	GCA_000024465.1	Proteobacteria
SRR5788203	T00142	pmm	GCA_000011465.1	59919	GCA_000011465	15634	0.288435	GCA_000011465.1	Cyanobacteria
SRR5788204	T01465	pel	GCA_000195085.1	1002672	GCA_000195085	12103	1.04534	GCA_000195085.1	Proteobacteria
SRR5788204	T04071	tsn	GCA_001281385.1	1125411	GCA_001281385	10582	0.913972	GCA_001281385.1	Proteobacteria
SRR5788204	T04158	pspi	GCA_001444425.1	1249552	GCA_001444425	2040	0.176196	GCA_001444425.1	Proteobacteria
SRR5788204	T03795	magq	GCA_000968135.1	1288970	GCA_000968135	1180	0.101917	GCA_000968135.1	Proteobacteria
SRR5788204	T02501	aym	GCA_000348785.1	1313172	GCA_000348785	2097	0.181119	GCA_000348785.1	Actinobacteriota
SRR5788204	T04427	woc	GCA_001677435.1	1548547	GCA_001677435	2876	0.248401	GCA_001677435.1	Proteobacteria
SRR5788204	T04678	fmr	GCA_001983935.1	1891926	GCA_001983935	1750	0.151148	GCA_001983935.1	Planctomycetota
SRR5788204	T04986	efv	GCA_002237615.1	192812	GCA_002237615	1272	0.109863	GCA_002237615.1	Proteobacteria
SRR5788204	T01256	cat	GCA_000196315.1	216432	GCA_000196315	1390	0.120055	GCA_000196315.1	Bacteroidota
SRR5788204	T00257	pub	GCA_000012345.1	335992	GCA_000012345	21540	1.86042	GCA_000012345.1	Proteobacteria
SRR5788204	T01207	apb	GCA_000024465.1	488538	GCA_000024465	2655	0.229313	GCA_000024465.1	Proteobacteria
SRR5788204	T04549	caby	GCA_001886815.1	880073	GCA_001886815	1666	0.143893	GCA_001886815.1	Calditrichota
SRR5788205	T01465	pel	GCA_000195085.1	1002672	GCA_000195085	49709	0.753061	GCA_000195085.1	Proteobacteria
SRR5788205	T04071	tsn	GCA_001281385.1	1125411	GCA_001281385	82969	1.25693	GCA_001281385.1	Proteobacteria
SRR5788205	T04158	pspi	GCA_001444425.1	1249552	GCA_001444425	10478	0.158735	GCA_001444425.1	Proteobacteria
SRR5788205	T04465	for	GCA_001735745.1	1336794	GCA_001735745	9975	0.151115	GCA_001735745.1	Bacteroidota
SRR5788205	T04482	foh	GCA_001735715.1	1336795	GCA_001735715	30783	0.466343	GCA_001735715.1	Bacteroidota
SRR5788205	T04427	woc	GCA_001677435.1	1548547	GCA_001677435	11502	0.174248	GCA_001677435.1	Proteobacteria
SRR5788205	T03869	mbat	GCA_000981505.1	1581557	GCA_000981505	7939	0.120271	GCA_000981505.1	Proteobacteria
SRR5788205	T00257	pub	GCA_000012345.1	335992	GCA_000012345	270861	4.10338	GCA_000012345.1	Proteobacteria
SRR5788205	T01207	apb	GCA_000024465.1	488538	GCA_000024465	55298	0.837731	GCA_000024465.1	Proteobacteria
SRR5788205	T01204	caa	GCA_000025905.1	583355	GCA_000025905	7064	0.107015	GCA_000025905.1	Verrucomicrobiota
SRR5788205	T00142	pmm	GCA_000011465.1	59919	GCA_000011465	11108	0.168279	GCA_000011465.1	Cyanobacteria
SRR5788206	T01465	pel	GCA_000195085.1	1002672	GCA_000195085	34955	0.75743	GCA_000195085.1	Proteobacteria
SRR5788206	T04071	tsn	GCA_001281385.1	1125411	GCA_001281385	67171	1.45551	GCA_001281385.1	Proteobacteria
SRR5788206	T04158	pspi	GCA_001444425.1	1249552	GCA_001444425	7256	0.157228	GCA_001444425.1	Proteobacteria
SRR5788206	T04465	for	GCA_001735745.1	1336794	GCA_001735745	7449	0.16141	GCA_001735745.1	Bacteroidota
SRR5788206	T04482	foh	GCA_001735715.1	1336795	GCA_001735715	22802	0.49409	GCA_001735715.1	Bacteroidota
SRR5788206	T04427	woc	GCA_001677435.1	1548547	GCA_001677435	7961	0.172505	GCA_001677435.1	Proteobacteria
SRR5788206	T03869	mbat	GCA_000981505.1	1581557	GCA_000981505	5513	0.11946	GCA_000981505.1	Proteobacteria
SRR5788206	T00257	pub	GCA_000012345.1	335992	GCA_000012345	190387	4.12544	GCA_000012345.1	Proteobacteria
SRR5788206	T01207	apb	GCA_000024465.1	488538	GCA_000024465	33701	0.730258	GCA_000024465.1	Proteobacteria
SRR5788206	T00142	pmm	GCA_000011465.1	59919	GCA_000011465	14179	0.307241	GCA_000011465.1	Cyanobacteria
SRR5788207	T01465	pel	GCA_000195085.1	1002672	GCA_000195085	33305	0.438891	GCA_000195085.1	Proteobacteria
SRR5788207	T04071	tsn	GCA_001281385.1	1125411	GCA_001281385	170713	2.24964	GCA_001281385.1	Proteobacteria
SRR5788207	T04465	for	GCA_001735745.1	1336794	GCA_001735745	13148	0.173263	GCA_001735745.1	Bacteroidota
SRR5788207	T04482	foh	GCA_001735715.1	1336795	GCA_001735715	52200	0.687888	GCA_001735715.1	Bacteroidota
SRR5788207	T04427	woc	GCA_001677435.1	1548547	GCA_001677435	11713	0.154353	GCA_001677435.1	Proteobacteria
SRR5788207	T00257	pub	GCA_000012345.1	335992	GCA_000012345	103524	1.36423	GCA_000012345.1	Proteobacteria
SRR5788207	T01207	apb	GCA_000024465.1	488538	GCA_000024465	53238	0.701566	GCA_000024465.1	Proteobacteria
SRR5788207	T00144	syw	GCA_000195975.1	84588	GCA_000195975	19400	0.255652	GCA_000195975.1	Cyanobacteria
SRR5788208	T01465	pel	GCA_000195085.1	1002672	GCA_000195085	38679	0.416918	GCA_000195085.1	Proteobacteria
SRR5788208	T04071	tsn	GCA_001281385.1	1125411	GCA_001281385	192089	2.07051	GCA_001281385.1	Proteobacteria
SRR5788208	T04465	for	GCA_001735745.1	1336794	GCA_001735745	11668	0.125769	GCA_001735745.1	Bacteroidota
SRR5788208	T04482	foh	GCA_001735715.1	1336795	GCA_001735715	45119	0.486335	GCA_001735715.1	Bacteroidota
SRR5788208	T04427	woc	GCA_001677435.1	1548547	GCA_001677435	12370	0.133335	GCA_001677435.1	Proteobacteria
SRR5788208	T00257	pub	GCA_000012345.1	335992	GCA_000012345	123260	1.32861	GCA_000012345.1	Proteobacteria
SRR5788208	T01207	apb	GCA_000024465.1	488538	GCA_000024465	57483	0.619605	GCA_000024465.1	Proteobacteria
SRR5788208	T00144	syw	GCA_000195975.1	84588	GCA_000195975	15035	0.162061	GCA_000195975.1	Cyanobacteria
SRR5788209	T01465	pel	GCA_000195085.1	1002672	GCA_000195085	46121	0.472391	GCA_000195085.1	Proteobacteria
SRR5788209	T04071	tsn	GCA_001281385.1	1125411	GCA_001281385	265266	2.71697	GCA_001281385.1	Proteobacteria
SRR5788209	T04158	pspi	GCA_001444425.1	1249552	GCA_001444425	10313	0.10563	GCA_001444425.1	Proteobacteria
SRR5788209	T04465	for	GCA_001735745.1	1336794	GCA_001735745	13931	0.142687	GCA_001735745.1	Bacteroidota
SRR5788209	T04482	foh	GCA_001735715.1	1336795	GCA_001735715	53234	0.545245	GCA_001735715.1	Bacteroidota
SRR5788209	T04427	woc	GCA_001677435.1	1548547	GCA_001677435	17252	0.176702	GCA_001677435.1	Proteobacteria
SRR5788209	T00257	pub	GCA_000012345.1	335992	GCA_000012345	144096	1.47589	GCA_000012345.1	Proteobacteria
SRR5788209	T01207	apb	GCA_000024465.1	488538	GCA_000024465	76876	0.787396	GCA_000024465.1	Proteobacteria
SRR5788209	T00144	syw	GCA_000195975.1	84588	GCA_000195975	18507	0.189556	GCA_000195975.1	Cyanobacteria
SRR5788210	T01465	pel	GCA_000195085.1	1002672	GCA_000195085	35746	0.458177	GCA_000195085.1	Proteobacteria
SRR5788210	T04071	tsn	GCA_001281385.1	1125411	GCA_001281385	200871	2.57468	GCA_001281385.1	Proteobacteria
SRR5788210	T04465	for	GCA_001735745.1	1336794	GCA_001735745	14029	0.179818	GCA_001735745.1	Bacteroidota
SRR5788210	T04482	foh	GCA_001735715.1	1336795	GCA_001735715	55870	0.716119	GCA_001735715.1	Bacteroidota
SRR5788210	T04427	woc	GCA_001677435.1	1548547	GCA_001677435	12881	0.165103	GCA_001677435.1	Proteobacteria
SRR5788210	T00257	pub	GCA_000012345.1	335992	GCA_000012345	112295	1.43935	GCA_000012345.1	Proteobacteria
SRR5788210	T01207	apb	GCA_000024465.1	488538	GCA_000024465	54960	0.704455	GCA_000024465.1	Proteobacteria
SRR5788210	T00144	syw	GCA_000195975.1	84588	GCA_000195975	17869	0.229037	GCA_000195975.1	Cyanobacteria
SRR5788211	T01465	pel	GCA_000195085.1	1002672	GCA_000195085	45356	0.553977	GCA_000195085.1	Proteobacteria
SRR5788211	T04071	tsn	GCA_001281385.1	1125411	GCA_001281385	248042	3.02958	GCA_001281385.1	Proteobacteria
SRR5788211	T04158	pspi	GCA_001444425.1	1249552	GCA_001444425	8768	0.107092	GCA_001444425.1	Proteobacteria
SRR5788211	T04465	for	GCA_001735745.1	1336794	GCA_001735745	12842	0.156852	GCA_001735745.1	Bacteroidota
SRR5788211	T04482	foh	GCA_001735715.1	1336795	GCA_001735715	48585	0.593416	GCA_001735715.1	Bacteroidota
SRR5788211	T04427	woc	GCA_001677435.1	1548547	GCA_001677435	15794	0.192907	GCA_001677435.1	Proteobacteria
SRR5788211	T00257	pub	GCA_000012345.1	335992	GCA_000012345	141082	1.72317	GCA_000012345.1	Proteobacteria
SRR5788211	T01207	apb	GCA_000024465.1	488538	GCA_000024465	68046	0.831112	GCA_000024465.1	Proteobacteria
SRR5788211	T00144	syw	GCA_000195975.1	84588	GCA_000195975	9437	0.115263	GCA_000195975.1	Cyanobacteria
SRR5788212	T01465	pel	GCA_000195085.1	1002672	GCA_000195085	43610	0.488967	GCA_000195085.1	Proteobacteria
SRR5788212	T04071	tsn	GCA_001281385.1	1125411	GCA_001281385	245612	2.75387	GCA_001281385.1	Proteobacteria
SRR5788212	T04158	pspi	GCA_001444425.1	1249552	GCA_001444425	9544	0.10701	GCA_001444425.1	Proteobacteria
SRR5788212	T04465	for	GCA_001735745.1	1336794	GCA_001735745	14378	0.16121	GCA_001735745.1	Bacteroidota
SRR5788212	T04482	foh	GCA_001735715.1	1336795	GCA_001735715	56054	0.628492	GCA_001735715.1	Bacteroidota
SRR5788212	T04427	woc	GCA_001677435.1	1548547	GCA_001677435	16685	0.187077	GCA_001677435.1	Proteobacteria
SRR5788212	T00257	pub	GCA_000012345.1	335992	GCA_000012345	134679	1.51006	GCA_000012345.1	Proteobacteria
SRR5788212	T01207	apb	GCA_000024465.1	488538	GCA_000024465	73028	0.818809	GCA_000024465.1	Proteobacteria
SRR5788212	T00144	syw	GCA_000195975.1	84588	GCA_000195975	14140	0.158541	GCA_000195975.1	Cyanobacteria
SRR5788213	T01465	pel	GCA_000195085.1	1002672	GCA_000195085	67708	0.838773	GCA_000195085.1	Proteobacteria
SRR5788213	T04071	tsn	GCA_001281385.1	1125411	GCA_001281385	64693	0.801423	GCA_001281385.1	Proteobacteria
SRR5788213	T04158	pspi	GCA_001444425.1	1249552	GCA_001444425	14095	0.17461	GCA_001444425.1	Proteobacteria
SRR5788213	T03795	magq	GCA_000968135.1	1288970	GCA_000968135	8185	0.101397	GCA_000968135.1	Proteobacteria
SRR5788213	T02501	aym	GCA_000348785.1	1313172	GCA_000348785	10473	0.129741	GCA_000348785.1	Actinobacteriota
SRR5788213	T03593	msr	GCA_000831005.1	1420917	GCA_000831005	51227	0.634605	GCA_000831005.1	Proteobacteria
SRR5788213	T04427	woc	GCA_001677435.1	1548547	GCA_001677435	14641	0.181374	GCA_001677435.1	Proteobacteria
SRR5788213	T04394	abac	GCA_001618865.1	1855912	GCA_001618865	9144	0.113277	GCA_001618865.1	Acidobacteriota
SRR5788213	T04678	fmr	GCA_001983935.1	1891926	GCA_001983935	11235	0.13918	GCA_001983935.1	Planctomycetota
SRR5788213	T04986	efv	GCA_002237615.1	192812	GCA_002237615	21197	0.26259	GCA_002237615.1	Proteobacteria
SRR5788213	T00257	pub	GCA_000012345.1	335992	GCA_000012345	107396	1.33043	GCA_000012345.1	Proteobacteria
SRR5788213	T04041	nmv	GCA_001273775.1	42253	GCA_001273775	8976	0.111196	GCA_001273775.1	Nitrospirota
SRR5788213	T01207	apb	GCA_000024465.1	488538	GCA_000024465	16112	0.199597	GCA_000024465.1	Proteobacteria
SRR5788213	T04549	caby	GCA_001886815.1	880073	GCA_001886815	8894	0.11018	GCA_001886815.1	Calditrichota
SRR5788214	T01465	pel	GCA_000195085.1	1002672	GCA_000195085	102450	1.14033	GCA_000195085.1	Proteobacteria
SRR5788214	T04071	tsn	GCA_001281385.1	1125411	GCA_001281385	87356	0.972325	GCA_001281385.1	Proteobacteria
SRR5788214	T04158	pspi	GCA_001444425.1	1249552	GCA_001444425	17038	0.189643	GCA_001444425.1	Proteobacteria
SRR5788214	T03795	magq	GCA_000968135.1	1288970	GCA_000968135	9240	0.102847	GCA_000968135.1	Proteobacteria
SRR5788214	T02501	aym	GCA_000348785.1	1313172	GCA_000348785	12777	0.142216	GCA_000348785.1	Actinobacteriota
SRR5788214	T03593	msr	GCA_000831005.1	1420917	GCA_000831005	22732	0.253021	GCA_000831005.1	Proteobacteria
SRR5788214	T04427	woc	GCA_001677435.1	1548547	GCA_001677435	18036	0.200752	GCA_001677435.1	Proteobacteria
SRR5788214	T04394	abac	GCA_001618865.1	1855912	GCA_001618865	9260	0.103069	GCA_001618865.1	Acidobacteriota
SRR5788214	T04678	fmr	GCA_001983935.1	1891926	GCA_001983935	11220	0.124885	GCA_001983935.1	Planctomycetota
SRR5788214	T00257	pub	GCA_000012345.1	335992	GCA_000012345	174385	1.94101	GCA_000012345.1	Proteobacteria
SRR5788214	T01207	apb	GCA_000024465.1	488538	GCA_000024465	20148	0.224259	GCA_000024465.1	Proteobacteria
SRR5788214	T04549	caby	GCA_001886815.1	880073	GCA_001886815	12814	0.142628	GCA_001886815.1	Calditrichota
SRR5788215	T01465	pel	GCA_000195085.1	1002672	GCA_000195085	57964	0.836034	GCA_000195085.1	Proteobacteria
SRR5788215	T04071	tsn	GCA_001281385.1	1125411	GCA_001281385	82534	1.19042	GCA_001281385.1	Proteobacteria
SRR5788215	T04158	pspi	GCA_001444425.1	1249552	GCA_001444425	11908	0.171753	GCA_001444425.1	Proteobacteria
SRR5788215	T03795	magq	GCA_000968135.1	1288970	GCA_000968135	9078	0.130935	GCA_000968135.1	Proteobacteria
SRR5788215	T02501	aym	GCA_000348785.1	1313172	GCA_000348785	12857	0.185441	GCA_000348785.1	Actinobacteriota
SRR5788215	T03593	msr	GCA_000831005.1	1420917	GCA_000831005	62666	0.903853	GCA_000831005.1	Proteobacteria
SRR5788215	T04427	woc	GCA_001677435.1	1548547	GCA_001677435	14532	0.2096	GCA_001677435.1	Proteobacteria
SRR5788215	T04394	abac	GCA_001618865.1	1855912	GCA_001618865	9880	0.142503	GCA_001618865.1	Acidobacteriota
SRR5788215	T04678	fmr	GCA_001983935.1	1891926	GCA_001983935	11487	0.165681	GCA_001983935.1	Planctomycetota
SRR5788215	T04986	efv	GCA_002237615.1	192812	GCA_002237615	18787	0.270971	GCA_002237615.1	Proteobacteria
SRR5788215	T00257	pub	GCA_000012345.1	335992	GCA_000012345	89317	1.28825	GCA_000012345.1	Proteobacteria
SRR5788215	T01207	apb	GCA_000024465.1	488538	GCA_000024465	16196	0.2336	GCA_000024465.1	Proteobacteria
SRR5788215	T04290	rhz	GCA_001579845.1	674703	GCA_001579845	7214	0.10405	GCA_001579845.1	Proteobacteria
SRR5788215	T04549	caby	GCA_001886815.1	880073	GCA_001886815	9524	0.137368	GCA_001886815.1	Calditrichota
SRR5788216	T01465	pel	GCA_000195085.1	1002672	GCA_000195085	81905	0.828627	GCA_000195085.1	Proteobacteria
SRR5788216	T04158	pspi	GCA_001444425.1	1249552	GCA_001444425	10338	0.104589	GCA_001444425.1	Proteobacteria
SRR5788216	T03304	prc	GCA_000757845.1	1501268	GCA_000757845	132817	1.3437	GCA_000757845.1	Cyanobacteria
SRR5788216	T00257	pub	GCA_000012345.1	335992	GCA_000012345	180953	1.83069	GCA_000012345.1	Proteobacteria
SRR5788216	T01207	apb	GCA_000024465.1	488538	GCA_000024465	32258	0.326352	GCA_000024465.1	Proteobacteria
SRR5788216	T00142	pmm	GCA_000011465.1	59919	GCA_000011465	26034	0.263384	GCA_000011465.1	Cyanobacteria
SRR5788216	T00144	syw	GCA_000195975.1	84588	GCA_000195975	196352	1.98648	GCA_000195975.1	Cyanobacteria
SRR5788217	T01465	pel	GCA_000195085.1	1002672	GCA_000195085	88624	0.91148	GCA_000195085.1	Proteobacteria
SRR5788217	T04071	tsn	GCA_001281385.1	1125411	GCA_001281385	366326	3.76759	GCA_001281385.1	Proteobacteria
SRR5788217	T04158	pspi	GCA_001444425.1	1249552	GCA_001444425	18336	0.188582	GCA_001444425.1	Proteobacteria
SRR5788217	T04606	ebh	GCA_001547755.1	1303921	GCA_001547755	15897	0.163498	GCA_001547755.1	Proteobacteria
SRR5788217	T02501	aym	GCA_000348785.1	1313172	GCA_000348785	19990	0.205593	GCA_000348785.1	Actinobacteriota
SRR5788217	T04427	woc	GCA_001677435.1	1548547	GCA_001677435	19188	0.197345	GCA_001677435.1	Proteobacteria
SRR5788217	T04079	tho	GCA_001293165.1	1705394	GCA_001293165	25050	0.257634	GCA_001293165.1	Proteobacteria
SRR5788217	T04678	fmr	GCA_001983935.1	1891926	GCA_001983935	12902	0.132695	GCA_001983935.1	Planctomycetota
SRR5788217	T00257	pub	GCA_000012345.1	335992	GCA_000012345	172008	1.76907	GCA_000012345.1	Proteobacteria
SRR5788217	T01207	apb	GCA_000024465.1	488538	GCA_000024465	18499	0.190259	GCA_000024465.1	Proteobacteria
SRR5788217	T04549	caby	GCA_001886815.1	880073	GCA_001886815	11204	0.115231	GCA_001886815.1	Calditrichota
SRR5788218	T01465	pel	GCA_000195085.1	1002672	GCA_000195085	92965	1.09646	GCA_000195085.1	Proteobacteria
SRR5788218	T04158	pspi	GCA_001444425.1	1249552	GCA_001444425	11496	0.135588	GCA_001444425.1	Proteobacteria
SRR5788218	T02501	aym	GCA_000348785.1	1313172	GCA_000348785	9110	0.107447	GCA_000348785.1	Actinobacteriota
SRR5788218	T03304	prc	GCA_000757845.1	1501268	GCA_000757845	147724	1.74231	GCA_000757845.1	Cyanobacteria
SRR5788218	T00257	pub	GCA_000012345.1	335992	GCA_000012345	198655	2.34301	GCA_000012345.1	Proteobacteria
SRR5788218	T01207	apb	GCA_000024465.1	488538	GCA_000024465	34036	0.401433	GCA_000024465.1	Proteobacteria
SRR5788218	T00142	pmm	GCA_000011465.1	59919	GCA_000011465	29627	0.349432	GCA_000011465.1	Cyanobacteria
SRR5788218	T00144	syw	GCA_000195975.1	84588	GCA_000195975	74263	0.875885	GCA_000195975.1	Cyanobacteria
SRR5788219	T01465	pel	GCA_000195085.1	1002672	GCA_000195085	99864	1.04961	GCA_000195085.1	Proteobacteria
SRR5788219	T04158	pspi	GCA_001444425.1	1249552	GCA_001444425	10933	0.11491	GCA_001444425.1	Proteobacteria
SRR5788219	T03304	prc	GCA_000757845.1	1501268	GCA_000757845	155252	1.63175	GCA_000757845.1	Cyanobacteria
SRR5788219	T00257	pub	GCA_000012345.1	335992	GCA_000012345	219946	2.31171	GCA_000012345.1	Proteobacteria
SRR5788219	T01207	apb	GCA_000024465.1	488538	GCA_000024465	33973	0.357068	GCA_000024465.1	Proteobacteria
SRR5788219	T00142	pmm	GCA_000011465.1	59919	GCA_000011465	30771	0.323414	GCA_000011465.1	Cyanobacteria
SRR5788219	T00144	syw	GCA_000195975.1	84588	GCA_000195975	186115	1.95614	GCA_000195975.1	Cyanobacteria
SRR5788220	T01465	pel	GCA_000195085.1	1002672	GCA_000195085	103068	0.816159	GCA_000195085.1	Proteobacteria
SRR5788220	T04071	tsn	GCA_001281385.1	1125411	GCA_001281385	440745	3.4901	GCA_001281385.1	Proteobacteria
SRR5788220	T04158	pspi	GCA_001444425.1	1249552	GCA_001444425	26029	0.206115	GCA_001444425.1	Proteobacteria
SRR5788220	T04606	ebh	GCA_001547755.1	1303921	GCA_001547755	15912	0.126002	GCA_001547755.1	Proteobacteria
SRR5788220	T02501	aym	GCA_000348785.1	1313172	GCA_000348785	23843	0.188804	GCA_000348785.1	Actinobacteriota
SRR5788220	T04427	woc	GCA_001677435.1	1548547	GCA_001677435	27081	0.214445	GCA_001677435.1	Proteobacteria
SRR5788220	T04079	tho	GCA_001293165.1	1705394	GCA_001293165	24885	0.197056	GCA_001293165.1	Proteobacteria
SRR5788220	T04678	fmr	GCA_001983935.1	1891926	GCA_001983935	18297	0.144888	GCA_001983935.1	Planctomycetota
SRR5788220	T00257	pub	GCA_000012345.1	335992	GCA_000012345	231262	1.83128	GCA_000012345.1	Proteobacteria
SRR5788220	T01207	apb	GCA_000024465.1	488538	GCA_000024465	24190	0.191552	GCA_000024465.1	Proteobacteria
SRR5788220	T04549	caby	GCA_001886815.1	880073	GCA_001886815	13537	0.107195	GCA_001886815.1	Calditrichota
SRR5788221	T01465	pel	GCA_000195085.1	1002672	GCA_000195085	36245	0.744172	GCA_000195085.1	Proteobacteria
SRR5788221	T04071	tsn	GCA_001281385.1	1125411	GCA_001281385	126167	2.59042	GCA_001281385.1	Proteobacteria
SRR5788221	T04158	pspi	GCA_001444425.1	1249552	GCA_001444425	8699	0.178605	GCA_001444425.1	Proteobacteria
SRR5788221	T02501	aym	GCA_000348785.1	1313172	GCA_000348785	8413	0.172733	GCA_000348785.1	Actinobacteriota
SRR5788221	T04427	woc	GCA_001677435.1	1548547	GCA_001677435	9143	0.187721	GCA_001677435.1	Proteobacteria
SRR5788221	T04079	tho	GCA_001293165.1	1705394	GCA_001293165	7017	0.144071	GCA_001293165.1	Proteobacteria
SRR5788221	T04678	fmr	GCA_001983935.1	1891926	GCA_001983935	5421	0.111302	GCA_001983935.1	Planctomycetota
SRR5788221	T00257	pub	GCA_000012345.1	335992	GCA_000012345	76595	1.57263	GCA_000012345.1	Proteobacteria
SRR5788221	T01207	apb	GCA_000024465.1	488538	GCA_000024465	9519	0.195441	GCA_000024465.1	Proteobacteria
SRR5788222	T01465	pel	GCA_000195085.1	1002672	GCA_000195085	58567	0.850989	GCA_000195085.1	Proteobacteria
SRR5788222	T04071	tsn	GCA_001281385.1	1125411	GCA_001281385	251416	3.65312	GCA_001281385.1	Proteobacteria
SRR5788222	T04158	pspi	GCA_001444425.1	1249552	GCA_001444425	13585	0.197392	GCA_001444425.1	Proteobacteria
SRR5788222	T04606	ebh	GCA_001547755.1	1303921	GCA_001547755	10874	0.158001	GCA_001547755.1	Proteobacteria
SRR5788222	T02501	aym	GCA_000348785.1	1313172	GCA_000348785	14488	0.210513	GCA_000348785.1	Actinobacteriota
SRR5788222	T04427	woc	GCA_001677435.1	1548547	GCA_001677435	14166	0.205834	GCA_001677435.1	Proteobacteria
SRR5788222	T04079	tho	GCA_001293165.1	1705394	GCA_001293165	17411	0.252985	GCA_001293165.1	Proteobacteria
SRR5788222	T04678	fmr	GCA_001983935.1	1891926	GCA_001983935	9157	0.133053	GCA_001983935.1	Planctomycetota
SRR5788222	T00257	pub	GCA_000012345.1	335992	GCA_000012345	109274	1.58777	GCA_000012345.1	Proteobacteria
SRR5788222	T01207	apb	GCA_000024465.1	488538	GCA_000024465	13286	0.193048	GCA_000024465.1	Proteobacteria
SRR5788222	T04549	caby	GCA_001886815.1	880073	GCA_001886815	8537	0.124044	GCA_001886815.1	Calditrichota
SRR5788223	T01465	pel	GCA_000195085.1	1002672	GCA_000195085	63014	0.753937	GCA_000195085.1	Proteobacteria
SRR5788223	T04071	tsn	GCA_001281385.1	1125411	GCA_001281385	250459	2.99664	GCA_001281385.1	Proteobacteria
SRR5788223	T04158	pspi	GCA_001444425.1	1249552	GCA_001444425	10672	0.127686	GCA_001444425.1	Proteobacteria
SRR5788223	T02501	aym	GCA_000348785.1	1313172	GCA_000348785	9758	0.116751	GCA_000348785.1	Actinobacteriota
SRR5788223	T04427	woc	GCA_001677435.1	1548547	GCA_001677435	11949	0.142965	GCA_001677435.1	Proteobacteria
SRR5788223	T04079	tho	GCA_001293165.1	1705394	GCA_001293165	12292	0.147069	GCA_001293165.1	Proteobacteria
SRR5788223	T00257	pub	GCA_000012345.1	335992	GCA_000012345	152162	1.82056	GCA_000012345.1	Proteobacteria
SRR5788223	T01207	apb	GCA_000024465.1	488538	GCA_000024465	13141	0.157227	GCA_000024465.1	Proteobacteria
SRR5788224	T01465	pel	GCA_000195085.1	1002672	GCA_000195085	141127	1.01955	GCA_000195085.1	Proteobacteria
SRR5788224	T03304	prc	GCA_000757845.1	1501268	GCA_000757845	358982	2.5934	GCA_000757845.1	Cyanobacteria
SRR5788224	T00257	pub	GCA_000012345.1	335992	GCA_000012345	289285	2.08988	GCA_000012345.1	Proteobacteria
SRR5788224	T01207	apb	GCA_000024465.1	488538	GCA_000024465	58749	0.424421	GCA_000024465.1	Proteobacteria
SRR5788224	T00142	pmm	GCA_000011465.1	59919	GCA_000011465	80228	0.579592	GCA_000011465.1	Cyanobacteria
SRR5788224	T00144	syw	GCA_000195975.1	84588	GCA_000195975	132539	0.957503	GCA_000195975.1	Cyanobacteria
SRR5788225	T01465	pel	GCA_000195085.1	1002672	GCA_000195085	106616	0.977665	GCA_000195085.1	Proteobacteria
SRR5788225	T00257	pub	GCA_000012345.1	335992	GCA_000012345	206700	1.89543	GCA_000012345.1	Proteobacteria
SRR5788225	T01207	apb	GCA_000024465.1	488538	GCA_000024465	17404	0.159594	GCA_000024465.1	Proteobacteria
SRR5788225	T00143	pmt	GCA_000011485.1	74547	GCA_000011485	28034	0.257071	GCA_000011485.1	Cyanobacteria
SRR5788226	T01465	pel	GCA_000195085.1	1002672	GCA_000195085	53803	1.03804	GCA_000195085.1	Proteobacteria
SRR5788226	T04071	tsn	GCA_001281385.1	1125411	GCA_001281385	5430	0.104763	GCA_001281385.1	Proteobacteria
SRR5788226	T04158	pspi	GCA_001444425.1	1249552	GCA_001444425	7781	0.150122	GCA_001444425.1	Proteobacteria
SRR5788226	T02501	aym	GCA_000348785.1	1313172	GCA_000348785	7519	0.145067	GCA_000348785.1	Actinobacteriota
SRR5788226	T04427	woc	GCA_001677435.1	1548547	GCA_001677435	9215	0.177788	GCA_001677435.1	Proteobacteria
SRR5788226	T04678	fmr	GCA_001983935.1	1891926	GCA_001983935	10349	0.199667	GCA_001983935.1	Planctomycetota
SRR5788226	T00257	pub	GCA_000012345.1	335992	GCA_000012345	102879	1.98488	GCA_000012345.1	Proteobacteria
SRR5788226	T01207	apb	GCA_000024465.1	488538	GCA_000024465	12806	0.247071	GCA_000024465.1	Proteobacteria
SRR5788226	T01147	psl	GCA_000025185.1	530564	GCA_000025185	6353	0.122571	GCA_000025185.1	Planctomycetota
SRR5788227	T01465	pel	GCA_000195085.1	1002672	GCA_000195085	86935	1.37924	GCA_000195085.1	Proteobacteria
SRR5788227	T04158	pspi	GCA_001444425.1	1249552	GCA_001444425	17101	0.27131	GCA_001444425.1	Proteobacteria
SRR5788227	T02501	aym	GCA_000348785.1	1313172	GCA_000348785	6822	0.108232	GCA_000348785.1	Actinobacteriota
SRR5788227	T03304	prc	GCA_000757845.1	1501268	GCA_000757845	45343	0.719374	GCA_000757845.1	Cyanobacteria
SRR5788227	T04678	fmr	GCA_001983935.1	1891926	GCA_001983935	17244	0.273579	GCA_001983935.1	Planctomycetota
SRR5788227	T00257	pub	GCA_000012345.1	335992	GCA_000012345	171370	2.71881	GCA_000012345.1	Proteobacteria
SRR5788227	T01207	apb	GCA_000024465.1	488538	GCA_000024465	31611	0.501514	GCA_000024465.1	Proteobacteria
SRR5788227	T00142	pmm	GCA_000011465.1	59919	GCA_000011465	10210	0.161983	GCA_000011465.1	Cyanobacteria
SRR5788227	T00144	syw	GCA_000195975.1	84588	GCA_000195975	30931	0.490725	GCA_000195975.1	Cyanobacteria
SRR5788228	T01465	pel	GCA_000195085.1	1002672	GCA_000195085	80030	1.03841	GCA_000195085.1	Proteobacteria
SRR5788228	T04071	tsn	GCA_001281385.1	1125411	GCA_001281385	32327	0.419452	GCA_001281385.1	Proteobacteria
SRR5788228	T03795	magq	GCA_000968135.1	1288970	GCA_000968135	10186	0.132166	GCA_000968135.1	Proteobacteria
SRR5788228	T02501	aym	GCA_000348785.1	1313172	GCA_000348785	10063	0.13057	GCA_000348785.1	Actinobacteriota
SRR5788228	T03593	msr	GCA_000831005.1	1420917	GCA_000831005	16715	0.216882	GCA_000831005.1	Proteobacteria
SRR5788228	T04427	woc	GCA_001677435.1	1548547	GCA_001677435	13025	0.169003	GCA_001677435.1	Proteobacteria
SRR5788228	T04394	abac	GCA_001618865.1	1855912	GCA_001618865	14281	0.1853	GCA_001618865.1	Acidobacteriota
SRR5788228	T04678	fmr	GCA_001983935.1	1891926	GCA_001983935	12195	0.158234	GCA_001983935.1	Planctomycetota
SRR5788228	T04986	efv	GCA_002237615.1	192812	GCA_002237615	33917	0.440083	GCA_002237615.1	Proteobacteria
SRR5788228	T00257	pub	GCA_000012345.1	335992	GCA_000012345	117711	1.52733	GCA_000012345.1	Proteobacteria
SRR5788228	T01128	sti	GCA_000024985.1	479434	GCA_000024985	7754	0.10061	GCA_000024985.1	Chloroflexota
SRR5788228	T01207	apb	GCA_000024465.1	488538	GCA_000024465	16107	0.208993	GCA_000024465.1	Proteobacteria
SRR5788228	T03025	gba	GCA_000522985.1	861299	GCA_000522985	7893	0.102414	GCA_000522985.1	Gemmatimonadota
SRR5788228	T04549	caby	GCA_001886815.1	880073	GCA_001886815	13896	0.180304	GCA_001886815.1	Calditrichota
SRR5788228	T01943	ial	GCA_000258405.1	945713	GCA_000258405	7945	0.103089	GCA_000258405.1	Bacteroidota
SRR5788229	T01465	pel	GCA_000195085.1	1002672	GCA_000195085	85923	0.688366	GCA_000195085.1	Proteobacteria
SRR5788229	T04071	tsn	GCA_001281385.1	1125411	GCA_001281385	831966	6.66524	GCA_001281385.1	Proteobacteria
SRR5788229	T04465	for	GCA_001735745.1	1336794	GCA_001735745	17811	0.142692	GCA_001735745.1	Bacteroidota
SRR5788229	T04482	foh	GCA_001735715.1	1336795	GCA_001735715	34363	0.275297	GCA_001735715.1	Bacteroidota
SRR5788229	T04427	woc	GCA_001677435.1	1548547	GCA_001677435	24349	0.19507	GCA_001677435.1	Proteobacteria
SRR5788229	T00257	pub	GCA_000012345.1	335992	GCA_000012345	526950	4.22162	GCA_000012345.1	Proteobacteria
SRR5788229	T01207	apb	GCA_000024465.1	488538	GCA_000024465	82881	0.663996	GCA_000024465.1	Proteobacteria
SRR5788229	T01455	fte	GCA_000194605.1	755732	GCA_000194605	18419	0.147563	GCA_000194605.1	Bacteroidota
SRR5788230	T01465	pel	GCA_000195085.1	1002672	GCA_000195085	45870	0.581005	GCA_000195085.1	Proteobacteria
SRR5788230	T04071	tsn	GCA_001281385.1	1125411	GCA_001281385	666921	8.44744	GCA_001281385.1	Proteobacteria
SRR5788230	T02501	aym	GCA_000348785.1	1313172	GCA_000348785	7974	0.101001	GCA_000348785.1	Actinobacteriota
SRR5788230	T04465	for	GCA_001735745.1	1336794	GCA_001735745	14394	0.182319	GCA_001735745.1	Bacteroidota
SRR5788230	T04482	foh	GCA_001735715.1	1336795	GCA_001735715	26323	0.333416	GCA_001735715.1	Bacteroidota
SRR5788230	T04427	woc	GCA_001677435.1	1548547	GCA_001677435	17943	0.227272	GCA_001677435.1	Proteobacteria
SRR5788230	T00257	pub	GCA_000012345.1	335992	GCA_000012345	274814	3.48088	GCA_000012345.1	Proteobacteria
SRR5788230	T01207	apb	GCA_000024465.1	488538	GCA_000024465	78293	0.991685	GCA_000024465.1	Proteobacteria
SRR5788230	T04832	osg	GCA_002117105.1	716816	GCA_002117105	8660	0.10969	GCA_002117105.1	Proteobacteria
SRR5788230	T01455	fte	GCA_000194605.1	755732	GCA_000194605	13830	0.175175	GCA_000194605.1	Bacteroidota
SRR5788231	T01465	pel	GCA_000195085.1	1002672	GCA_000195085	60792	0.745199	GCA_000195085.1	Proteobacteria
SRR5788231	T04071	tsn	GCA_001281385.1	1125411	GCA_001281385	604296	7.40756	GCA_001281385.1	Proteobacteria
SRR5788231	T04158	pspi	GCA_001444425.1	1249552	GCA_001444425	11963	0.146644	GCA_001444425.1	Proteobacteria
SRR5788231	T04606	ebh	GCA_001547755.1	1303921	GCA_001547755	11277	0.138235	GCA_001547755.1	Proteobacteria
SRR5788231	T02501	aym	GCA_000348785.1	1313172	GCA_000348785	10401	0.127497	GCA_000348785.1	Actinobacteriota
SRR5788231	T04427	woc	GCA_001677435.1	1548547	GCA_001677435	14854	0.182083	GCA_001677435.1	Proteobacteria
SRR5788231	T04079	tho	GCA_001293165.1	1705394	GCA_001293165	17442	0.213807	GCA_001293165.1	Proteobacteria
SRR5788231	T04678	fmr	GCA_001983935.1	1891926	GCA_001983935	9806	0.120204	GCA_001983935.1	Planctomycetota
SRR5788231	T00257	pub	GCA_000012345.1	335992	GCA_000012345	312145	3.82633	GCA_000012345.1	Proteobacteria
SRR5788231	T01207	apb	GCA_000024465.1	488538	GCA_000024465	17870	0.219053	GCA_000024465.1	Proteobacteria
SRR5788231	T04832	osg	GCA_002117105.1	716816	GCA_002117105	9047	0.1109	GCA_002117105.1	Proteobacteria
SRR5788232	T01465	pel	GCA_000195085.1	1002672	GCA_000195085	83896	0.739188	GCA_000195085.1	Proteobacteria
SRR5788232	T04071	tsn	GCA_001281385.1	1125411	GCA_001281385	819778	7.22287	GCA_001281385.1	Proteobacteria
SRR5788232	T04158	pspi	GCA_001444425.1	1249552	GCA_001444425	15240	0.134276	GCA_001444425.1	Proteobacteria
SRR5788232	T04907	nlc	GCA_000355765.4	1288494	GCA_000355765	11848	0.10439	GCA_000355765.4	Proteobacteria
SRR5788232	T02501	aym	GCA_000348785.1	1313172	GCA_000348785	12273	0.108135	GCA_000348785.1	Actinobacteriota
SRR5788232	T04427	woc	GCA_001677435.1	1548547	GCA_001677435	22857	0.201388	GCA_001677435.1	Proteobacteria
SRR5788232	T04002	meu	GCA_001183865.1	1662285	GCA_001183865	13065	0.115113	GCA_001183865.1	Proteobacteria
SRR5788232	T04678	fmr	GCA_001983935.1	1891926	GCA_001983935	12175	0.107271	GCA_001983935.1	Planctomycetota
SRR5788232	T00257	pub	GCA_000012345.1	335992	GCA_000012345	592184	5.2176	GCA_000012345.1	Proteobacteria
SRR5788232	T01207	apb	GCA_000024465.1	488538	GCA_000024465	34892	0.307425	GCA_000024465.1	Proteobacteria
SRR5788233	T01465	pel	GCA_000195085.1	1002672	GCA_000195085	37699	0.527236	GCA_000195085.1	Proteobacteria
SRR5788233	T04071	tsn	GCA_001281385.1	1125411	GCA_001281385	620928	8.68393	GCA_001281385.1	Proteobacteria
SRR5788233	T04465	for	GCA_001735745.1	1336794	GCA_001735745	16534	0.231235	GCA_001735745.1	Bacteroidota
SRR5788233	T04482	foh	GCA_001735715.1	1336795	GCA_001735715	27148	0.379676	GCA_001735715.1	Bacteroidota
SRR5788233	T04427	woc	GCA_001677435.1	1548547	GCA_001677435	14903	0.208425	GCA_001677435.1	Proteobacteria
SRR5788233	T00257	pub	GCA_000012345.1	335992	GCA_000012345	239650	3.3516	GCA_000012345.1	Proteobacteria
SRR5788233	T01207	apb	GCA_000024465.1	488538	GCA_000024465	64395	0.900591	GCA_000024465.1	Proteobacteria
SRR5788233	T05041	tje	GCA_900198195.1	584609	GCA_900198195	7876	0.110149	GCA_900198195.1	Bacteroidota
SRR5788233	T04832	osg	GCA_002117105.1	716816	GCA_002117105	7537	0.105408	GCA_002117105.1	Proteobacteria
SRR5788233	T01455	fte	GCA_000194605.1	755732	GCA_000194605	14591	0.204061	GCA_000194605.1	Bacteroidota
SRR5788234	T01465	pel	GCA_000195085.1	1002672	GCA_000195085	21394	0.372669	GCA_000195085.1	Proteobacteria
SRR5788234	T04071	tsn	GCA_001281385.1	1125411	GCA_001281385	352329	6.13733	GCA_001281385.1	Proteobacteria
SRR5788234	T04465	for	GCA_001735745.1	1336794	GCA_001735745	28043	0.48849	GCA_001735745.1	Bacteroidota
SRR5788234	T04482	foh	GCA_001735715.1	1336795	GCA_001735715	40515	0.705744	GCA_001735715.1	Bacteroidota
SRR5788234	T00257	pub	GCA_000012345.1	335992	GCA_000012345	201658	3.51274	GCA_000012345.1	Proteobacteria
SRR5788234	T01207	apb	GCA_000024465.1	488538	GCA_000024465	53901	0.938918	GCA_000024465.1	Proteobacteria
SRR5788234	T01204	caa	GCA_000025905.1	583355	GCA_000025905	7631	0.132927	GCA_000025905.1	Verrucomicrobiota
SRR5788234	T05041	tje	GCA_900198195.1	584609	GCA_900198195	6139	0.106937	GCA_900198195.1	Bacteroidota
SRR5788234	T04832	osg	GCA_002117105.1	716816	GCA_002117105	5861	0.102095	GCA_002117105.1	Proteobacteria
SRR5788234	T01455	fte	GCA_000194605.1	755732	GCA_000194605	14890	0.259374	GCA_000194605.1	Bacteroidota
SRR5788235	T01465	pel	GCA_000195085.1	1002672	GCA_000195085	37641	0.40699	GCA_000195085.1	Proteobacteria
SRR5788235	T04071	tsn	GCA_001281385.1	1125411	GCA_001281385	770132	8.32698	GCA_001281385.1	Proteobacteria
SRR5788235	T04158	pspi	GCA_001444425.1	1249552	GCA_001444425	11784	0.127413	GCA_001444425.1	Proteobacteria
SRR5788235	T04465	for	GCA_001735745.1	1336794	GCA_001735745	48768	0.527299	GCA_001735745.1	Bacteroidota
SRR5788235	T04482	foh	GCA_001735715.1	1336795	GCA_001735715	21032	0.227407	GCA_001735715.1	Bacteroidota
SRR5788235	T04427	woc	GCA_001677435.1	1548547	GCA_001677435	13145	0.142129	GCA_001677435.1	Proteobacteria
SRR5788235	T04275	hat	GCA_000812665.2	1579316	GCA_000812665	13082	0.141448	GCA_000812665.2	Proteobacteria
SRR5788235	T03869	mbat	GCA_000981505.1	1581557	GCA_000981505	9564	0.10341	GCA_000981505.1	Proteobacteria
SRR5788235	T00257	pub	GCA_000012345.1	335992	GCA_000012345	424360	4.58835	GCA_000012345.1	Proteobacteria
SRR5788235	T02539	oar	GCA_000155735.2	391616	GCA_000155735	15418	0.166706	GCA_000155735.2	Proteobacteria
SRR5788235	T01207	apb	GCA_000024465.1	488538	GCA_000024465	91451	0.988805	GCA_000024465.1	Proteobacteria
SRR5788235	T01204	caa	GCA_000025905.1	583355	GCA_000025905	47406	0.512573	GCA_000025905.1	Verrucomicrobiota
SRR5788235	T04832	osg	GCA_002117105.1	716816	GCA_002117105	14042	0.151828	GCA_002117105.1	Proteobacteria
SRR5788235	T01455	fte	GCA_000194605.1	755732	GCA_000194605	12377	0.133825	GCA_000194605.1	Bacteroidota
SRR5788235	T04687	hja	GCA_001983995.1	930805	GCA_001983995	11686	0.126354	GCA_001983995.1	Proteobacteria
SRR5788236	T01465	pel	GCA_000195085.1	1002672	GCA_000195085	10203	0.283041	GCA_000195085.1	Proteobacteria
SRR5788236	T04071	tsn	GCA_001281385.1	1125411	GCA_001281385	140166	3.88833	GCA_001281385.1	Proteobacteria
SRR5788236	T04158	pspi	GCA_001444425.1	1249552	GCA_001444425	4912	0.136263	GCA_001444425.1	Proteobacteria
SRR5788236	T04465	for	GCA_001735745.1	1336794	GCA_001735745	41995	1.16498	GCA_001735745.1	Bacteroidota
SRR5788236	T04482	foh	GCA_001735715.1	1336795	GCA_001735715	9321	0.258573	GCA_001735715.1	Bacteroidota
SRR5788236	T04275	hat	GCA_000812665.2	1579316	GCA_000812665	5480	0.15202	GCA_000812665.2	Proteobacteria
SRR5788236	T04854	lvs	GCA_002158905.1	245188	GCA_002158905	4235	0.117483	GCA_002158905.1	Proteobacteria
SRR5788236	T04652	tom	GCA_001969365.1	299262	GCA_001969365	3994	0.110797	GCA_001969365.1	Proteobacteria
SRR5788236	T00257	pub	GCA_000012345.1	335992	GCA_000012345	84615	2.3473	GCA_000012345.1	Proteobacteria
SRR5788236	T02539	oar	GCA_000155735.2	391616	GCA_000155735	7020	0.194741	GCA_000155735.2	Proteobacteria
SRR5788236	T01207	apb	GCA_000024465.1	488538	GCA_000024465	38056	1.05571	GCA_000024465.1	Proteobacteria
SRR5788236	T01204	caa	GCA_000025905.1	583355	GCA_000025905	69763	1.93529	GCA_000025905.1	Verrucomicrobiota
SRR5788236	T04832	osg	GCA_002117105.1	716816	GCA_002117105	5389	0.149496	GCA_002117105.1	Proteobacteria
SRR5788236	T04687	hja	GCA_001983995.1	930805	GCA_001983995	4899	0.135903	GCA_001983995.1	Proteobacteria
SRR5788237	T01465	pel	GCA_000195085.1	1002672	GCA_000195085	88020	0.644625	GCA_000195085.1	Proteobacteria
SRR5788237	T04071	tsn	GCA_001281385.1	1125411	GCA_001281385	1188394	8.70335	GCA_001281385.1	Proteobacteria
SRR5788237	T04427	woc	GCA_001677435.1	1548547	GCA_001677435	23886	0.174932	GCA_001677435.1	Proteobacteria
SRR5788237	T00257	pub	GCA_000012345.1	335992	GCA_000012345	933315	6.83524	GCA_000012345.1	Proteobacteria
SRR5788237	T01207	apb	GCA_000024465.1	488538	GCA_000024465	37311	0.273252	GCA_000024465.1	Proteobacteria
SRR5788238	T01465	pel	GCA_000195085.1	1002672	GCA_000195085	48196	0.468705	GCA_000195085.1	Proteobacteria
SRR5788238	T04071	tsn	GCA_001281385.1	1125411	GCA_001281385	1102094	10.7178	GCA_001281385.1	Proteobacteria
SRR5788238	T04158	pspi	GCA_001444425.1	1249552	GCA_001444425	13577	0.132036	GCA_001444425.1	Proteobacteria
SRR5788238	T04465	for	GCA_001735745.1	1336794	GCA_001735745	29446	0.286362	GCA_001735745.1	Bacteroidota
SRR5788238	T04482	foh	GCA_001735715.1	1336795	GCA_001735715	16482	0.160287	GCA_001735715.1	Bacteroidota
SRR5788238	T04427	woc	GCA_001677435.1	1548547	GCA_001677435	18822	0.183043	GCA_001677435.1	Proteobacteria
SRR5788238	T04275	hat	GCA_000812665.2	1579316	GCA_000812665	12437	0.120949	GCA_000812665.2	Proteobacteria
SRR5788238	T03869	mbat	GCA_000981505.1	1581557	GCA_000981505	11788	0.114638	GCA_000981505.1	Proteobacteria
SRR5788238	T00257	pub	GCA_000012345.1	335992	GCA_000012345	546979	5.31936	GCA_000012345.1	Proteobacteria
SRR5788238	T02539	oar	GCA_000155735.2	391616	GCA_000155735	14566	0.141654	GCA_000155735.2	Proteobacteria
SRR5788238	T01207	apb	GCA_000024465.1	488538	GCA_000024465	79042	0.768681	GCA_000024465.1	Proteobacteria
SRR5788238	T01204	caa	GCA_000025905.1	583355	GCA_000025905	13616	0.132415	GCA_000025905.1	Verrucomicrobiota
SRR5788238	T04832	osg	GCA_002117105.1	716816	GCA_002117105	15371	0.149483	GCA_002117105.1	Proteobacteria
SRR5788238	T01455	fte	GCA_000194605.1	755732	GCA_000194605	12257	0.119199	GCA_000194605.1	Bacteroidota
[truncated: 1,868 more rows]
