# Supplementary material for: Assembling bacterial puzzles: piecing together functions into microbial pathways
Source: NAR Genom Bioinform. 2024 Aug 24;6(3):lqae109. doi: 10.1093/nargab/lqae109 (PMC11344244; doi:10.1093/nargab/lqae109)
Supplement: lqae109_Supplemental_Files [file lqae109_supplemental_files.zip › SuppData4.txt]

1.1.1.1	1.1.1.127	1.1.1.136	1.1.1.205	1.1.1.267	1.1.1.313	1.1.1.343	1.1.1.37	1.1.1.39	1.1.1.408	1.1.1.85	1.1.1.86	1.11.1.21	1.11.1.24	1.11.1.6	1.12.99.6	1.14.13.149	1.15.1.1	1.16.3.1	1.17.4.1	1.17.7.3	1.17.7.4	1.18.6.1	1.2.1.10	1.2.1.11	1.2.1.12	1.2.1.3	1.2.4.4	1.2.7.3	1.20.4.1	1.3.1.14	1.3.1.34	1.3.1.85	1.3.1.9	1.3.5.1	1.3.5.2	1.3.98.5	1.4.1.1	1.4.1.4	1.7.5.1	1.8.1.4	1.8.1.9	1.8.4.11	1.8.4.8	2.1.1.13	2.1.1.192	2.1.1.228	2.1.1.45	2.1.1.74	2.1.2.1	2.1.2.10	2.1.2.11	2.1.3.15	2.1.3.3	2.2.1.1	2.2.1.2	2.2.1.6	2.2.1.7	2.3.1.117	2.3.1.12	2.3.1.182	2.3.1.234	2.3.1.31	2.3.1.41	2.3.1.47	2.3.1.9	2.3.3.13	2.3.3.20	2.4.1.129	2.4.1.18	2.4.2.14	2.4.2.28	2.4.2.29	2.4.2.9	2.4.99.17	2.5.1.19	2.5.1.47	2.5.1.54	2.5.1.6	2.5.1.7	2.5.1.78	2.5.1.88	2.5.1.9	2.6.1.1	2.6.1.105	2.6.1.18	2.6.1.2	2.6.1.85	2.7.1.11	2.7.1.30	2.7.11.1	2.7.13.3	2.7.2.1	2.7.2.4	2.7.2.8	2.7.4.22	2.7.6.1	2.7.7.24	2.7.7.3	2.7.7.4	2.7.7.56	2.7.7.6	2.7.7.7	2.7.7.8	2.7.7.9	2.7.8.13	2.7.9.2	2.8.1.10	2.8.1.13	2.8.1.7	2.8.1.8	2.8.4.3	3.1.1.2	3.1.13.1	3.1.21.2	3.1.26.3	3.1.26.4	3.1.4.16	3.2.1.55	3.2.2.31	3.4.11.18	3.4.11.24	3.4.21.53	3.4.21.88	3.4.21.92	3.4.25.1	3.4.25.2	3.5.1.108	3.5.1.18	3.5.1.28	3.5.1.5	3.5.4.30	3.6.1.23	3.6.1.8	3.6.4.12	3.6.4.13	3.6.5.1	3.7.1.17	4.1.1.32	4.1.1.98	4.1.99.17	4.2.1.11	4.2.1.150	4.2.1.2	4.2.1.20	4.2.1.24	4.2.1.3	4.2.1.33	4.2.1.46	4.2.1.49	4.2.3.1	4.2.3.4	4.2.3.5	4.2.99.18	4.3.1.17	4.3.2.10	4.3.2.2	4.3.3.6	4.4.1.13	4.6.1.12	5.1.1.8	4.1.3.39	5.1.3.13	5.1.3.14	5.1.3.6	5.2.1.8	5.3.1.1	5.3.1.13	5.4.2.10	5.4.2.11	5.4.2.12	5.4.2.2	5.4.99.18	5.4.99.2	5.4.99.22	5.4.99.63	5.6.2.1	5.6.2.2	6.1.1.11	6.1.1.15	6.1.1.2	6.1.1.23	6.1.1.3	6.1.1.5	6.1.1.6	6.1.1.7	6.1.1.9	6.2.1.1	6.2.1.3	6.2.1.30	6.2.1.5	6.3.1.13	6.3.1.19	6.3.1.2	6.3.2.1	6.3.2.4	6.3.2.8	6.3.4.2	6.3.4.21	6.3.5.2	6.3.5.3	6.3.5.7	6.4.1.1	6.4.1.3	6.5.1.2	6.6.1.1	7.1.1.1	7.1.1.3	7.1.2.2	7.2.2.8	7.3.2.1	7.3.2.3	7.4.2.12
2.1.1.166	2.1.1.190	2.1.1.266	2.4.1.182	2.7.1.50	2.7.7.1	3.5.3.26	4.1.2.50	4.3.2.3
1.1.1.6	1.7.1.13	1.2.7.4	2.4.2.53	3.1.1.96	3.1.3.45	7.2.1.2
1.2.4.2	2.1.1.173	2.1.1.193	2.3.1.129	3.5.1.87	4.1.1.85
1.3.98.6	2.7.7.85	3.4.21.107	2.7.1.33	4.2.1.70
2.1.1.200	2.7.7.65	2.7.8.42	3.5.1.42
2.1.1.77	3.1.1.29	3.6.1.25	4.2.2.1
2.7.8.37	4.1.1.65	4.2.1.113	7.6.2.5
1.21.4.1	2.8.3.9	3.5.4.16
2.5.1.55	5.4.99.12
1.3.1.108	2.6.1.83
