# Supplementary material for: Assembling bacterial puzzles: piecing together functions into microbial pathways
Source: NAR Genom Bioinform. 2024 Aug 24;6(3):lqae109. doi: 10.1093/nargab/lqae109 (PMC11344244; doi:10.1093/nargab/lqae109)
Supplement: lqae109_Supplemental_Files [file lqae109_supplemental_files.zip › SuppData5.csv]

fusion_lvl_1	cluster
1000	1
100	1
1001	1
1003	1
1004	1
10065	1
1008	1
1010	1
101028	1
1011	1
1012	1
10138	1
1016	1
1019	1
102065	1
1022	1
1023	1
10308	1
1033	1
1037	1
1044	1
10453	1
1049	1
1050	1
1052	1
1054	1
10588	1
1060	1
1062	1
1063	1
1069	1
107	1
1072	1
1075	1
108	1
1080	1
108069	1
1082	1
10838	1
1088	1
1089	1
109	1
109141	1
1094	1
1101	1
11038	1
1109	1
1110	1
1117	1
1118	1
11183	1
1119	1
112	1
1121	1
1124	1
1125	1
11263	1
1127	1
1129	1
113	1
1133	1
113881	1
1139	1
1140	1
114116	1
11423	1
1144	1
1145	1
1147	1
11501	1
1155	1
11565	1
1159	1
1161	1
1165	1
117	1
1176	1
1177	1
1182	1
1189	1
1194	1
1196	1
12	1
1202	1
1209	1
1210	1
12106	1
1213	1
1215	1
1216	1
1218	1
122	1
1221	1
12251	1
1229	1
12387	1
12389	1
124	1
124428	1
1247	1
125	1
1250	1
1251	1
1254	1
1260	1
1269	1
1277	1
1280	1
1282	1
12900	1
1296	1
1302	1
13046	1
1305	1
131	1
1310	1
1311	1
1312	1
1313	1
1316	1
13174	1
1318	1
13184	1
1320	1
1321	1
1323	1
1326	1
13336	1
13358	1
1337	1
1338	1
1340	1
1349	1
135	1
1351	1
1352	1
1354	1
1358	1
13615	1
1363	1
1364	1
1366	1
1367	1
1370	1
1371	1
1373	1
13753	1
1379	1
1383	1
13852	1
1386	1
1391	1
1394	1
1399	1
1401	1
14042	1
1405	1
1408	1
1413	1
14146	1
14160	1
1421	1
1423	1
1424	1
1425	1
1433	1
1437	1
144	1
1441	1
1443	1
145	1
1450	1
1451	1
1454	1
1463	1
1468	1
147	1
1475	1
1477	1
148	1
1481	1
1489	1
14917	1
1495	1
1496	1
14984	1
15068	1
150721	1
1510	1
1513	1
1517	1
15171	1
1518	1
1521	1
1522	1
1523	1
1525	1
1527	1
1529	1
1532	1
154	1
1541	1
1544	1
1549	1
1551	1
15555	1
1559	1
156	1
1564	1
1566	1
157	1
1570	1
1572	1
15760	1
1587	1
15874	1
159	1
1596	1
16	1
160	1
1600	1
1602	1
1603	1
1607	1
1609	1
1611	1
1612	1
1614	1
1616	1
1618	1
1619	1
1623	1
1624	1
1626	1
163	1
16339	1
1637	1
1638	1
1640	1
1643	1
165	1
1652	1
16548	1
1655	1
1657	1
1664	1
1670	1
16723	1
1673	1
16734	1
1676	1
1677	1
168	1
1680	1
1681	1
1685	1
16873	1
16878	1
169	1
1691	1
1693	1
1698	1
16982	1
16993	1
17	1
1701	1
1711	1
1714	1
1715	1
17204	1
1724	1
1733	1
1734	1
1736	1
1737	1
174	1
1740	1
17415	1
1747	1
1748	1
17482	1
1750	1
1757	1
1759	1
1760	1
1764	1
1772	1
1773	1
1774	1
1777	1
1778	1
1779	1
178	1
1784	1
1786	1
1795	1
17991	1
18	1
180	1
1804	1
1807	1
1809	1
1812	1
1819	1
1820	1
1822	1
1828	1
183	1
1830	1
1840	1
1842	1
1849	1
185	1
1851	1
18574	1
1866	1
1868	1
1869	1
1870	1
1872	1
1877	1
1879	1
1882	1
189	1
1892	1
1893	1
18948	1
1895	1
1897	1
1902	1
1912	1
1916	1
1918	1
19207	1
19245	1
1929	1
1931	1
1936	1
1937	1
1943	1
1949	1
195	1
1950	1
1953	1
1958	1
196	1
1968	1
19690	1
1972	1
1979	1
1988	1
1990	1
1995	1
2	1
20	1
200	1
2001	1
2004	1
2010	1
2014	1
202	1
2020	1
2025	1
203	1
2030	1
2031	1
2037	1
20372	1
2040	1
2042	1
2043	1
2045	1
2047	1
2048	1
2057	1
20588	1
206	1
2061	1
2063	1
2065	1
20660	1
2072	1
208	1
2080	1
2081	1
2082	1
2083	1
209	1
2091	1
2094	1
2097	1
2098	1
21	1
211	1
2110	1
2115	1
2121	1
2124	1
2128	1
213	1
21333	1
2137	1
214	1
2146	1
2147	1
2157	1
2159	1
216	1
2160	1
2164	1
2166	1
217	1
2177	1
218	1
2181	1
2183	1
2187	1
2188	1
219	1
2193	1
2198	1
22	1
2203	1
2209	1
221	1
22104	1
2211	1
2213	1
2218	1
2223	1
2225	1
223	1
2235	1
2236	1
2239	1
2241	1
2248	1
2249	1
22539	1
2256	1
2267	1
2269	1
2280	1
2298	1
230	1
2303	1
2308	1
231	1
232058	1
2323	1
233	1
23301	1
2336	1
2340	1
2349	1
235	1
23519	1
2358	1
2363	1
2365	1
2372	1
2377	1
2379	1
23809	1
2389	1
2393	1
2394	1
2396	1
2398	1
23980	1
2399	1
24	1
240	1
2408	1
2414	1
2415	1
2422	1
2423	1
2429	1
243	1
2435	1
244	1
2441	1
2445	1
2448	1
2453	1
24552	1
2460	1
2461	1
2464	1
2472	1
24722	1
2473	1
2475	1
248	1
2480	1
2483	1
2484	1
2486	1
2491	1
2494	1
2507	1
251	1
252	1
2523	1
2537	1
254	1
2544	1
255	1
2552	1
2559	1
2566	1
257	1
2571	1
2573	1
2583	1
2592	1
2593	1
2597	1
2604	1
2610	1
2611	1
262	1
2622	1
2623	1
2625	1
2629	1
26343	1
264	1
2641	1
2653	1
266	1
2661	1
267	1
2670	1
2673	1
2676	1
2694	1
2695	1
2696	1
270	1
2702	1
27081	1
271	1
2719	1
2730	1
2731	1
2736	1
2738	1
2744	1
275	1
2750	1
2763	1
2770	1
2781	1
2783	1
2802	1
2811	1
282	1
2827	1
2828	1
2829	1
283	1
2832	1
2837	1
28372	1
2839	1
2842	1
2844	1
2846	1
2848	1
2853	1
2858	1
286	1
28711	1
2874	1
2876	1
2878	1
288	1
2881	1
2882	1
2884	1
2890	1
2893	1
2898	1
2903	1
291	1
2911	1
292	1
293	1
2930	1
2938	1
2942	1
2943	1
29446	1
2946	1
296	1
2975	1
2984	1
2985	1
299	1
2993	1
2999	1
3	1
30	1
300	1
3000	1
3003	1
3018	1
304	1
3040	1
3049	1
305	1
3056	1
3060	1
3061	1
3069	1
30768	1
3079	1
31	1
3101	1
3102	1
3104	1
3111	1
3116	1
31234	1
3124	1
3126	1
3128	1
3138	1
3140	1
3142	1
31473	1
3149	1
3151	1
3157	1
3163	1
317	1
3179	1
31848	1
3189	1
3192	1
3195	1
31999	1
3205	1
32064	1
3225	1
3239	1
324	1
3240	1
3242	1
3265	1
32685	1
32724	1
32809	1
3296	1
33	1
331	1
3318	1
332	1
3321	1
3322	1
3325	1
3338	1
3341	1
33478	1
336	1
3362	1
3363	1
3368	1
33711	1
3379	1
338	1
3380	1
3381	1
3384	1
3387	1
3391	1
3394	1
3397	1
3399	1
34	1
3403	1
34055	1
3408	1
34092	1
341	1
3410	1
3411	1
3414	1
3421	1
3422	1
3434	1
3445	1
3450	1
3451	1
3452	1
3486	1
3488	1
34915	1
3492	1
353	1
3547	1
3554	1
3557	1
356	1
3560	1
3562	1
3578	1
357805	1
358	1
35835	1
35874	1
3589	1
3593	1
3604	1
3607	1
36113	1
3614	1
3616	1
3626	1
36278	1
363	1
3634	1
36358	1
3646	1
3658	1
3659	1
3662	1
3665	1
367	1
3673	1
3677	1
3686	1
3687	1
3691	1
3692	1
3699	1
37	1
3705	1
3706	1
371200	1
3716	1
372	1
3722	1
3728	1
37342	1
3737	1
3745	1
37453	1
375	1
3759	1
3760	1
3770	1
3771	1
3787	1
379	1
3797	1
3802	1
3804	1
3810	1
38142	1
38153	1
3819	1
3828	1
3838	1
38530	1
3863	1
3866	1
3871	1
388	1
3880	1
3881	1
3888	1
389	1
3895	1
3903	1
391	1
39171	1
3918	1
392	1
3933	1
3937	1
394	1
3948	1
3952	1
3960	1
3966	1
39761	1
39773	1
3978	1
398	1
3983	1
3999	1
40	1
400	1
4003	1
401	1
4016	1
4017	1
4018	1
403	1
4031	1
4032	1
4033	1
404	1
4041	1
4043	1
4045	1
4051	1
4064	1
4065	1
40686	1
407	1
4070	1
4072	1
408	1
4085	1
4097	1
410	1
4100	1
4103	1
411	1
4112	1
412	1
4134	1
4140	1
4146	1
4148	1
4153	1
416	1
4161	1
4165	1
416978	1
4170	1
4181	1
41882	1
419	1
42	1
422	1
42396	1
4244	1
4248	1
425	1
4255	1
4261	1
4263	1
428	1
4296	1
431	1
4321	1
4328	1
4332	1
4334	1
4336	1
436	1
4367	1
439	1
43943	1
4403	1
4408	1
4426	1
443	1
44353	1
4440	1
4445	1
44501	1
4458	1
446	1
4462	1
4471	1
4477	1
448	1
449	1
4490	1
4502	1
451	1
4511	1
4515	1
4516	1
4517	1
452	1
4541	1
455	1
4555	1
4558	1
456	1
457	1
4571	1
4572	1
4588	1
4606	1
461	1
4627	1
4630	1
4639	1
46394	1
4641	1
465	1
4652	1
4657	1
4659	1
4662	1
467	1
469	1
4701	1
4714	1
4715	1
473	1
47322	1
4743	1
47485	1
47649	1
4776	1
478	1
4805	1
4806	1
4819	1
4826	1
4840	1
485	1
4854	1
4861	1
487	1
4902	1
4907	1
4915	1
4917	1
493	1
49357	1
4937	1
4947	1
4948	1
4950	1
4958	1
4969	1
497	1
4978	1
498	1
4987	1
4990	1
4996	1
5	1
50	1
500	1
5004	1
501	1
5015	1
502	1
503	1
50334	1
5044	1
50462	1
506	1
5061	1
5062	1
5068	1
5090	1
51072	1
5108	1
5123	1
5127	1
5139	1
514	1
515	1
5151	1
516	1
5163	1
5165	1
517	1
5176	1
5183	1
5206	1
5216	1
5225	1
523	1
524	1
525	1
52693	1
52733	1
5277	1
529	1
5291	1
5292	1
52985	1
5314	1
5315	1
533	1
5335	1
5338	1
537	1
5377	1
53889	1
539	1
5400	1
5403	1
5408	1
5413	1
5415	1
542	1
544	1
5447	1
545	1
5453	1
5459	1
54686	1
547	1
5479	1
548	1
5495	1
550	1
55027	1
5507	1
5517	1
5526	1
55365	1
554	1
55403	1
55413	1
5556	1
5562	1
5564	1
557	1
55756	1
55820	1
559	1
5601	1
5613	1
5616	1
5622	1
5623	1
5647	1
5650	1
5655	1
5664	1
5666	1
567	1
56773	1
56799	1
568	1
5688	1
5692	1
5698	1
5712	1
572	1
57225	1
5724	1
573	1
5742	1
57693	1
5783	1
579	1
5795	1
5800	1
5801	1
5802	1
5812	1
5822	1
58341	1
5869	1
5877	1
58772	1
588	1
5885	1
5886	1
589	1
59	1
590	1
5916	1
5918	1
592	1
5926	1
593	1
5932	1
594	1
595	1
5954	1
5955	1
596	1
5960	1
5963	1
597	1
599	1
5992	1
5996	1
600	1
6004	1
602	1
60278	1
603	1
605	1
6067	1
6097	1
610	1
6122	1
6144	1
61443	1
615	1
616	1
6160	1
61630	1
6177	1
6185	1
6187	1
6188	1
6194	1
6195	1
620	1
6201	1
6202	1
6215	1
62242	1
6232	1
6241	1
6266	1
627	1
6276	1
6277	1
63	1
631	1
6326	1
633	1
6350	1
6351	1
6358	1
638	1
6385	1
639	1
6394	1
64	1
6405	1
641	1
6412	1
644	1
6447	1
645	1
6454	1
647	1
6475	1
649	1
65	1
65066	1
6514	1
6519	1
653	1
6531	1
6571	1
6577	1
658	1
65812	1
6598	1
66	1
6607	1
662	1
663	1
6641	1
6658	1
667	1
6679	1
6681	1
6707	1
6708	1
671	1
674	1
6743	1
675	1
677	1
678	1
67815	1
679	1
6793	1
680	1
6800	1
6806	1
681	1
6816	1
682	1
6827	1
6829	1
683	1
6832	1
6834	1
6849	1
6870	1
689	1
6906	1
691	1
6919	1
692	1
696	1
6968	1
69771	1
6990	1
70	1
7009	1
701	1
703	1
7042	1
7052	1
70586	1
706	1
707	1
70866	1
710	1
7108	1
711	1
7117	1
7118	1
714	1
7151	1
7164	1
717	1
719	1
7209	1
7221	1
723	1
7235	1
7246	1
7252	1
7263	1
728	1
7289	1
7297	1
73	1
731	1
732	1
7328	1
7335	1
7339	1
735	1
737	1
73750	1
738	1
7386	1
7389	1
7394	1
74	1
7405	1
7409	1
7411	1
7433	1
74421	1
745	1
7456	1
747	1
748	1
7482	1
749	1
751	1
7514	1
755	1
7551	1
7554	1
7556	1
7573	1
759	1
75973	1
76	1
760	1
7607	1
761	1
7612	1
7614	1
7632	1
7667	1
7675	1
76765	1
7677	1
7680	1
769	1
7691	1
77	1
7716	1
7720	1
774	1
7742	1
7744	1
7754	1
7763	1
779	1
7795	1
7799	1
780	1
7801	1
781	1
7838	1
7845	1
7850	1
78577	1
786	1
790	1
791	1
7911	1
7914	1
7916	1
7943	1
79733	1
80	1
8005	1
802	1
803	1
8053	1
806	1
807	1
8086	1
810	1
811	1
8135	1
815	1
8157	1
8167	1
818	1
81955	1
8202	1
8207	1
8208	1
822	1
823	1
8230	1
82450	1
8246	1
8256	1
8266	1
828	1
8285	1
829	1
830	1
8319	1
836	1
8364	1
83836	1
839	1
8394	1
84	1
8416	1
842	1
8440	1
8449	1
8452	1
848	1
849	1
8509	1
851	1
8516	1
852	1
8528	1
853	1
8544	1
8550	1
8564	1
8573	1
858	1
8587	1
859	1
860	1
8602	1
861	1
8639	1
8640	1
8654	1
867	1
8672	1
8679	1
868	1
8716	1
872	1
8723	1
8747	1
8757	1
8775	1
8779	1
881	1
8818	1
8819	1
882	1
883	1
884	1
887	1
8899	1
891	1
8918	1
893	1
894	1
8965	1
8966	1
8994	1
8998	1
90	1
9003	1
9020	1
9029	1
903	1
9037	1
904	1
905	1
9054	1
9073	1
908	1
90839	1
909	1
9095	1
910	1
911	1
9121	1
9124	1
91333	1
9140	1
9143	1
9153	1
917	1
9171	1
918	1
9198	1
92	1
923	1
9264	1
9279	1
928	1
9284	1
9290	1
9308	1
9325	1
9336	1
934	1
9384	1
94	1
9409	1
941	1
9411	1
9418	1
9430	1
9457	1
9462	1
9464	1
9485	1
951	1
9535	1
954	1
9564	1
959	1
9596	1
96	1
960	1
9608	1
9618	1
964	1
9647	1
966	1
967	1
97	1
971	1
972	1
974	1
9753	1
9754	1
9757	1
976	1
977	1
9791	1
9807	1
98313	1
9859	1
9882	1
9884	1
9892	1
9927	1
9949	1
9958	1
996	1
9962	1
99783	1
9980	1
999	1
10226	2
103	2
10305	2
1056	2
10647	2
10693	2
10837	2
108379	2
10920	2
1105	2
1120	2
1126	2
1131	2
114224	2
1151	2
1153	2
11567	2
11695	2
1179	2
1195	2
1197	2
1208	2
1220	2
12260	2
1242	2
12497	2
1261	2
1264	2
1275	2
12788	2
1284	2
1290	2
1293	2
1315	2
1346	2
1350	2
1374	2
1406	2
1415	2
1418	2
1429	2
14574	2
1458	2
1478	2
14783	2
1480	2
1483	2
151	2
152	2
1569	2
15856	2
161	2
1620	2
1634	2
1642	2
16507	2
1653	2
1662	2
1663	2
1672	2
1686	2
1688	2
17024	2
17122	2
1718	2
1749	2
1754	2
1787	2
1788	2
1793	2
1825	2
1843	2
1844	2
1847	2
18477	2
1848	2
1852	2
1864	2
1871	2
1878	2
1888	2
18945	2
1899	2
1903	2
1917	2
1938	2
1940	2
1959	2
1974	2
1985	2
1991	2
1997	2
201	2
2018	2
20329	2
2074	2
2078	2
2100	2
2130	2
215	2
2161	2
21648	2
21972	2
2201	2
2216	2
2219	2
2220	2
2222	2
2228	2
2231	2
2245	2
2270	2
2271	2
228	2
2283	2
2284	2
2287	2
2293	2
2301	2
2317	2
2324	2
2327	2
2334	2
234	2
23425	2
2357	2
239	2
2403	2
2405	2
2411	2
2424	2
2430	2
2431	2
2492	2
2493	2
2504	2
2542	2
2551	2
2558	2
2620	2
2624	2
26297	2
2642	2
2645	2
265	2
2650	2
2666	2
2669	2
26833	2
2685	2
2686	2
26862	2
2687	2
2711	2
2726	2
273	2
2734	2
2735	2
2743	2
2746	2
2749	2
2776	2
2796	2
2800	2
2804	2
2807	2
281	2
285	2
2862	2
2872	2
28728	2
2888	2
2894	2
28982	2
2906	2
2909	2
2910	2
2928	2
2948	2
295	2
2960	2
2986	2
2992	2
3015	2
30294	2
3033	2
3035	2
3054	2
3055	2
3077	2
3096	2
3107	2
3112	2
3113	2
3114	2
3123	2
3130	2
3141	2
3170	2
31712	2
3193	2
3203	2
3208	2
3233	2
3274	2
3298	2
3303	2
3331	2
3337	2
3351	2
3374	2
3382	2
3416	2
342	2
34239	2
3424	2
3449	2
345	2
3481	2
3491	2
3496	2
35	2
3505	2
3508	2
3510	2
3522	2
3529	2
3548	2
3565	2
3583	2
3599	2
3610	2
3618	2
3622	2
3633	2
3671	2
3688	2
3702	2
371	2
3723	2
3763	2
3765	2
3766	2
3775	2
3790	2
3792	2
3815	2
3827	2
3831	2
38488	2
3894	2
3904	2
3924	2
3939	2
3951	2
3963	2
3975	2
3976	2
4013	2
402	2
4029	2
4071	2
4108	2
4129	2
4178	2
4216	2
4219	2
4222	2
423	2
430	2
4306	2
432	2
4339	2
4347	2
435	2
4370	2
438	2
4401	2
4449	2
4481	2
4483	2
4484	2
4495	2
4512	2
4513	2
4530	2
4545	2
4563	2
4565	2
4585	2
46044	2
4629	2
4642	2
468	2
4711	2
4724	2
474	2
4756	2
4765	2
4821	2
4825	2
4836	2
484	2
4856	2
486	2
4874	2
4877	2
488	2
4911	2
4925	2
4943	2
4998	2
5013	2
504	2
5041	2
5065	2
509	2
5097	2
5100	2
5119	2
5160	2
5202	2
52148	2
5228	2
5237	2
5245	2
5253	2
526	2
5269	2
5275	2
5283	2
5296	2
53	2
5310	2
5355	2
5375	2
5393	2
541	2
5410	2
5428	2
546	2
5460	2
5462	2
5472	2
5502	2
5513	2
5535	2
5541	2
5554	2
5570	2
5579	2
5596	2
563	2
5635	2
5640	2
56902	2
5732	2
5761	2
5771	2
580	2
5804	2
5836	2
584	2
5893	2
5897	2
5946	2
5962	2
5975	2
6040	2
6063	2
607	2
6090	2
611	2
6133	2
6138	2
6174	2
61829	2
6228	2
6230	2
6239	2
624	2
6289	2
6299	2
632	2
6392	2
6398	2
64665	2
6471	2
6488	2
6537	2
655	2
6595	2
6629	2
6635	2
6645	2
665	2
6674	2
6682	2
669	2
676	2
6797	2
6852	2
6891	2
7073	2
7083	2
7089	2
7113	2
7130	2
7147	2
7224	2
7265	2
727	2
7295	2
7308	2
7310	2
7317	2
7334	2
7466	2
7486	2
7609	2
7621	2
7664	2
7665	2
7765	2
777	2
7778	2
7812	2
7815	2
782	2
7832	2
7834	2
7839	2
7867	2
7875	2
789	2
7902	2
793	2
7972	2
7979	2
8009	2
809	2
80932	2
812	2
8128	2
8196	2
8216	2
8239	2
8254	2
8261	2
8305	2
8322	2
833	2
83460	2
8352	2
8363	2
8374	2
8543	2
8556	2
8566	2
862	2
8648	2
866	2
8671	2
870	2
8731	2
8734	2
8755	2
878	2
8848	2
886	2
8877	2
8923	2
8932	2
8947	2
8987	2
9081	2
9129	2
9402	2
9403	2
9421	2
9425	2
9450	2
9478	2
9480	2
9493	2
9510	2
955	2
9560	2
9582	2
9639	2
9698	2
970	2
9739	2
9793	2
9805	2
9834	2
986	2
987	2
99374	2
995	2
9984	2
1090	3
1103	3
1114	3
1178	3
1262	3
1309	3
133	3
1330	3
1333	3
134	3
1508	3
155	3
15698	3
1647	3
16509	3
1712	3
1716	3
175	3
1753	3
1756	3
1915	3
1945	3
197495	3
2038	3
2208	3
[truncated: 847 more rows]
